# Supplementary material for: Performance of quantum chemistry methods for a benchmark set of spin-state energetics derived from experimental data of 17 transition metal complexes (SSE17)
Source: Chem Sci. 2024 Oct 28;15(48):20189–204. doi: 10.1039/d4sc05471g (PMC11577268; doi:10.1039/d4sc05471g)
Supplement: SC-015-D4SC05471G-s003 [file SC-015-D4SC05471G-s003.txt]

============================================
PBE0-D3(BJ)/def2-TZVP geometries
optimized within COSMO model
============================================
// Notation
//
//   sym G(irrep1,irrep2,...): N1,N2,...
//
// gives occupation numbers per irrep in the point symmetry group G
// (sometimes the Abelian subgroup is also given).
// For open-shell states, the occupation numbers are given
// for spin-up and spin-down electrons (separated by "/").
//
# A1: [Fe(acac2trien)]+
51
* A1, doublet
Fe    0.0000000    0.0000000    0.1510283 
O     0.8555987   -1.1054127   -1.1277060 
O    -0.8555987    1.1054127   -1.1277060 
N    -1.6508175   -1.0494126    0.1275273 
N    -0.9619718    0.9293269    1.6497788 
N     0.9619718   -0.9293269    1.6497788 
N     1.6508175    1.0494126    0.1275273 
C     0.3715634   -2.1607901   -1.6729989 
C    -0.8769910   -2.6886974   -1.4334731 
C    -1.8577102   -2.1238662   -0.5812078 
C    -2.7554874   -0.4875923    0.8919547 
C    -2.3904345    0.9212124    1.3059214 
C    -0.7089325    0.2429813    2.9303452 
C     0.7089325   -0.2429813    2.9303452 
C     2.3904345   -0.9212124    1.3059214 
C     2.7554874    0.4875923    0.8919547 
C     1.8577102    2.1238662   -0.5812078 
C     0.8769910    2.6886974   -1.4334731 
C    -0.3715634    2.1607901   -1.6729989 
C     1.3007810   -2.8370688   -2.6334005 
C    -3.1884251   -2.8128152   -0.5309298 
C     3.1884251    2.8128152   -0.5309298 
C    -1.3007810    2.8370688   -2.6334005 
H    -2.9708444   -1.1114402    1.7662686 
H    -3.6739700   -0.4555322    0.3013949 
H    -2.9980222    1.2555472    2.1510445 
H    -2.5317291    1.6082239    0.4750390 
H    -0.9087296    0.9066411    3.7737444 
H    -1.3919302   -0.6031656    3.0023722 
H     0.9087296   -0.9066411    3.7737444 
H     1.3919302    0.6031656    3.0023722 
H     2.9980222   -1.2555472    2.1510445 
H     2.5317291   -1.6082239    0.4750390 
H     3.6739700    0.4555322    0.3013949 
H     2.9708444    1.1114402    1.7662686 
H    -0.6322821    1.8879551    1.7149559 
H    -1.1448457   -3.5957110   -1.9568922 
H     1.1448457    3.5957110   -1.9568922 
H     1.5736771   -2.1374942   -3.4278396 
H     0.8563056   -3.7274933   -3.0753690 
H     2.2228624   -3.1138204   -2.1151286 
H    -3.9599401   -2.1850392   -0.9864060 
H    -3.4948661   -3.0029637    0.5001265 
H    -3.1538733   -3.7570507   -1.0701085 
H     3.1538733    3.7570507   -1.0701085 
H     3.9599401    2.1850392   -0.9864060 
H     3.4948661    3.0029637    0.5001265 
H    -2.2228624    3.1138204   -2.1151286 
H    -1.5736771    2.1374942   -3.4278396 
H    -0.8563056    3.7274933   -3.0753690 
H     0.6322821   -1.8879551    1.7149559 
sym C2(a,b): 50/49,47
--
51
* A1, sextet
Fe    0.0000000    0.0000000   -0.1868248 
O     0.6715323   -1.3548781   -1.4081368 
O    -0.6715323    1.3548781   -1.4081368 
N    -1.7786425   -1.1233202   -0.0532553 
N    -1.0545201    0.9098788    1.5334427 
N     1.0545201   -0.9098788    1.5334427 
N     1.7786425    1.1233202   -0.0532553 
C     0.2382417   -2.5353659   -1.6852876 
C    -0.9729028   -3.0358023   -1.2660831 
C    -1.9503531   -2.3388099   -0.5075381 
C    -2.8529777   -0.5201342    0.7198168 
C    -2.4671024    0.8826793    1.1504460 
C    -0.7355521    0.1696104    2.7580411 
C     0.7355521   -0.1696104    2.7580411 
C     2.4671024   -0.8826793    1.1504460 
C     2.8529777    0.5201342    0.7198168 
C     1.9503531    2.3388099   -0.5075381 
C     0.9729028    3.0358023   -1.2660831 
C    -0.2382417    2.5353659   -1.6852876 
C     1.1507653   -3.3634136   -2.5312815 
C    -3.2313928   -3.0677771   -0.2405120 
C     3.2313928    3.0677771   -0.2405120 
C    -1.1507653    3.3634136   -2.5312815 
H    -3.0772387   -1.1360945    1.5975504 
H    -3.7795249   -0.4628800    0.1402392 
H    -3.1163409    1.2143626    1.9666247 
H    -2.5849935    1.5763884    0.3177129 
H    -1.0031042    0.7406040    3.6510912 
H    -1.3221475   -0.7504246    2.7667089 
H     1.0031042   -0.7406040    3.6510912 
H     1.3221475    0.7504246    2.7667089 
H     3.1163409   -1.2143626    1.9666247 
H     2.5849935   -1.5763884    0.3177129 
H     3.7795249    0.4628800    0.1402392 
H     3.0772387    1.1360945    1.5975504 
H    -0.7473985    1.8720876    1.6307145 
H    -1.2247945   -4.0408729   -1.5741197 
H     1.2247945    4.0408729   -1.5741197 
H     1.3418704   -2.8437377   -3.4740637 
H     0.7359811   -4.3481277   -2.7401670 
H     2.1129453   -3.4761254   -2.0241100 
H    -4.0789977   -2.5167597   -0.6568100 
H    -3.4072432   -3.1540214    0.8352521 
H    -3.2140604   -4.0646142   -0.6747274 
H     3.2140604    4.0646142   -0.6747274 
H     4.0789977    2.5167597   -0.6568100 
H     3.4072432    3.1540214    0.8352521 
H    -2.1129453    3.4761254   -2.0241100 
H    -1.3418704    2.8437377   -3.4740637 
H    -0.7359811    4.3481277   -2.7401670 
H     0.7473985   -1.8720876    1.6307145
sym C2(a,b): 51/48,48/46
--
# A2: [Fe(HB(pz)3)2]
53
* A2, singlet
Fe    0.0000000    0.0000000    0.0000000 
N    -1.3770432   -0.7950362    1.1664952 
N     1.3770432   -0.7950362    1.1664952 
N     0.0000000    1.5900725    1.1664952 
N    -1.3770432    0.7950362   -1.1664952 
N     1.3770432    0.7950362   -1.1664952 
N     0.0000000   -1.5900725   -1.1664952 
N    -1.2391285    0.7154112   -2.4982225 
N     0.0000000   -1.4308224   -2.4982225 
N    -1.2391285   -0.7154112    2.4982225 
N     1.2391285   -0.7154112    2.4982225 
N     0.0000000    1.4308224    2.4982225 
N     1.2391285    0.7154112   -2.4982225 
C    -2.2749063   -1.3134177    3.1080150 
H    -2.3372700   -1.3494235    4.1844208 
C    -3.1213964   -1.8021390    2.1301117 
H    -4.0470798   -2.3365826    2.2694431 
C    -2.5074290   -1.4476648    0.9244095 
H    -2.8239957   -1.6304347   -0.0901255 
C     2.2749063   -1.3134177    3.1080150 
H     2.3372700   -1.3494235    4.1844208 
C     3.1213964   -1.8021390    2.1301117 
H     4.0470798   -2.3365826    2.2694431 
C     2.5074290   -1.4476648    0.9244095 
H     2.8239957   -1.6304347   -0.0901255 
C     0.0000000    2.6268355    3.1080150 
H     0.0000000    2.6988469    4.1844208 
C    -0.0000000    3.6042781    2.1301117 
H     0.0000000    4.6731652    2.2694431 
C    -0.0000000    2.8953296    0.9244095 
H     0.0000000    3.2608693   -0.0901255 
C     0.0000000   -2.8953296   -0.9244095 
H     0.0000000   -3.2608693    0.0901255 
C     0.0000000   -3.6042781   -2.1301117 
H     0.0000000   -4.6731652   -2.2694431 
C     0.0000000   -2.6268355   -3.1080150 
H     0.0000000   -2.6988469   -4.1844208 
C    -2.5074290    1.4476648   -0.9244095 
H    -2.8239957    1.6304347    0.0901255 
C    -3.1213964    1.8021390   -2.1301117 
H    -4.0470798    2.3365826   -2.2694431 
C    -2.2749063    1.3134177   -3.1080150 
H    -2.3372700    1.3494235   -4.1844208 
C     2.5074290    1.4476648   -0.9244095 
H     2.8239957    1.6304347    0.0901255 
C     3.1213964    1.8021390   -2.1301117 
H     4.0470798    2.3365826   -2.2694431 
C     2.2749063    1.3134177   -3.1080150 
H     2.3372700    1.3494235   -4.1844208 
B    -0.0000000    0.0000000    3.0623069 
H    -0.0000000   -0.0000000    4.2625128 
B    -0.0000000    0.0000000   -3.0623069 
H    -0.0000000    0.0000000   -4.2625128 
sym D3d(a1g,a2g,eg,a1u,a2u,eu): 21,3,19,3,19,20
sym C2h(ag,au,bu,bg): 40,23,39,22
--
53
* A2, quintet
Fe    0.0000000    0.0000000    0.0000000 
N    -1.4751865   -0.8516993    1.3468976 
N     1.4751865   -0.8516993    1.3468976 
N     0.0000000    1.7033986    1.3468976 
N    -1.4751865    0.8516993   -1.3468976 
N     1.4751865    0.8516993   -1.3468976 
N     0.0000000   -1.7033986   -1.3468976 
N    -1.2551779    0.7246773   -2.6649458 
N    -0.0000000   -1.4493546   -2.6649458 
N    -1.2551779   -0.7246773    2.6649458 
N     1.2551779   -0.7246773    2.6649458 
N    -0.0000000    1.4493546    2.6649458 
N     1.2551779    0.7246773   -2.6649458 
C    -2.2492358   -1.2985969    3.3588415 
H    -2.2443135   -1.2957550    4.4378061 
C    -3.1572365   -1.8228313    2.4566591 
H    -4.0714148   -2.3506324    2.6754375 
C    -2.6186090   -1.5118546    1.2049185 
H    -2.9992261   -1.7316040    0.2187547 
C     2.2492358   -1.2985969    3.3588415 
H     2.2443135   -1.2957550    4.4378061 
C     3.1572365   -1.8228313    2.4566591 
H     4.0714148   -2.3506324    2.6754375 
C     2.6186090   -1.5118546    1.2049185 
H     2.9992261   -1.7316040    0.2187547 
C     0.0000000    2.5971938    3.3588415 
H    -0.0000000    2.5915100    4.4378061 
C    -0.0000000    3.6456627    2.4566591 
H     0.0000000    4.7012649    2.6754375 
C    -0.0000000    3.0237092    1.2049185 
H     0.0000000    3.4632080    0.2187547 
C    -0.0000000   -3.0237092   -1.2049185 
H     0.0000000   -3.4632080   -0.2187547 
C    -0.0000000   -3.6456627   -2.4566591 
H     0.0000000   -4.7012649   -2.6754375 
C     0.0000000   -2.5971938   -3.3588415 
H    -0.0000000   -2.5915100   -4.4378061 
C    -2.6186090    1.5118546   -1.2049185 
H    -2.9992261    1.7316040   -0.2187547 
C    -3.1572365    1.8228313   -2.4566591 
H    -4.0714148    2.3506324   -2.6754375 
C    -2.2492358    1.2985969   -3.3588415 
H    -2.2443135    1.2957550   -4.4378061 
C     2.6186090    1.5118546   -1.2049185 
H     2.9992261    1.7316040   -0.2187547 
C     3.1572365    1.8228313   -2.4566591 
H     4.0714148    2.3506324   -2.6754375 
C     2.2492358    1.2985969   -3.3588415 
H     2.2443135    1.2957550   -4.4378061 
B    -0.0000000    0.0000000    3.1863785 
H    -0.0000000    0.0000000    4.3882983 
B    -0.0000000   -0.0000000   -3.1863785 
H    -0.0000000    0.0000000   -4.3882983
sym D3d(a1g,a2g,eg,a1u,a2u,eu): 21,3,20/18,3,19,20
sym C2h(ag,au,bu,bg): 41/39,23,39,23/21
--
# A3: [Fe(HB(tz)3)2]
47
* A3, singlet
C    -2.5156907    1.4524347   -1.0239172 
H    -2.9178076    1.6845970   -0.0507827 
C    -2.2725770    1.3120730   -3.0976812 
H    -2.3909410    1.3804104   -4.1684138 
C     2.5156907    1.4524347   -1.0239172 
H     2.9178076    1.6845970   -0.0507827 
C     2.2725770    1.3120730   -3.0976812 
H     2.3909410    1.3804104   -4.1684138 
C     0.0000000   -2.9048694   -1.0239172 
H     0.0000000   -3.3691940   -0.0507827 
C    -0.0000000   -2.6241459   -3.0976812 
H     0.0000000   -2.7608209   -4.1684138 
N    -1.3817782    0.7977700   -1.1894024 
N    -1.2317764    0.7111664   -2.5285751 
N    -3.1048628    1.7925934   -2.1845220 
N     1.3817782    0.7977700   -1.1894024 
N     1.2317764    0.7111664   -2.5285751 
N     3.1048628    1.7925934   -2.1845220 
N     0.0000000   -1.5955401   -1.1894024 
N    -0.0000000   -1.4223329   -2.5285751 
N     0.0000000   -3.5851868   -2.1845220 
B     0.0000000    0.0000000   -3.1049581 
H     0.0000000    0.0000000   -4.3005421 
Fe   -0.0000000    0.0000000    0.0000000 
C     2.5156907   -1.4524347    1.0239172 
H     2.9178076   -1.6845970    0.0507827 
C     2.2725770   -1.3120730    3.0976812 
H     2.3909410   -1.3804104    4.1684138 
C    -2.5156907   -1.4524347    1.0239172 
H    -2.9178076   -1.6845970    0.0507827 
C    -2.2725770   -1.3120730    3.0976812 
H    -2.3909410   -1.3804104    4.1684138 
C     0.0000000    2.9048694    1.0239172 
H     0.0000000    3.3691940    0.0507827 
C    -0.0000000    2.6241459    3.0976812 
H    -0.0000000    2.7608209    4.1684138 
N     1.3817782   -0.7977700    1.1894024 
N     1.2317764   -0.7111664    2.5285751 
N     3.1048628   -1.7925934    2.1845220 
N    -1.3817782   -0.7977700    1.1894024 
N    -1.2317764   -0.7111664    2.5285751 
N    -3.1048628   -1.7925934    2.1845220 
N     0.0000000    1.5955401    1.1894024 
N    -0.0000000    1.4223329    2.5285751 
N    -0.0000000    3.5851868    2.1845220 
B     0.0000000    0.0000000    3.1049581 
H     0.0000000    0.0000000    4.3005421 
sym D3d(a1g,a2g,eg,a1u,a2u,eu): 21,3,19,3,19,20
sym C2h(ag,au,bu,bg): 40,23,39,22
--
47
* A3, quintet
C    -2.6133411    1.5088132   -1.2718666 
H    -3.0615269    1.7675734   -0.3239477 
C    -2.2588318    1.3041371   -3.3213998 
H    -2.3205012    1.3397420   -4.3986100 
C     2.6133411    1.5088132   -1.2718666 
H     3.0615269    1.7675734   -0.3239477 
C     2.2588318    1.3041371   -3.3213998 
H     2.3205012    1.3397420   -4.3986100 
C    -0.0000000   -3.0176264   -1.2718666 
H    -0.0000000   -3.5351468   -0.3239477 
C     0.0000000   -2.6082743   -3.3213998 
H     0.0000000   -2.6794840   -4.3986100 
N    -1.4735725    0.8507675   -1.3537053 
N    -1.2496553    0.7214888   -2.6797215 
N    -3.1410196    1.8134685   -2.4708135 
N     1.4735725    0.8507675   -1.3537053 
N     1.2496553    0.7214888   -2.6797215 
N     3.1410196    1.8134685   -2.4708135 
N     0.0000000   -1.7015349   -1.3537053 
N     0.0000000   -1.4429777   -2.6797215 
N     0.0000000   -3.6269370   -2.4708135 
B     0.0000000    0.0000000   -3.2169041 
H     0.0000000    0.0000000   -4.4142283 
Fe    0.0000000    0.0000000    0.0000000 
C     2.6133411   -1.5088132    1.2718666 
H     3.0615269   -1.7675734    0.3239477 
C     2.2588318   -1.3041371    3.3213998 
H     2.3205012   -1.3397420    4.3986100 
C    -2.6133411   -1.5088132    1.2718666 
H    -3.0615269   -1.7675734    0.3239477 
C    -2.2588318   -1.3041371    3.3213998 
H    -2.3205012   -1.3397420    4.3986100 
C    -0.0000000    3.0176264    1.2718666 
H    -0.0000000    3.5351468    0.3239477 
C     0.0000000    2.6082743    3.3213998 
H     0.0000000    2.6794840    4.3986100 
N     1.4735725   -0.8507675    1.3537053 
N     1.2496553   -0.7214888    2.6797215 
N     3.1410196   -1.8134685    2.4708135 
N    -1.4735725   -0.8507675    1.3537053 
N    -1.2496553   -0.7214888    2.6797215 
N    -3.1410196   -1.8134685    2.4708135 
N     0.0000000    1.7015349    1.3537053 
N     0.0000000    1.4429777    2.6797215 
N     0.0000000    3.6269370    2.4708135 
B     0.0000000    0.0000000    3.2169041 
H     0.0000000   -0.0000000    4.4142283 
sym D3d(a1g,a2g,eg,a1u,a2u,eu): 21,3,20/18,3,19,20
sym C2h(ag,au,bu,bg): 41/39,23,39,23/21
--
# A4: [Fe(tacn)2]2+
49
* A4, singlet
Fe   -0.0000000    0.0000000   -0.0000803 
N     0.0963536   -1.5146196    1.3504253 
N    -1.9902511   -0.4064989    0.0137408 
N     0.0753808   -1.5036606   -1.3641224 
C     0.3485377   -2.8081203    0.6709618 
C     0.8604171   -2.5770751   -0.7347208 
C    -1.2909945   -1.9374700   -1.7427057 
C    -2.3093646   -0.8934240   -1.3374230 
C    -1.1854250   -1.4904412    2.0722512 
C    -2.3171674   -1.3924406    1.0717972 
H     1.0612815   -3.4084367    1.2379989 
H    -2.2756200   -0.0386860   -2.0150514 
H    -3.3199827   -1.3109409   -1.3930304 
H    -2.5457109    0.4237597    0.1828357 
H     1.9042500   -2.2590074   -0.7176054 
H    -0.5831396   -3.3739260    0.6436254 
H    -3.2450243   -1.1213660    1.5772681 
H    -1.3515660   -2.1269362   -2.8152447 
H     0.8360546   -1.3720831    2.0279060 
H    -2.4896612   -2.3615697    0.6027680 
H     0.8150973   -3.5074318   -1.3101771 
H     0.5563214   -1.2240530   -2.2108817 
H    -1.3156044   -2.3756145    2.7033441 
H    -1.5052828   -2.8845891   -1.2466528 
H    -1.1784057   -0.6216914    2.7327335 
N    -0.0963536    1.5146196    1.3504253 
N     1.9902511    0.4064989    0.0137408 
N    -0.0753808    1.5036606   -1.3641224 
C    -0.3485377    2.8081203    0.6709618 
C     1.1854250    1.4904412    2.0722512 
H    -0.8360546    1.3720831    2.0279060 
C     2.3093646    0.8934240   -1.3374230 
C     2.3171674    1.3924406    1.0717972 
H     2.5457109   -0.4237597    0.1828357 
C    -0.8604171    2.5770751   -0.7347208 
C     1.2909945    1.9374700   -1.7427057 
H    -0.5563214    1.2240530   -2.2108817 
H    -1.0612815    3.4084367    1.2379989 
H     0.5831396    3.3739260    0.6436254 
H     1.3156044    2.3756145    2.7033441 
H     1.1784057    0.6216914    2.7327335 
H     2.2756200    0.0386860   -2.0150514 
H     3.3199827    1.3109409   -1.3930304 
H     3.2450243    1.1213660    1.5772681 
H     2.4896612    2.3615697    0.6027680 
H    -1.9042500    2.2590074   -0.7176054 
H    -0.8150973    3.5074318   -1.3101771 
H     1.3515660    2.1269362   -2.8152447 
H     1.5052828    2.8845891   -1.2466528 
sym C2(a,b): 43,41
--
49
* A4, quintet
Fe   -0.0000000    0.0000000    0.0082045 
N     0.0081070   -1.7217990    1.4102640 
N    -2.1507224   -0.5722241   -0.0025488 
N     0.0116478   -1.7126556   -1.4027270 
C     0.2463314   -2.9880748    0.6918693 
C     0.7862193   -2.7498019   -0.7076888 
C    -1.3624513   -2.1251044   -1.7469495 
C    -2.3866005   -1.0715828   -1.3625896 
C    -1.3030044   -1.6460551    2.0691486 
C    -2.4286462   -1.5639051    1.0531624 
H     0.9492185   -3.6154644    1.2422541 
H    -2.3160276   -0.2188926   -2.0409636 
H    -3.3913966   -1.4945187   -1.4752681 
H    -2.7478545    0.2311220    0.1464645 
H     1.8212603   -2.4056658   -0.6536355 
H    -0.6899718   -3.5450976    0.6433277 
H    -3.3567091   -1.3219968    1.5740219 
H    -1.4447343   -2.3272477   -2.8161923 
H     0.7237409   -1.6146953    2.1177263 
H    -2.5848162   -2.5379584    0.5876975 
H     0.7866405   -3.6960631   -1.2594167 
H     0.5002364   -1.4724363   -2.2558241 
H    -1.4763784   -2.5044517    2.7276036 
H    -1.5833451   -3.0651810   -1.2399949 
H    -1.3020954   -0.7520606    2.6961570 
N    -0.0081070    1.7217990    1.4102640 
N     2.1507224    0.5722241   -0.0025488 
N    -0.0116478    1.7126556   -1.4027270 
C    -0.2463314    2.9880748    0.6918693 
C     1.3030044    1.6460551    2.0691486 
H    -0.7237409    1.6146953    2.1177263 
C     2.3866005    1.0715828   -1.3625896 
C     2.4286462    1.5639051    1.0531624 
H     2.7478545   -0.2311220    0.1464645 
C    -0.7862193    2.7498019   -0.7076888 
C     1.3624513    2.1251044   -1.7469495 
H    -0.5002364    1.4724363   -2.2558241 
H    -0.9492185    3.6154644    1.2422541 
H     0.6899718    3.5450976    0.6433277 
H     1.4763784    2.5044517    2.7276036 
H     1.3020954    0.7520606    2.6961570 
H     2.3160276    0.2188926   -2.0409636 
H     3.3913966    1.4945187   -1.4752681 
H     3.3567091    1.3219968    1.5740219 
H     2.5848162    2.5379584    0.5876975 
H    -1.8212603    2.4056658   -0.6536355 
H    -0.7866405    3.6960631   -1.2594167 
H     1.4447343    2.3272477   -2.8161923 
H     1.5833451    3.0651810   -1.2399949
sym C2(a,b): 44/41,42/41
--
# A5: [Fe(1-bpp)2]2+
51
* A5, singlet
Fe    0.0000000    0.0000000    0.0000000 
N     0.0000000    0.0000000    1.9013598 
C     0.8161716   -0.8161716    2.5568439 
C     0.8575334   -0.8575334    3.9362024 
H     1.5235603   -1.5235603    4.4658600 
C     0.0000000    0.0000000    4.6144058 
H     0.0000000    0.0000000    5.6969222 
C    -0.8575334    0.8575334    3.9362024 
H    -1.5235603    1.5235603    4.4658600 
C    -0.8161716    0.8161716    2.5568439 
N     1.5787939   -1.5787939    1.6797003 
N     1.3812925   -1.3812925    0.3502974 
C     2.2071299   -2.2071299   -0.2619688 
H     2.2458851   -2.2458851   -1.3392890 
C     2.9503807   -2.9503807    0.6723318 
H     3.6980634   -3.6980634    0.4682265 
C     2.5232487   -2.5232487    1.9007641 
H     2.8113210   -2.8113210    2.8986222 
N    -1.5787939    1.5787939    1.6797003 
N    -1.3812925    1.3812925    0.3502974 
C    -2.2071299    2.2071299   -0.2619688 
H    -2.2458851    2.2458851   -1.3392890 
C    -2.9503807    2.9503807    0.6723318 
H    -3.6980634    3.6980634    0.4682265 
C    -2.5232487    2.5232487    1.9007641 
H    -2.8113210    2.8113210    2.8986222 
N     0.0000000    0.0000000   -1.9013598 
C     0.8161716    0.8161716   -2.5568439 
C     0.8575334    0.8575334   -3.9362024 
H     1.5235603    1.5235603   -4.4658600 
C     0.0000000    0.0000000   -4.6144058 
H     0.0000000    0.0000000   -5.6969222 
C    -0.8575334   -0.8575334   -3.9362024 
H    -1.5235603   -1.5235603   -4.4658600 
C    -0.8161716   -0.8161716   -2.5568439 
N     1.5787939    1.5787939   -1.6797003 
N     1.3812925    1.3812925   -0.3502974 
C     2.2071299    2.2071299    0.2619688 
H     2.2458851    2.2458851    1.3392890 
C     2.9503807    2.9503807   -0.6723318 
H     3.6980634    3.6980634   -0.4682265 
C     2.5232487    2.5232487   -1.9007641 
H     2.8113210    2.8113210   -2.8986222 
N    -1.5787939   -1.5787939   -1.6797003 
N    -1.3812925   -1.3812925   -0.3502974 
C    -2.2071299   -2.2071299    0.2619688 
H    -2.2458851   -2.2458851    1.3392890 
C    -2.9503807   -2.9503807   -0.6723318 
H    -3.6980634   -3.6980634   -0.4682265 
C    -2.5232487   -2.5232487   -1.9007641 
H    -2.8113210   -2.8113210   -2.8986222 
sym D2d(a1,a2,b1,b2,e): 28,4,5,27,29
sym D2(a,b3,b2,b1): 33,29,29,31
--
51
* A5, quint
Fe    0.0000000    0.0000000    0.0119463 
N     0.0000000    0.0000000    2.1156601 
C     1.1502092    0.0000000    2.7750279 
C     1.2098005    0.0000000    4.1556277 
H     2.1492999    0.0000000    4.6886621 
C     0.0000000    0.0000000    4.8343630 
H     0.0000000    0.0000000    5.9170352 
C    -1.2098005    0.0000000    4.1556277 
H    -2.1492999    0.0000000    4.6886621 
C    -1.1502092    0.0000000    2.7750279 
N     2.2739781    0.0000000    1.9443626 
N     2.1048284    0.0000000    0.6021995 
C     3.3210704    0.0000000    0.0890597 
H     3.4547677    0.0000000   -0.9820576 
C     4.2945194    0.0000000    1.1012695 
H     5.3656853    0.0000000    0.9882596 
C     3.5871597    0.0000000    2.2743320 
H     3.9162265    0.0000000    3.3003861 
N    -2.2739781    0.0000000    1.9443626 
N    -2.1048284    0.0000000    0.6021995 
C    -3.3210704    0.0000000    0.0890597 
H    -3.4547677    0.0000000   -0.9820576 
C    -4.2945194    0.0000000    1.1012695 
H    -5.3656853    0.0000000    0.9882596 
C    -3.5871597    0.0000000    2.2743320 
H    -3.9162265    0.0000000    3.3003861 
N     0.0000000    0.0000000   -2.1308815 
C     0.0000000    1.1443701   -2.7954181 
C     0.0000000    1.2076476   -4.1761131 
H     0.0000000    2.1500311   -4.7044568 
C     0.0000000    0.0000000   -4.8582154 
H     0.0000000    0.0000000   -5.9407576 
C     0.0000000   -1.2076476   -4.1761131 
H     0.0000000   -2.1500311   -4.7044568 
C     0.0000000   -1.1443701   -2.7954181 
N     0.0000000    2.2634879   -1.9583327 
N     0.0000000    2.0706217   -0.6234320 
C     0.0000000    3.2757138   -0.0819499 
H     0.0000000    3.3890048    0.9915836 
C     0.0000000    4.2665372   -1.0756345 
H     0.0000000    5.3352383   -0.9417105 
C     0.0000000    3.5813000   -2.2630536 
H     0.0000000    3.9284483   -3.2831866 
N     0.0000000   -2.2634879   -1.9583327 
N     0.0000000   -2.0706217   -0.6234320 
C     0.0000000   -3.2757138   -0.0819499 
H     0.0000000   -3.3890048    0.9915836 
C     0.0000000   -4.2665372   -1.0756345 
H     0.0000000   -5.3352383   -0.9417105 
C     0.0000000   -3.5813000   -2.2630536 
H     0.0000000   -3.9284483   -3.2831866 
C2v(a1,b1,b2,a2): 57/55,29,29/28,9/8
--
# A6: [Fe(tpp)(CN)]- model
39
* A6, singlet
Fe    0.0000000    0.0000000    0.0318276 
N    -1.4056218    1.4056218    0.1828669 
N    -1.4056218   -1.4056218    0.1828669 
N     1.4056218   -1.4056218    0.1828669 
N     1.4056218    1.4056218    0.1828669 
N     0.0000000    0.0000000   -2.9779730 
C    -1.2231305    2.7602054    0.1907707 
C    -2.7602054    1.2231305    0.1907707 
C    -2.7602054   -1.2231305    0.1907707 
C    -1.2231305   -2.7602054    0.1907707 
C     1.2231305   -2.7602054    0.1907707 
C     2.7602054   -1.2231305    0.1907707 
C     2.7602054    1.2231305    0.1907707 
C     1.2231305    2.7602054    0.1907707 
C    -2.4873131    3.4450875    0.2126687 
H    -2.6050639    4.5193588    0.2312225 
C    -3.4450875    2.4873131    0.2126687 
H    -4.5193588    2.6050639    0.2312225 
C    -3.4450875   -2.4873131    0.2126687 
H    -4.5193588   -2.6050639    0.2312225 
C    -2.4873131   -3.4450875    0.2126687 
H    -2.6050639   -4.5193588    0.2312225 
C     2.4873131   -3.4450875    0.2126687 
H     2.6050639   -4.5193588    0.2312225 
C     3.4450875   -2.4873131    0.2126687 
H     4.5193588   -2.6050639    0.2312225 
C     3.4450875    2.4873131    0.2126687 
H     4.5193588    2.6050639    0.2312225 
C     2.4873131    3.4450875    0.2126687 
H     2.6050639    4.5193588    0.2312225 
C    -3.3996277    0.0000000    0.1856319 
C    -0.0000000   -3.3996277    0.1856319 
C     3.3996277   -0.0000000    0.1856319 
C     0.0000000    3.3996277    0.1856319 
H     0.0000000    4.4834439    0.1910769 
H     4.4834439    0.0000000    0.1910769 
H     0.0000000   -4.4834439    0.1910769 
H    -4.4834439    0.0000000    0.1910769 
C     0.0000000    0.0000000   -1.8117202 
sym C4v(a1,a2,b1,b2,e): 24,7,10,11,24
sym C2v(a1,b1,b2,a2): 34,24,24,18
--
39
* A6, quintet
Fe    0.0000000    0.0000000   -0.3473410 
N    -1.4441498    1.4598897    0.0764849 
N    -1.4441498   -1.4598897    0.0764849 
N     1.4441498   -1.4598897    0.0764849 
N     1.4441498    1.4598897    0.0764849 
N     0.0000000    0.0000000   -3.6218799 
C    -1.2446358    2.8030651    0.1397434 
C    -2.7867832    1.2465575    0.1199738 
C    -2.7867832   -1.2465575    0.1199738 
C    -1.2446358   -2.8030651    0.1397434 
C     1.2446358   -2.8030651    0.1397434 
C     2.7867832   -1.2465575    0.1199738 
C     2.7867832    1.2465575    0.1199738 
C     1.2446358    2.8030651    0.1397434 
C    -2.5174422    3.4767429    0.2161352 
H    -2.6511527    4.5475683    0.2810615 
C    -3.4741524    2.5118351    0.2006522 
H    -4.5468526    2.6341701    0.2538805 
C    -3.4741524   -2.5118351    0.2006522 
H    -4.5468526   -2.6341701    0.2538805 
C    -2.5174422   -3.4767429    0.2161352 
H    -2.6511527   -4.5475683    0.2810615 
C     2.5174422   -3.4767429    0.2161352 
H     2.6511527   -4.5475683    0.2810615 
C     3.4741524   -2.5118351    0.2006522 
H     4.5468526   -2.6341701    0.2538805 
C     3.4741524    2.5118351    0.2006522 
H     4.5468526    2.6341701    0.2538805 
C     2.5174422    3.4767429    0.2161352 
H     2.6511527    4.5475683    0.2810615 
C    -3.4066847    0.0000000    0.1229025 
C     0.0000000   -3.4282083    0.1493007 
C     3.4066847    0.0000000    0.1229025 
C     0.0000000    3.4282083    0.1493007 
H     0.0000000    4.5113890    0.2013732 
H     4.4904120    0.0000000    0.1642952 
H     0.0000000   -4.5113890    0.2013732 
H    -4.4904120    0.0000000    0.1642952 
C     0.0000000    0.0000000   -2.4582479
sym C2v(a1,b1,b2,a2): 35/33,24,24/23,19/18
--
# A7: [Co(ipimpy)2](2+) model
47
* A7, doublet
C     0.0000000    1.1683790   -2.6181202 
N     0.0000000    0.0000000   -1.9740499 
C     0.0000000   -1.1683790   -2.6181202 
C     0.0000000   -1.2064875   -4.0036753 
C     0.0000000    0.0000000   -4.6932815 
C     0.0000000    1.2064875   -4.0036753 
Co    0.0000000    0.0000000   -0.1117412 
N     0.0000000    1.9648143   -0.4386497 
C     0.0000000    2.9881824    0.5760782 
H     0.0000000    3.9897902    0.1435238 
C     0.0000000   -2.2833393   -1.6759083 
N     0.0000000   -1.9648143   -0.4386497 
C     0.0000000   -2.9881824    0.5760782 
H    -0.8818744   -2.8608270    1.2075529 
C     0.0000000    2.2833393   -1.6759083 
N    -2.2116102    0.0000000    0.4031509 
C    -2.3601928    0.0000000    1.6604363 
C    -1.1588843    0.0000000    2.5019676 
N     0.0000000    0.0000000    1.8374045 
C     1.1588843    0.0000000    2.5019676 
C     1.1966460    0.0000000    3.8892147 
C     0.0000000    0.0000000    4.5884523 
C    -1.1966460    0.0000000    3.8892147 
C     2.3601928    0.0000000    1.6604363 
N     2.2116102    0.0000000    0.4031509 
C     3.3537862    0.0000000   -0.4687258 
H     4.3021753    0.0000000    0.0754588 
C    -3.3537862    0.0000000   -0.4687258 
H    -3.3040459   -0.8791587   -1.1162721 
H    -4.3021753    0.0000000    0.0754588 
H     3.3040459    0.8791587   -1.1162721 
H     0.0000000   -3.9897902    0.1435238 
H     0.8818744    2.8608270    1.2075529 
H    -3.3040459    0.8791587   -1.1162721 
H    -3.3370545    0.0000000    2.1467182 
H    -2.1497485    0.0000000    4.4024197 
H     0.0000000    0.0000000    5.6710314 
H     2.1497485    0.0000000    4.4024197 
H     3.3370545    0.0000000    2.1467182 
H     3.3040459   -0.8791587   -1.1162721 
H     0.8818744   -2.8608270    1.2075529 
H     0.0000000   -3.3162886   -2.0163255 
H     0.0000000   -2.1535923   -4.5269036 
H     0.0000000    0.0000000   -5.7757454 
H     0.0000000    2.1535923   -4.5269036 
H     0.0000000    3.3162886   -2.0163255 
H    -0.8818744    2.8608270    1.2075529 
sym C2v(a1,b1,b2,a2): 46/45,23,23,7
--
47
* A7, quartet
C    -0.1864141   -2.7506648   -0.9288479 
N    -0.7215772   -1.9063951   -0.0560414 
C    -1.7293502   -2.2616324    0.7295018 
C    -2.2782962   -3.5350665    0.6590023 
C    -1.7399146   -4.4270897   -0.2571063 
C    -0.6772930   -4.0400228   -1.0644647 
Co   -0.0000000    0.0000000    0.0623658 
N     1.3025832   -0.9961839   -1.4148889 
C     2.4108404   -0.3957818   -2.1099561 
H     2.8734373   -1.0762074   -2.8285406 
C    -2.1536679   -1.1981779    1.6468551 
N    -1.5382839   -0.0883260    1.5914265 
C    -1.9069080    0.9850083    2.4794550 
H    -2.2600838    1.8316974    1.8859767 
C     0.9475693   -2.1859983   -1.6788890 
N    -1.3025832    0.9961839   -1.4148889 
C    -0.9475693    2.1859983   -1.6788890 
C     0.1864141    2.7506648   -0.9288479 
N     0.7215772    1.9063951   -0.0560414 
C     1.7293502    2.2616324    0.7295018 
C     2.2782962    3.5350665    0.6590023 
C     1.7399146    4.4270897   -0.2571063 
C     0.6772930    4.0400228   -1.0644647 
C     2.1536679    1.1981779    1.6468551 
N     1.5382839    0.0883260    1.5914265 
C     1.9069080   -0.9850083    2.4794550 
H     2.6836125   -0.6908503    3.1890059 
C    -2.4108404    0.3957818   -2.1099561 
H    -3.1553163    0.0750054   -1.3773781 
H    -2.8734373    1.0762074   -2.8285406 
H     2.2600838   -1.8316974    1.8859767 
H    -2.6836125    0.6908503    3.1890059 
H     3.1553163   -0.0750054   -1.3773781 
H    -2.0607221   -0.4992118   -2.6301888 
H    -1.4517067    2.8012115   -2.4244190 
H     0.2367992    4.7236596   -1.7788900 
H     2.1435725    5.4284188   -0.3390776 
H     3.0992620    3.8175763    1.3053736 
H     2.9656935    1.3881500    2.3485712 
H     1.0188558   -1.3161075    3.0224866 
H    -1.0188558    1.3161075    3.0224866 
H    -2.9656935   -1.3881500    2.3485712 
H    -3.0992620   -3.8175763    1.3053736 
H    -2.1435725   -5.4284188   -0.3390776 
H    -0.2367992   -4.7236596   -1.7788900 
H     1.4517067   -2.8012115   -2.4244190 
H     2.0607221    0.4992118   -2.6301888 
sym C2(a,b): 51/49,49/48
--
# A8: [Ni(acac)(Cp*)]
40
* A8, singlet
C    -1.0938909   -1.6355473   -0.6927372 
C     0.2968185   -1.6888075   -1.1301620 
C     1.1351887   -1.8660281    0.0000000 
C     0.2968185   -1.6888075    1.1301620 
C    -1.0938909   -1.6355473    0.6927372 
Ni    0.1637099    0.0301141    0.0000000 
O     0.1853714    1.2632124    1.4059065 
C     0.1648191    2.5181987    1.2384291 
C     0.1515552    3.1692287    0.0000000 
C     0.1648191    2.5181987   -1.2384291 
O     0.1853714    1.2632124   -1.4059065 
H     0.1333591    4.2503280    0.0000000 
C     0.1549349    3.3307969    2.4973836 
C     0.1549349    3.3307969   -2.4973836 
C     0.7124308   -1.6965304    2.5589359 
C     2.6038087   -2.1172622    0.0000000 
C     0.7124308   -1.6965304   -2.5589359 
C    -2.2520544   -1.5195688   -1.6198647 
C    -2.2520544   -1.5195688    1.6198647 
H     0.1176281    4.4005349    2.2985101 
H    -0.7075028    3.0430259    3.1036646 
H     1.0515450    3.1024008    3.0793998 
H     0.1176281    4.4005349   -2.2985101 
H     1.0515450    3.1024008   -3.0793998 
H    -0.7075028    3.0430259   -3.1036646 
H     2.8241875   -3.1908469    0.0000000 
H     3.0845112   -1.6879359   -0.8810478 
H     3.0845112   -1.6879359    0.8810478 
H     0.4492063   -2.6454205    3.0382133 
H     1.7890859   -1.5569192    2.6635002 
H     0.2146704   -0.8973755    3.1125054 
H     0.4492063   -2.6454205   -3.0382133 
H     0.2146704   -0.8973755   -3.1125054 
H     1.7890859   -1.5569192   -2.6635002 
H    -2.3845110   -2.4333781    2.2088059 
H    -2.1085250   -0.7004321    2.3301568 
H    -3.1804385   -1.3340195    1.0782025 
H    -2.3845110   -2.4333781   -2.2088059 
H    -3.1804385   -1.3340195   -1.0782025 
H    -2.1085250   -0.7004321   -2.3301568 
sym Cs(a',a"): 47,31
--
40
* A8, triplet
C    -1.1037326   -1.7094222   -0.7159766 
C     0.2430849   -1.7869922   -1.1557589 
C     1.0805735   -1.8132061    0.0000000 
C     0.2430849   -1.7869922    1.1557589 
C    -1.1037326   -1.7094222    0.7159766 
Ni   -0.0354933    0.0342022    0.0000000 
O     0.0624707    1.3815469    1.4083343 
C     0.1784584    2.6321829    1.2401531 
C     0.2371367    3.2779726    0.0000000 
C     0.1784584    2.6321829   -1.2401531 
O     0.0624707    1.3815469   -1.4083343 
H     0.3359652    4.3549516    0.0000000 
C     0.2613406    3.4515691    2.4931241 
C     0.2613406    3.4515691   -2.4931241 
C     0.7013079   -1.8140663    2.5728587 
C     2.5679067   -1.9118583    0.0000000 
C     0.7013079   -1.8140663   -2.5728587 
C    -2.3101463   -1.6668432   -1.5899743 
C    -2.3101463   -1.6668432    1.5899743 
H     0.3051950    4.5205405    2.2903078 
H    -0.6036416    3.2344611    3.1242869 
H     1.1523851    3.1550128    3.0531818 
H     0.3051950    4.5205405   -2.2903078 
H     1.1523851    3.1550128   -3.0531818 
H    -0.6036416    3.2344611   -3.1242869 
H     2.8944342   -2.9577045    0.0000000 
H     3.0020327   -1.4374316   -0.8820697 
H     3.0020327   -1.4374316    0.8820697 
H     0.7275813   -2.8368904    2.9644047 
H     1.7058968   -1.4001243    2.6757529 
H     0.0379935   -1.2335102    3.2165865 
H     0.7275813   -2.8368904   -2.9644047 
H     0.0379935   -1.2335102   -3.2165865 
H     1.7058968   -1.4001243   -2.6757529 
H    -2.6739087   -2.6760136    1.8130347 
H    -2.0955962   -1.1809519    2.5436242 
H    -3.1309795   -1.1252448    1.1157694 
H    -2.6739087   -2.6760136   -1.8130347 
H    -3.1309795   -1.1252448   -1.1157694 
H    -2.0955962   -1.1809519   -2.5436242 
sym C2(a',a"): 47/46,32/31
--
# A9: [MnCp2]
21
* A9, doublet
Mn    0.0000000    0.0000000   -0.0352564 
C     0.0000000   -1.7778288    1.2016628 
H     0.0000000   -1.7295267    2.2819230 
C    -1.1456592   -1.7397964    0.3761754 
C    -0.7132063   -1.7179763   -0.9781862 
C     0.7132063   -1.7179763   -0.9781862 
C     1.1456592   -1.7397964    0.3761754 
C     0.0000000    1.7778288    1.2016628 
C     1.1456592    1.7397964    0.3761754 
C     0.7132063    1.7179763   -0.9781862 
C    -0.7132063    1.7179763   -0.9781862 
C    -1.1456592    1.7397964    0.3761754 
H    -2.1705090   -1.7343831    0.7176046 
H    -1.3515826   -1.7496078   -1.8485727 
H     1.3515826   -1.7496078   -1.8485727 
H     2.1705090   -1.7343831    0.7176046 
H     0.0000000    1.7295267    2.2819230 
H     2.1705090    1.7343831    0.7176046 
H     1.3515826    1.7496078   -1.8485727 
H    -1.3515826    1.7496078   -1.8485727 
H    -2.1705090    1.7343831    0.7176046 
sym C2v(a1,b1,b2,a2): 18/17,10,13,7
--
21
* A9, sextet
Mn    0.0000000    0.0000000    0.0000000 
C     1.2051932    0.0000000    2.0613518 
H     2.2864178    0.0000000    2.0595115 
C     0.3724252    1.1462068    2.0613518 
C    -0.9750217    0.7083948    2.0613518 
C    -0.9750217   -0.7083948    2.0613518 
C     0.3724252   -1.1462068    2.0613518 
C     1.2051932    0.0000000   -2.0613518 
C     0.3724252   -1.1462068   -2.0613518 
C    -0.9750217   -0.7083948   -2.0613518 
C    -0.9750217    0.7083948   -2.0613518 
C     0.3724252    1.1462068   -2.0613518 
H     0.7065420    2.1745125    2.0595115 
H    -1.8497508    1.3439227    2.0595115 
H    -1.8497508   -1.3439227    2.0595115 
H     0.7065420   -2.1745125    2.0595115 
H     2.2864178    0.0000000   -2.0595115 
H     0.7065420   -2.1745125   -2.0595115 
H    -1.8497508   -1.3439227   -2.0595115 
H    -1.8497508    1.3439227   -2.0595115 
H     0.7065420    2.1745125   -2.0595115
sym D5h(a1',e1',e2',a2",e1",e2"): 8/7,6,4/3,6,5/4,3
sym C2v(a1,b1,b2,a2): 18/16,10/9,14/13,8/7
--
# B1: [Fe(CN)6](3-)
13
* B1, doublet
Fe        0.000000   -0.000000    0.000000
 C       -1.943320   -0.000000    0.000000
 C       -0.000000    1.943320    0.000000
 C        0.000000   -1.943320    0.000000
 C        0.000000   -0.000000   -1.932413
 C        0.000000   -0.000000    1.932413
 C        1.943320    0.000000    0.000000
 N       -3.103610   -0.000000    0.000000
 N       -0.000000    3.103610    0.000000
 N        0.000000   -3.103610    0.000000
 N        0.000000   -0.000000   -3.093973
 N        0.000000   -0.000000    3.093973
 N        3.103610    0.000000    0.000000
sym D4(a1g,b2g,b1g,b2g,eg,a2u,b1u,eu): 13,1,2/1,5,3,8,1,9
sym D2h(ag,b3u,b2u,b1g,b1u,b2g,b3g,au): 18,9,9,3/2,9,3,3,0
--
: B1, quartet (ve)
sym D2h(ag,b3u,b2u,b1g,b1u,b2g,b3g,au): 19/18,9,9,3/2,9,3,3/2,0
--
# B2: [Fe(CN)6](4-)
13
* B2, singlet (orientation [1])
Fe    0.0000000   -0.0000000   -0.0000000
C     0.0000000    0.0000000    1.9123612
C     0.0000000    1.9123612    0.0000000
C    -0.0000000   -1.9123612    0.0000000
C    -1.9123612    0.0000000    0.0000000
C     1.9123612   -0.0000000   -0.0000000
C    -0.0000000    0.0000000   -1.9123612
N    -0.0000000    0.0000000    3.0807918
N     0.0000000    3.0807918    0.0000000
N    -0.0000000   -3.0807918    0.0000000
N    -3.0807918    0.0000000   -0.0000000
N     3.0807918   -0.0000000   -0.0000000
N     0.0000000    0.0000000   -3.0807918
13
* B2, singlet (orientation [2])
Fe    0.0000000    0.0000000    0.0000000
 C    1.3522436   -1.3522436    0.0000000
 C    0.0000000    0.0000000    1.9123612
 C    0.0000000    0.0000000   -1.9123612
 C   -1.3522436   -1.3522436    0.0000000
 C    1.3522436    1.3522436    0.0000000
 C   -1.3522436    1.3522436    0.0000000
 N    2.1784488   -2.1784488    0.0000000
 N    0.0000000    0.0000000    3.0807918
 N    0.0000000    0.0000000   -3.0807918
 N   -2.1784488   -2.1784488    0.0000000
 N    2.1784488    2.1784488    0.0000000
 N   -2.1784488    2.1784488    0.0000000
sym Oh(a1g,eg,t1g,t2g,t1u,t2u): 8,5,1,2,8,1
sym D2h[1](ag,b2g,b1g,b3g,au,b2u,b1u,b3u): 18,3,3,3,0,9,9,9 
sym D2h[2](ag,b3u,b2u,b1g,b1u,b2g,b3g,au): 15,9,9,6,8,3,3,1
--
: B2, triplet (ve)
sym D2h[1](ag,b2g,b1g,b3g,au,b2u,b1u,b3u): 19/18,3/2,3,3,0,9,9,9
sym D2h[2](ag,b3u,b2u,b1g,b1u,b2g,b3g,au): 15/14,9,9,7/6,8,3,3,1
--
# B3: [Co(en)3](3+)
37
* B3, singlet
Co    0.0000000    0.0000000    0.0000000 
C     2.7147372    0.0609051   -0.7481082 
C     2.7147372   -0.0609051    0.7481082 
H     1.5570644    1.7232406   -1.0199120 
H     3.5681428    0.6335522   -1.1101085 
H     1.2724169    0.5808242   -2.1154442 
H     2.7412655   -0.9228818   -1.2167971 
H     1.5570644   -1.7232406    1.0199120 
H     2.7412655    0.9228818    1.2167971 
H     1.2724169   -0.5808242    2.1154442 
H     3.5681428   -0.6335522    1.1101085 
N     1.4436769    0.7183876   -1.1232060 
N     1.4436769   -0.7183876    1.1232060 
N    -1.3439804    0.8910671   -1.1232060 
N    -0.0996965   -1.6094547   -1.1232060 
N    -0.0996965    1.6094547    1.1232060 
N    -1.3439804   -0.8910671    1.1232060 
C    -1.4101140    2.3205788   -0.7481082 
H    -2.2709023    0.4868371   -1.0199120 
H    -1.1392169    0.8115333   -2.1154442 
C    -1.3046232   -2.3814840   -0.7481082 
H     0.7138379   -2.2100776   -1.0199120 
H    -0.1332000   -1.3923575   -2.1154442 
C    -1.3046232    2.3814840    0.7481082 
H     0.7138379    2.2100776    1.0199120 
H    -0.1332000    1.3923575    2.1154442 
C    -1.4101140   -2.3205788    0.7481082 
H    -2.2709023   -0.4868371    1.0199120 
H    -1.1392169   -0.8115333    2.1154442 
H    -2.3327437    2.7733263   -1.1101085 
H    -0.5713936    2.8354464   -1.2167971 
H    -1.2353992   -3.4068784   -1.1101085 
H    -2.1698718   -1.9125646   -1.2167971 
H    -2.1698718    1.9125646    1.2167971 
H    -1.2353992    3.4068784    1.1101085 
H    -0.5713936   -2.8354464    1.2167971 
H    -2.3327437   -2.7733263    1.1101085
sym D3(a1,a2,e): 13,10,20
sym C2(a,b): 33,30
--
: B3, triplet (ve)
sym C2(a,b): 33/32,31/30
--
# B4: [Co(acac)3]
43
* B4, singlet 
Co   -0.0000000    0.0000000    0.0059517 
C     0.5611873    1.0980851   -2.5026222 
C     1.7780165    2.3267497    2.9451246 
C    -2.6718621    0.5557073    0.6121613 
C    -1.6264681   -1.2788408    1.8868669 
C    -2.7099240   -0.4592431    1.5685782 
C    -3.9003971    1.3701685    0.3516686 
C    -1.7780165   -2.3267497    2.9451246 
C    -0.5611873   -1.0980851   -2.5026222 
C     0.0000000    0.0000000   -3.1551509 
C     1.1421240    2.2176549   -3.3085358 
C    -1.1421240   -2.2176549   -3.3085358 
C     1.6264681    1.2788408    1.8868669 
C     2.6718621   -0.5557073    0.6121613 
C     2.7099240    0.4592431    1.5685782 
C     3.9003971   -1.3701685    0.3516686 
H     2.7800887    2.3403391    3.3696708 
H     1.5507845    3.3061589    2.5171859 
H     1.0500074    2.1412310    3.7387747 
H    -3.6376433   -0.6170069    2.0991874 
H    -4.7337811    1.0670815    0.9826213 
H    -4.1830775    1.2655073   -0.6988149 
H    -3.6770465    2.4255933    0.5252222 
H    -2.7800887   -2.3403391    3.3696708 
H    -1.5507845   -3.3061589    2.5171859 
H    -1.0500074   -2.1412310    3.7387747 
H     0.0000000   -0.0000000   -4.2356791 
H     1.0460694    2.0443423   -4.3786794 
H     0.6392344    3.1509465   -3.0439649 
H     2.1983054    2.3326157   -3.0524535 
H    -1.0460694   -2.0443423   -4.3786794 
H    -2.1983054   -2.3326157   -3.0524535 
H    -0.6392344   -3.1509465   -3.0439649 
H     3.6376433    0.6170069    2.0991874 
H     4.7337811   -1.0670815    0.9826213 
H     4.1830775   -1.2655073   -0.6988149 
H     3.6770465   -2.4255933    0.5252222 
O    -1.6636250    0.8740529   -0.0845065 
O    -0.4811720   -1.2261540    1.3497452 
O     1.6636250   -0.8740529   -0.0845065 
O     0.6317153    1.2520444   -1.2479365 
O    -0.6317153   -1.2520444   -1.2479365 
O     0.4811720    1.2261540    1.3497452
sym C2(a,b): 48,45
--
: B4, triplet (ve)
sym C2(a,b): 48/47,46/45
--
# C1: [Fe(acac)3]
43
* C1, sextet
Fe    0.0000000    0.0000000   -0.1640677 
C    -1.6191280    1.9041343   -3.6798410 
H    -2.6719213    1.7835235   -3.4127712 
H    -1.4974565    1.7658182   -4.7526648 
H    -1.3315177    2.9227798   -3.4078998 
C    -0.8000234    0.9387555   -2.8816098 
O    -0.8980578    1.0493358   -1.6232653 
C    -0.0000000    0.0000000   -3.5381792 
H     0.0000000   -0.0000000   -4.6190528 
C     0.8000234   -0.9387555   -2.8816098 
O     0.8980578   -1.0493358   -1.6232653 
C     1.6191280   -1.9041343   -3.6798410 
H     2.6719213   -1.7835235   -3.4127712 
H     1.4974565   -1.7658182   -4.7526648 
H     1.3315177   -2.9227798   -3.4078998 
C     3.1416434    2.8282440    0.6708656 
H     3.5846236    2.8698070   -0.3272253 
H     3.9270023    2.8997695    1.4211566 
H     2.4699674    3.6851797    0.7624556 
C     2.3435627    1.5685615    0.7980325 
O     1.4273445    1.4122742   -0.0630556 
C     2.6448136    0.6569681    1.8119922 
H     3.4495764    0.9005853    2.4909516 
C     2.0072578   -0.5777277    1.9656169 
O     1.0616146   -0.9990964    1.2364092 
C     2.4536327   -1.5076876    3.0507679 
H     1.6031108   -1.7297639    3.7001079 
H     3.2674954   -1.0948803    3.6446299 
H     2.7717522   -2.4521332    2.6022307 
C    -2.4536327    1.5076876    3.0507679 
H    -1.6031108    1.7297639    3.7001079 
H    -3.2674954    1.0948803    3.6446299 
H    -2.7717522    2.4521332    2.6022307 
O    -1.0616146    0.9990964    1.2364092 
C    -2.0072578    0.5777277    1.9656169 
C    -2.6448136   -0.6569681    1.8119922 
H    -3.4495764   -0.9005853    2.4909516 
C    -2.3435627   -1.5685615    0.7980325 
O    -1.4273445   -1.4122742   -0.0630556 
C    -3.1416434   -2.8282440    0.6708656 
H    -3.5846236   -2.8698070   -0.3272253 
H    -3.9270023   -2.8997695    1.4211566 
H    -2.4699674   -3.6851797    0.7624556
sym C2(a,b): 49/46,46/44
--
: quartet (ve)
sym C2(a,b): 49/47,45/44
--
# C2: [Fe(ox)3](3-)
19
* C2, sextet
Fe   -0.0000000    0.0000000    0.0000000 
O    -1.3366622   -1.0348015   -1.1311532 
O    -1.3366622    1.0348015    1.1311532 
C     2.7349583    0.3844073    0.6799700 
O    -2.4906872    2.9377167    1.2156489 
O    -1.2987937    3.6258568   -1.2156489 
C    -1.0345726    2.5607470   -0.6799700 
C    -1.7003856   -2.1763397   -0.6799700 
C     2.7349583   -0.3844073   -0.6799700 
O    -2.4906872   -2.9377167   -1.2156489 
C    -1.0345726   -2.5607470    0.6799700 
O    -0.2278333   -1.6749842    1.1311532 
O     1.5644955    0.6401827    1.1311532 
O     3.7894809   -0.6881401   -1.2156489 
O    -0.2278333    1.6749842   -1.1311532 
C    -1.7003856    2.1763397    0.6799700 
O     3.7894809    0.6881401    1.2156489 
O    -1.2987937   -3.6258568    1.2156489 
O     1.5644955   -0.6401827   -1.1311532
sym D3(a1,a2,e): 16/15,13,27/25 
sym C2(a,b): 43/40,40/38
--
: quartet (ve)
sym C2(a,b): 43/41,39/38
--
# C3: [Mn(en)3](2+)
37
* C3, sextet
Mn    0.0000000    0.0000000    0.0000000 
N    -0.3253867   -1.8854257    1.2659836 
N    -0.3253867    1.8854257   -1.2659836 
H     0.4761164   -2.5067023    1.2155273 
H     0.4761164    2.5067023   -1.2155273 
H    -0.4448109   -1.6828063    2.2523622 
H    -0.4448109    1.6828063   -2.2523622 
N    -1.4701332   -1.2245059   -1.2659836 
N    -1.4701332    1.2245059    1.2659836 
H    -2.4089261   -0.8410223   -1.2155273 
H    -2.4089261    0.8410223    1.2155273 
H    -1.2349476   -1.2266207   -2.2523622 
H    -1.2349476    1.2266207    2.2523622 
N     1.7955199   -0.6609197   -1.2659836 
N     1.7955199    0.6609197    1.2659836 
H     1.9328097   -1.6656800   -1.2155273 
H     1.9328097    1.6656800    1.2155273 
H     1.6797585   -0.4561856   -2.2523622 
H     1.6797585    0.4561856    2.2523622 
C    -1.4833586   -2.6019666   -0.7557031 
C    -1.4833586    2.6019666    0.7557031 
H    -0.5723906   -3.0989268   -1.0999065 
H    -0.5723906    3.0989268    1.0999065 
H    -2.3336237   -3.1743097   -1.1363003 
H    -2.3336237    3.1743097    1.1363003 
C    -1.5116899   -2.5856095    0.7557031 
C    -1.5116899    2.5856095   -0.7557031 
H    -2.3975541   -2.0451682    1.0999065 
H    -2.3975541    2.0451682   -1.0999065 
H    -1.5822210   -3.6081322    1.1363003 
H    -1.5822210    3.6081322   -1.1363003 
C     2.9950485    0.0163571   -0.7557031 
C     2.9950485   -0.0163571    0.7557031 
H     2.9699446    1.0537586   -1.0999065 
H     2.9699446   -1.0537586    1.0999065 
H     3.9158447   -0.4338225   -1.1363003 
H     3.9158447    0.4338225    1.1363003 
sym C2(a,b): 34/31,31/28
--
: quartet (ve)
sym C2(a,b): 34/32,30/29
--
# C4: [Fe(H2O)6](2+)
19
* C4, quintet
Fe   -0.0000000    0.0000000    0.0000000
O     0.0368054   -0.0048256    2.1341769
H     0.8750003   -0.2229031    2.5571743
H    -0.6452354   -0.4376722    2.6592330
O    -0.6835183   -1.9991961   -0.0211179
H    -0.3984802   -2.6499247    0.6296618
H    -0.7929049   -2.4759950   -0.8513206
O     2.0054450   -0.6908739    0.0256393
H     2.3062862   -1.4504611   -0.4849990
H     2.7206734   -0.0455504   -0.0029319
O    -0.0368054    0.0048256   -2.1341769
H    -0.8750003    0.2229031   -2.5571743
H     0.6452354    0.4376722   -2.6592330
O     0.6835183    1.9991961    0.0211179
H     0.3984802    2.6499247   -0.6296618
H     0.7929049    2.4759950    0.8513206
O    -2.0054450    0.6908739   -0.0256393
H    -2.3062862    1.4504611    0.4849990
H    -2.7206734    0.0455504    0.0029319
sym Ci(ag,au): 23/19,21/21
--
: triplet (ve)
sym Ci(ag,au): 22/20,21/21
--
