# Supplementary material for: Performance of quantum chemistry methods for a benchmark set of spin-state energetics derived from experimental data of 17 transition metal complexes (SSE17)
Source: Chem Sci. 2024 Oct 28;15(48):20189–204. doi: 10.1039/d4sc05471g (PMC11577268; doi:10.1039/d4sc05471g)
Supplement: SC-015-D4SC05471G-s004 [file SC-015-D4SC05471G-s004.cif]

# Supplementary Information (SI) for Chemical Science.
# This journal is © The Royal Society of Chemistry 2024

####################################################################### 
# 
# This file contains crystal structure data downloaded from the 
# Cambridge Structural Database (CSD) hosted by the Cambridge 
# Crystallographic Data Centre (CCDC).
# 
# Full information about CCDC data access policies and citation 
# guidelines are available at http://www.ccdc.cam.ac.uk/access/V1 
# 
# Audit and citation data items may have been added by the CCDC. 
# Please retain this information to preserve the provenance of 
# this file and to allow appropriate attribution of the data. 
# 
#######################################################################

data_shelx
_database_code_depnum_ccdc_archive 'CCDC 2259710'
loop_
_audit_author_name
_audit_author_address
'Maciej Hodorowicz'
;Faculty of Chemistry, Jagiellonian University
Poland
;
_audit_update_record             
;
2023-04-28 deposited with the CCDC.	2024-10-28 downloaded from the CCDC.
;

_audit_creation_method           SHELXL-2018/3
_shelx_SHELXL_version_number     2018/3
_chemical_name_systematic        ?
_chemical_name_common            ?
_chemical_melting_point          ?
_chemical_formula_moiety         ?
_chemical_formula_sum            'C6 H26 Cl2 Mn N6 O'
_chemical_formula_weight         324.17

loop_
_atom_type_symbol
_atom_type_description
_atom_type_scat_dispersion_real
_atom_type_scat_dispersion_imag
_atom_type_scat_source
C C 0.0033 0.0016 'International Tables Vol C Tables 4.2.6.8 and 6.1.1.4'
H H 0.0000 0.0000 'International Tables Vol C Tables 4.2.6.8 and 6.1.1.4'
Cl Cl 0.1484 0.1585 'International Tables Vol C Tables 4.2.6.8 and 6.1.1.4'
Mn Mn 0.3368 0.7283 'International Tables Vol C Tables 4.2.6.8 and 6.1.1.4'
N N 0.0061 0.0033 'International Tables Vol C Tables 4.2.6.8 and 6.1.1.4'
O O 0.0106 0.0060 'International Tables Vol C Tables 4.2.6.8 and 6.1.1.4'

_space_group_crystal_system      orthorhombic
_space_group_IT_number           60
_space_group_name_H-M_alt        'P b c n'
_space_group_name_Hall           '-P 2n 2ab'

_shelx_space_group_comment       
;
The symmetry employed for this shelxl refinement is uniquely defined
by the following loop, which should always be used as a source of
symmetry information in preference to the above space-group names.
They are only intended as comments.
;

loop_
_space_group_symop_operation_xyz
'x, y, z'
'-x+1/2, -y+1/2, z+1/2'
'-x, y, -z+1/2'
'x+1/2, -y+1/2, -z'
'-x, -y, -z'
'x-1/2, y-1/2, -z-1/2'
'x, -y, z-1/2'
'-x-1/2, y-1/2, z'

_cell_length_a                   11.9372(2)
_cell_length_b                   14.3092(2)
_cell_length_c                   8.86370(10)
_cell_angle_alpha                90
_cell_angle_beta                 90
_cell_angle_gamma                90
_cell_volume                     1514.02(4)
_cell_formula_units_Z            4
_cell_measurement_temperature    250(2)
_cell_measurement_reflns_used    29388
_cell_measurement_theta_min      2.2090
_cell_measurement_theta_max      30.4540

_exptl_crystal_description       prism
_exptl_crystal_colour            colourless
_exptl_crystal_density_meas      ?
_exptl_crystal_density_method    ?
_exptl_crystal_density_diffrn    1.422
_exptl_crystal_F_000             684
_exptl_transmission_factor_min   ?
_exptl_transmission_factor_max   ?
_exptl_crystal_size_max          0.150
_exptl_crystal_size_mid          0.100
_exptl_crystal_size_min          0.100
_exptl_absorpt_coefficient_mu    1.218
_shelx_estimated_absorpt_T_min   0.838
_shelx_estimated_absorpt_T_max   0.888
_exptl_absorpt_correction_T_min  0.71535
_exptl_absorpt_correction_T_max  1.00000
_exptl_absorpt_correction_type   multi-scan
_exptl_absorpt_process_details   
;
CrysAlisPro 1.171.40.84a (Rigaku Oxford Diffraction, 2020)
Empirical absorption correction using spherical harmonics,
implemented in SCALE3 ABSPACK scaling algorithm.
;
_exptl_absorpt_special_details   ?

_diffrn_ambient_temperature      250.00(10)
_diffrn_ambient_environment      N~2~
_diffrn_source                   'micro-focus sealed X-ray tube'
_diffrn_source_type              'PhotonJet (Mo) X-ray Source'
_diffrn_radiation_probe          x-ray
_diffrn_radiation_type           'Mo K\a'
_diffrn_radiation_wavelength     0.71073
_diffrn_radiation_monochromator  mirror
_diffrn_measurement_device       'four-circle diffractometer'
_diffrn_measurement_device_type  'XtaLAB Synergy, Dualflex, HyPix'
_diffrn_detector                 'Hybrid Pixel Array Detector'
_diffrn_detector_type            HyPix
_diffrn_detector_area_resol_mean 10.0000
_diffrn_reflns_number            62494
_diffrn_reflns_av_unetI/netI     0.0114
_diffrn_reflns_av_R_equivalents  0.0371
_diffrn_reflns_limit_h_min       -15
_diffrn_reflns_limit_h_max       17
_diffrn_reflns_limit_k_min       -20
_diffrn_reflns_limit_k_max       20
_diffrn_reflns_limit_l_min       -12
_diffrn_reflns_limit_l_max       12
_diffrn_reflns_theta_min         2.222
_diffrn_reflns_theta_max         30.729
_diffrn_reflns_theta_full        25.242
_diffrn_measured_fraction_theta_max 0.944
_diffrn_measured_fraction_theta_full 0.996
_diffrn_reflns_Laue_measured_fraction_max 0.944
_diffrn_reflns_Laue_measured_fraction_full 0.996
_diffrn_reflns_point_group_measured_fraction_max 0.944
_diffrn_reflns_point_group_measured_fraction_full 0.996
_reflns_number_total             2233
_reflns_number_gt                1895
_reflns_threshold_expression     'I > 2\s(I)'
_reflns_Friedel_coverage         0.000
_reflns_Friedel_fraction_max     .
_reflns_Friedel_fraction_full    .

_reflns_special_details          
;
 Reflections were merged by SHELXL according to the crystal
 class for the calculation of statistics and refinement.
 
 _reflns_Friedel_fraction is defined as the number of unique
 Friedel pairs measured divided by the number that would be
 possible theoretically, ignoring centric projections and
 systematic absences.
;

_computing_data_collection       'CrysAlisPro 1.171.40.84a (Rigaku OD, 2020)'
_computing_cell_refinement       'CrysAlisPro 1.171.40.84a (Rigaku OD, 2020)'
_computing_data_reduction        'CrysAlisPro 1.171.40.84a (Rigaku OD, 2020)'
_computing_structure_solution    'SHELXT 2014/4 (Sheldrick, 2014)'
_computing_structure_refinement  'SHELXL-2018/3 (Sheldrick, 2018)'
_computing_molecular_graphics    ?
_computing_publication_material  ?
_refine_special_details          ?
_refine_ls_structure_factor_coef Fsqd
_refine_ls_matrix_type           full
_refine_ls_weighting_scheme      calc
_refine_ls_weighting_details     
'w=1/[\s^2^(Fo^2^)+(0.0344P)^2^+0.2180P] where P=(Fo^2^+2Fc^2^)/3'
_atom_sites_solution_primary     ?
_atom_sites_solution_secondary   ?
_atom_sites_solution_hydrogens   mixed
_refine_ls_hydrogen_treatment    mixed
_refine_ls_extinction_method     none
_refine_ls_extinction_coef       .
_refine_ls_number_reflns         2233
_refine_ls_number_parameters     78
_refine_ls_number_restraints     0
_refine_ls_R_factor_all          0.0303
_refine_ls_R_factor_gt           0.0238
_refine_ls_wR_factor_ref         0.0658
_refine_ls_wR_factor_gt          0.0632
_refine_ls_goodness_of_fit_ref   1.054
_refine_ls_restrained_S_all      1.054
_refine_ls_shift/su_max          0.002
_refine_ls_shift/su_mean         0.000

loop_
_atom_site_label
_atom_site_type_symbol
_atom_site_fract_x
_atom_site_fract_y
_atom_site_fract_z
_atom_site_U_iso_or_equiv
_atom_site_adp_type
_atom_site_occupancy
_atom_site_site_symmetry_order
_atom_site_calc_flag
_atom_site_refinement_flags_posn
_atom_site_refinement_flags_adp
_atom_site_refinement_flags_occupancy
_atom_site_disorder_assembly
_atom_site_disorder_group
Mn1 Mn 0.500000 0.69602(2) 0.250000 0.03131(8) Uani 1 2 d S T P . .
Cl1 Cl 0.32319(2) 0.63664(2) 0.76367(3) 0.04123(9) Uani 1 1 d . . . . .
O1 O 0.500000 0.79845(10) 0.750000 0.0548(4) Uani 1 2 d S T P . .
N7 N 0.33360(7) 0.68520(6) 0.12960(9) 0.03567(19) Uani 1 1 d . . . . .
H7A H 0.294251 0.738181 0.143265 0.043 Uiso 1 1 calc R U . . .
H7B H 0.345090 0.677673 0.029989 0.043 Uiso 1 1 calc R U . . .
N4 N 0.40317(7) 0.59012(6) 0.39644(9) 0.03825(19) Uani 1 1 d . . . . .
H4A H 0.426400 0.531571 0.376534 0.046 Uiso 1 1 calc R U . . .
H4B H 0.414616 0.601921 0.494980 0.046 Uiso 1 1 calc R U . . .
N8 N 0.44607(8) 0.82244(6) 0.39345(10) 0.0406(2) Uani 1 1 d . . . . .
H8A H 0.371218 0.829451 0.388871 0.049 Uiso 1 1 calc R U . . .
H8B H 0.465399 0.813190 0.490447 0.049 Uiso 1 1 calc R U . . .
C5 C 0.28339(9) 0.60036(8) 0.35899(12) 0.0393(2) Uani 1 1 d . . . . .
H5A H 0.253777 0.657502 0.405066 0.047 Uiso 1 1 calc R U . . .
H5B H 0.241258 0.547069 0.399021 0.047 Uiso 1 1 calc R U . . .
C6 C 0.26979(9) 0.60500(7) 0.18932(12) 0.0391(2) Uani 1 1 d . . . . .
H6A H 0.297202 0.546988 0.143576 0.047 Uiso 1 1 calc R U . . .
H6B H 0.190356 0.611901 0.163734 0.047 Uiso 1 1 calc R U . . .
C9 C 0.50164(9) 0.90686(8) 0.33521(16) 0.0470(3) Uani 1 1 d . . . . .
H9A H 0.579594 0.908424 0.369783 0.056 Uiso 1 1 calc R U . . .
H9B H 0.463597 0.962637 0.373831 0.056 Uiso 1 1 calc R U . . .
H1O H 0.4475(16) 0.7602(13) 0.7569(18) 0.074(6) Uiso 1 1 d . . . . .

loop_
_atom_site_aniso_label
_atom_site_aniso_U_11
_atom_site_aniso_U_22
_atom_site_aniso_U_33
_atom_site_aniso_U_23
_atom_site_aniso_U_13
_atom_site_aniso_U_12
Mn1 0.03655(13) 0.03574(13) 0.02164(12) 0.000 -0.00028(7) 0.000
Cl1 0.05040(17) 0.04057(15) 0.03274(14) -0.00380(9) 0.00200(9) -0.00064(11)
O1 0.0501(8) 0.0486(8) 0.0658(10) 0.000 -0.0033(6) 0.000
N7 0.0457(5) 0.0372(4) 0.0240(4) 0.0008(3) -0.0046(3) 0.0021(3)
N4 0.0477(5) 0.0423(4) 0.0248(4) 0.0045(3) -0.0006(3) -0.0001(4)
N8 0.0426(5) 0.0504(5) 0.0287(4) -0.0061(4) -0.0004(4) 0.0049(4)
C5 0.0429(5) 0.0410(5) 0.0341(5) 0.0019(4) 0.0056(4) -0.0014(4)
C6 0.0432(5) 0.0378(5) 0.0361(5) -0.0021(4) -0.0058(4) -0.0020(4)
C9 0.0508(7) 0.0406(6) 0.0497(7) -0.0105(5) -0.0060(5) 0.0013(5)

_geom_special_details            
;
 All esds (except the esd in the dihedral angle between two l.s. planes)
 are estimated using the full covariance matrix.  The cell esds are taken
 into account individually in the estimation of esds in distances, angles
 and torsion angles; correlations between esds in cell parameters are only
 used when they are defined by crystal symmetry.  An approximate (isotropic)
 treatment of cell esds is used for estimating esds involving l.s. planes.
;

loop_
_geom_bond_atom_site_label_1
_geom_bond_atom_site_label_2
_geom_bond_distance
_geom_bond_site_symmetry_2
_geom_bond_publ_flag
Mn1 N7 2.2602(8) 3_655 ?
Mn1 N7 2.2602(8) . ?
Mn1 N8 2.3030(9) . ?
Mn1 N8 2.3030(9) 3_655 ?
Mn1 N4 2.3058(8) . ?
Mn1 N4 2.3059(8) 3_655 ?
O1 H1O 0.834(19) . ?
O1 H1O 0.834(19) 3_656 ?
N7 C6 1.4756(14) . ?
N7 H7A 0.9000 . ?
N7 H7B 0.9000 . ?
N4 C5 1.4751(14) . ?
N4 H4A 0.9000 . ?
N4 H4B 0.9000 . ?
N8 C9 1.4716(16) . ?
N8 H8A 0.9000 . ?
N8 H8B 0.9000 . ?
C5 C6 1.5141(15) . ?
C5 H5A 0.9800 . ?
C5 H5B 0.9800 . ?
C6 H6A 0.9800 . ?
C6 H6B 0.9800 . ?
C9 C9 1.511(3) 3_655 ?
C9 H9A 0.9800 . ?
C9 H9B 0.9800 . ?

loop_
_geom_angle_atom_site_label_1
_geom_angle_atom_site_label_2
_geom_angle_atom_site_label_3
_geom_angle
_geom_angle_site_symmetry_1
_geom_angle_site_symmetry_3
_geom_angle_publ_flag
N7 Mn1 N7 172.15(4) 3_655 . ?
N7 Mn1 N8 92.22(3) 3_655 . ?
N7 Mn1 N8 93.94(3) . . ?
N7 Mn1 N8 93.94(3) 3_655 3_655 ?
N7 Mn1 N8 92.22(3) . 3_655 ?
N8 Mn1 N8 76.46(5) . 3_655 ?
N7 Mn1 N4 97.46(3) 3_655 . ?
N7 Mn1 N4 77.31(3) . . ?
N8 Mn1 N4 93.74(3) . . ?
N8 Mn1 N4 165.27(3) 3_655 . ?
N7 Mn1 N4 77.31(3) 3_655 3_655 ?
N7 Mn1 N4 97.46(3) . 3_655 ?
N8 Mn1 N4 165.27(3) . 3_655 ?
N8 Mn1 N4 93.74(3) 3_655 3_655 ?
N4 Mn1 N4 97.84(5) . 3_655 ?
H1O O1 H1O 98(3) . 3_656 ?
C6 N7 Mn1 109.73(6) . . ?
C6 N7 H7A 109.7 . . ?
Mn1 N7 H7A 109.7 . . ?
C6 N7 H7B 109.7 . . ?
Mn1 N7 H7B 109.7 . . ?
H7A N7 H7B 108.2 . . ?
C5 N4 Mn1 107.09(6) . . ?
C5 N4 H4A 110.3 . . ?
Mn1 N4 H4A 110.3 . . ?
C5 N4 H4B 110.3 . . ?
Mn1 N4 H4B 110.3 . . ?
H4A N4 H4B 108.6 . . ?
C9 N8 Mn1 108.97(7) . . ?
C9 N8 H8A 109.9 . . ?
Mn1 N8 H8A 109.9 . . ?
C9 N8 H8B 109.9 . . ?
Mn1 N8 H8B 109.9 . . ?
H8A N8 H8B 108.3 . . ?
N4 C5 C6 109.38(8) . . ?
N4 C5 H5A 109.8 . . ?
C6 C5 H5A 109.8 . . ?
N4 C5 H5B 109.8 . . ?
C6 C5 H5B 109.8 . . ?
H5A C5 H5B 108.2 . . ?
N7 C6 C5 109.57(8) . . ?
N7 C6 H6A 109.8 . . ?
C5 C6 H6A 109.8 . . ?
N7 C6 H6B 109.8 . . ?
C5 C6 H6B 109.8 . . ?
H6A C6 H6B 108.2 . . ?
N8 C9 C9 109.81(8) . 3_655 ?
N8 C9 H9A 109.7 . . ?
C9 C9 H9A 109.7 3_655 . ?
N8 C9 H9B 109.7 . . ?
C9 C9 H9B 109.7 3_655 . ?
H9A C9 H9B 108.2 . . ?

loop_
_geom_torsion_atom_site_label_1
_geom_torsion_atom_site_label_2
_geom_torsion_atom_site_label_3
_geom_torsion_atom_site_label_4
_geom_torsion
_geom_torsion_site_symmetry_1
_geom_torsion_site_symmetry_2
_geom_torsion_site_symmetry_3
_geom_torsion_site_symmetry_4
_geom_torsion_publ_flag
Mn1 N4 C5 C6 45.52(9) . . . . ?
Mn1 N7 C6 C5 40.61(9) . . . . ?
N4 C5 C6 N7 -59.32(11) . . . . ?
Mn1 N8 C9 C9 42.60(12) . . . 3_655 ?

loop_
_geom_hbond_atom_site_label_D
_geom_hbond_atom_site_label_H
_geom_hbond_atom_site_label_A
_geom_hbond_distance_DH
_geom_hbond_distance_HA
_geom_hbond_distance_DA
_geom_hbond_angle_DHA
_geom_hbond_site_symmetry_A
_geom_hbond_publ_flag
N7 H7A Cl1 0.90 2.51 3.3785(9) 161.6 2_564 yes
N7 H7B Cl1 0.90 2.45 3.3194(9) 163.5 1_554 yes
N4 H4A Cl1 0.90 2.88 3.5812(9) 135.5 7_565 yes
N4 H4B Cl1 0.90 2.67 3.4568(9) 147.1 . yes
N8 H8A Cl1 0.90 2.62 3.4636(10) 156.9 2_564 yes
N8 H8B O1 0.90 2.35 3.2435(9) 174.2 . yes
C6 H6A Cl1 0.98 2.85 3.5771(11) 131.5 7_565 yes
O1 H1O Cl1 0.834(19) 2.310(19) 3.1354(11) 170.7(17) . yes

_refine_diff_density_max         0.256
_refine_diff_density_min         -0.343
_refine_diff_density_rms         0.047

_shelx_res_file                  
;
TITL exp_2124mariuszmn_en_cl_250kfullsphere_a.res in Pbcn
    shelx.res
    created by SHELXL-2018/3 at 12:09:24 on 28-Apr-2023
CELL  0.71073  11.9372  14.3092   8.8637   90.000   90.000   90.000
ZERR     4.00   0.0002   0.0002   0.0001    0.000    0.000    0.000
LATT   1
SYMM  1/2 - X, 1/2 - Y, 1/2 + Z
SYMM  - X,   Y, 1/2 - Z
SYMM  1/2 + X, 1/2 - Y, - Z
SFAC  C    H    CL   MN   N    O
UNIT  24 104 8 4 24 4
MERG   2
OMIT     0   0   2
OMIT     0   0   4
OMIT     1   1   5
OMIT     0   2   0
OMIT     1   1   1
EQIV $3 -x+1/2, -y+3/2, z-1/2
HTAB N7 Cl1_$3
EQIV $4 x, y, z-1
HTAB N7 Cl1_$4
EQIV $5 x, -y+1, z-1/2
HTAB N4 Cl1_$5
HTAB N4 Cl1
HTAB N8 Cl1_$3
HTAB N8 O1
HTAB C6 Cl1_$5
HTAB O1 Cl1
FMAP   2
PLAN   20
SIZE     0.100   0.100   0.150
ACTA
BOND   $H
CONF
LIST   4
L.S.   9
TEMP   -23.15
WGHT    0.034400    0.218000
FVAR       0.49596
MN1   4    0.500000    0.696018    0.250000    10.50000    0.03655    0.03574 =
         0.02164    0.00000   -0.00028    0.00000
CL1   3    0.323188    0.636637    0.763674    11.00000    0.05040    0.04057 =
         0.03274   -0.00380    0.00200   -0.00064
O1    6    0.500000    0.798454    0.750000    10.50000    0.05012    0.04862 =
         0.06576    0.00000   -0.00328    0.00000
N7    5    0.333600    0.685202    0.129602    11.00000    0.04573    0.03724 =
         0.02404    0.00079   -0.00457    0.00211
AFIX  23
H7A   2    0.294251    0.738181    0.143265    11.00000   -1.20000
H7B   2    0.345090    0.677673    0.029989    11.00000   -1.20000
AFIX   0
N4    5    0.403171    0.590123    0.396443    11.00000    0.04767    0.04225 =
         0.02482    0.00448   -0.00063   -0.00007
AFIX  23
H4A   2    0.426400    0.531571    0.376534    11.00000   -1.20000
H4B   2    0.414616    0.601921    0.494980    11.00000   -1.20000
AFIX   0
N8    5    0.446065    0.822440    0.393447    11.00000    0.04264    0.05038 =
         0.02866   -0.00610   -0.00043    0.00486
AFIX  23
H8A   2    0.371218    0.829451    0.388871    11.00000   -1.20000
H8B   2    0.465399    0.813190    0.490447    11.00000   -1.20000
AFIX   0
C5    1    0.283395    0.600359    0.358986    11.00000    0.04289    0.04097 =
         0.03407    0.00187    0.00561   -0.00144
AFIX  23
H5A   2    0.253777    0.657502    0.405066    11.00000   -1.20000
H5B   2    0.241258    0.547069    0.399021    11.00000   -1.20000
AFIX   0
C6    1    0.269794    0.604996    0.189319    11.00000    0.04324    0.03783 =
         0.03614   -0.00214   -0.00583   -0.00202
AFIX  23
H6A   2    0.297202    0.546988    0.143576    11.00000   -1.20000
H6B   2    0.190356    0.611901    0.163734    11.00000   -1.20000
AFIX   0
C9    1    0.501637    0.906858    0.335214    11.00000    0.05085    0.04060 =
         0.04969   -0.01050   -0.00600    0.00125
AFIX  23
H9A   2    0.579594    0.908424    0.369783    11.00000   -1.20000
H9B   2    0.463597    0.962637    0.373831    11.00000   -1.20000
AFIX   0
H1O   2    0.447500    0.760241    0.756930    11.00000    0.07448
HKLF    4


REM  exp_2124mariuszmn_en_cl_250kfullsphere_a.res in Pbcn
REM wR2 = 0.0658, GooF = S = 1.054, Restrained GooF = 1.054 for all data
REM R1 = 0.0238 for 1895 Fo > 4sig(Fo) and 0.0303 for all 2233 data
REM 78 parameters refined using 0 restraints

END

WGHT      0.0344      0.2180

REM Highest difference peak  0.256,  deepest hole -0.343,  1-sigma level  0.047
Q1    1   0.2736  0.6080  0.2710  11.00000  0.05    0.26
Q2    1   0.5000  0.9059  0.2500  10.50000  0.05    0.22
Q3    1   0.3953  0.6930  0.1767  11.00000  0.05    0.17
Q4    1   0.4494  0.6326  0.3392  11.00000  0.05    0.16
Q5    1   0.3828  0.6135  0.7844  11.00000  0.05    0.15
Q6    1   0.4408  0.6234  0.4112  11.00000  0.05    0.13
Q7    1   0.3959  0.6893  0.7532  11.00000  0.05    0.13
Q8    1   0.4849  0.7795  0.3582  11.00000  0.05    0.13
Q9    1   0.2633  0.7800  0.2055  11.00000  0.05    0.12
Q10   1   0.4260  0.5115  0.2947  11.00000  0.05    0.12
Q11   1   0.0994  0.5299  0.1887  11.00000  0.05    0.12
Q12   1   0.5000  0.5059  0.2500  10.50000  0.05    0.12
Q13   1   0.4360  0.7802  0.3257  11.00000  0.05    0.11
Q14   1   0.2600  0.7722  0.3186  11.00000  0.05    0.11
Q15   1   0.2336  0.5484  0.7904  11.00000  0.05    0.11
Q16   1   0.3027  0.6495  0.1751  11.00000  0.05    0.11
Q17   1   0.4027  0.9973  0.2832  11.00000  0.05    0.11
Q18   1   0.2946  0.7978  0.4945  11.00000  0.05    0.11
Q19   1   0.4387  0.5390  0.2381  11.00000  0.05    0.11
Q20   1   0.4629  0.6520  0.7633  11.00000  0.05    0.11
;
_shelx_res_checksum              60745

_shelx_hkl_file                  
;
   0   2   0 2895.94   89.33
   0  -2   0 3108.66   89.79
   0  -2   0 3037.65   89.31
   0  -2   0 3041.33   89.76
   0   3   0   -0.10    0.25
   0   3   0    0.18    0.15
   0  -3   0    0.30    0.44
   0  -3   0   -0.09    0.26
   0  -3   0   -0.15    0.36
   0   4   0 7199.63  218.86
   0   4   0 7726.93  218.01
   0  -4   0 7531.00  219.79
   0  -4   0 7403.78  218.86
   0   4   0 7179.76  218.70
   0   5   0    1.11    0.53
   0   5   0    0.30    0.17
   0  -5   0    0.25    0.45
   0   5   0    0.16    0.37
   0   5   0    0.55    0.35
   0  -5   0    0.16    0.36
   0   5   0    0.49    0.44
   0   6   0  248.50    9.21
   0  -6   0  253.37    9.27
   0   6   0  245.65    8.02
   0  -6   0  232.34   10.11
   0  -6   0  253.62   10.24
   0   6   0  252.71    9.23
   0  -6   0  247.79    9.24
   0   6   0  262.96    9.04
   0   6   0  241.86   10.06
   0  -7   0    0.35    0.74
   0   7   0    0.22    0.62
   0   7   0    0.25    0.24
   0   7   0   -0.30    0.55
   0  -7   0   -0.36    0.77
   0   7   0   -0.38    0.48
   0  -7   0    0.22    0.54
   0   7   0    0.22    0.51
   0  -7   0    0.23    0.53
   0   8   0  382.36   14.39
   0  -8   0  398.50   15.89
   0   8   0  406.00   12.91
   0  -8   0  404.68   15.84
   0   8   0  395.51   14.48
   0   8   0  407.90   14.13
   0  -8   0  403.02   14.57
   0   8   0  404.16   15.72
   0   9   0   -0.28    0.79
   0  -9   0    0.46    1.12
   0   9   0   -0.79    1.01
   0   9   0    0.48    1.09
   0   9   0   -0.28    0.71
   0  -9   0   -0.89    1.30
   0   9   0   -0.71    0.60
   0  -9   0   -0.29    0.82
   0   9   0    0.87    1.11
   0 -10   0 1318.91   41.96
   0  10   0 1287.73   41.63
   0  10   0 1293.94   42.95
   0 -10   0 1312.85   43.84
   0 -10   0 1295.84   43.58
   0  10   0 1230.88   43.60
   0  10   0 1298.37   41.56
   0  10   0 1339.78   41.11
   0 -10   0 1282.37   41.72
   0  10   0 1198.21   42.97
   0  10   0 1305.64   41.71
   0 -11   0    0.74    0.95
   0  11   0    0.35    0.84
   0 -11   0   -0.57    1.29
   0  11   0    0.48    0.88
   0 -11   0    2.72    1.65
   0  11   0   -0.59    1.35
   0  11   0   -0.33    0.66
   0 -11   0    0.36    0.77
   0  11   0   -0.28    0.68
   0  11   0    0.31    0.76
   0  11   0    0.36    0.71
   0 -12   0  137.35    7.20
   0  12   0  111.12    6.61
   0 -12   0  119.28    8.19
   0  12   0  120.79    7.69
   0  12   0  103.29    7.80
   0  12   0  125.36    6.68
   0 -12   0  128.15    8.24
   0 -12   0  120.73    6.84
   0  12   0  121.92    6.47
   0  12   0  124.02    6.29
   0  12   0  124.69    6.90
   0  13   0    1.22    1.31
   0 -13   0    0.67    1.80
   0  13   0   -0.58    1.32
   0  13   0   -0.77    1.12
   0 -13   0    0.64    1.73
   0 -13   0   -0.42    1.14
   0  13   0    0.35    1.17
   0  13   0    0.43    0.98
   0 -13   0   -0.68    1.35
   0 -14   0    7.17    2.18
   0  14   0    6.07    1.62
   0  14   0    8.12    1.81
   0  14   0    5.56    1.77
   0 -14   0    5.14    2.23
   0  14   0    6.61    1.64
   0 -14   0    5.44    1.69
   0  14   0    7.45    2.36
   0  15   0    0.67    1.43
   0 -15   0    0.70    1.60
   0  15   0   -0.43    1.25
   0 -15   0   -0.48    1.16
   0  15   0   -1.51    1.18
   0 -15   0   -2.37    1.92
   0  15   0    1.49    1.40
   0  15   0   -0.45    1.26
   0  16   0   36.21    4.63
   0 -16   0   36.67    4.76
   0  16   0   34.08    3.64
   0 -16   0   35.84    3.99
   0  16   0   32.88    3.36
   0  16   0   31.97    3.84
   0  16   0   33.72    3.73
   0 -16   0   39.72    5.26
   0 -17   0   -0.80    1.58
   0 -17   0   -0.90    2.18
   0  17   0    0.51    1.43
   0  17   0    0.57    1.52
   0 -17   0   -0.51    1.49
   0  17   0   -0.75    2.02
   0  18   0  214.90   12.66
   0  18   0  192.53   10.62
   0 -18   0  222.35   13.72
   0  18   0  198.28   11.15
   0 -18   0  241.71   13.57
   0  19   0    1.66    2.42
   0 -19   0    2.65    2.68
   1  -1   0  769.11   23.30
  -1   1   0  771.30   23.27
   1   2   0   -0.18    0.23
  -1   2   0    0.18    0.14
  -1  -2   0    0.91    0.33
  -1  -2   0    0.10    0.24
  -1  -2   0    0.33    0.18
   1  -2   0    0.06    0.14
  -1   2   0    0.09    0.21
   1   2   0    0.08    0.13
  -1  -2   0    0.12    0.21
  -1  -2   0    0.26    0.15
  -1   3   0 1180.90   35.53
  -1  -3   0 1187.65   35.58
   1   3   0 1201.46   35.63
   1  -3   0 1196.54   35.61
   1   3   0 1198.41   36.35
  -1   3   0 1194.69   35.84
  -1  -3   0 1180.16   36.33
  -1   3   0 1165.50   35.52
  -1  -3   0 1202.49   35.53
  -1  -3   0 1230.12   36.73
   1   3   0 1168.56   35.71
   1  -3   0 1136.01   36.48
  -1   3   0 1143.89   36.49
   1   3   0 1209.61   36.22
  -1  -3   0 1220.38   36.88
   1   4   0    0.11    0.18
  -1   4   0    0.05    0.16
  -1  -4   0    0.10    0.18
   1  -4   0    0.76    0.32
   1   4   0   -0.15    0.32
  -1   4   0    0.32    0.27
  -1   4   0    0.14    0.15
  -1  -4   0    0.20    0.21
  -1  -4   0   -0.05    0.13
  -1  -4   0    0.60    0.51
   1   4   0    0.58    0.28
   1   4   0    0.28    0.22
  -1  -4   0    0.08    0.24
   1  -4   0   -0.17    0.36
   1   4   0   -0.14    0.25
  -1  -4   0   -0.22    0.52
  -1   4   0    0.37    0.40
  -1  -5   0   47.22    1.83
  -1   5   0   47.45    2.56
   1  -5   0   49.40    2.60
   1   5   0   46.05    2.79
  -1  -5   0   45.64    2.06
  -1  -5   0   46.26    2.91
   1   5   0   46.89    2.93
   1   5   0   44.81    2.42
  -1  -5   0   38.27    2.95
   1  -5   0   41.24    3.07
   1   5   0   49.40    2.26
  -1  -5   0   52.64    2.42
  -1   5   0   45.59    2.77
   1  -5   0   43.36    2.84
   1   5   0   49.71    2.77
  -1  -5   0   50.35    3.35
  -1   5   0   43.62    3.02
  -1   6   0    0.17    0.41
   1   6   0   -0.21    0.42
   1  -6   0    0.52    0.40
   1   6   0   -0.25    0.58
  -1  -6   0    0.24    0.23
  -1  -6   0    0.48    0.67
   1  -6   0    0.60    0.65
  -1  -6   0   -0.30    0.59
   1   6   0    0.16    0.36
   1  -6   0   -0.24    0.58
  -1   6   0    1.03    0.70
  -1  -6   0    0.43    0.38
   1   6   0   -0.12    0.34
  -1   6   0   -0.57    0.65
   1   6   0    0.20    0.33
  -1  -6   0   -0.32    0.63
  -1   7   0    8.22    1.18
   1  -7   0   11.36    1.38
   1   7   0   10.50    1.45
  -1  -7   0   10.72    1.81
   1   7   0   12.38    1.71
   1  -7   0    8.44    1.80
  -1  -7   0    9.70    1.79
   1   7   0   10.44    1.28
  -1   7   0   10.10    1.47
   1  -7   0   10.65    1.57
  -1   7   0    8.53    1.30
   1   7   0    8.81    1.05
  -1  -7   0   13.68    1.41
  -1   7   0    6.63    1.47
  -1  -7   0    7.38    1.55
   1   7   0   10.40    1.41
  -1  -8   0    0.09    0.30
   1   8   0   -0.28    0.71
   1  -8   0    0.24    0.55
  -1   8   0   -0.23    0.65
  -1  -8   0   -0.82    0.94
  -1   8   0    0.09    0.30
   1   8   0    0.22    0.55
   1  -8   0    0.40    0.79
  -1   8   0   -0.28    0.65
  -1  -8   0   -0.39    1.20
   1   8   0    0.34    0.45
  -1   8   0   -0.77    0.69
  -1  -8   0    0.21    0.53
   1  -8   0    0.62    0.79
  -1   8   0   -0.38    0.81
  -1  -8   0   -0.84    0.83
   1   8   0    0.27    0.65
  -1  -9   0   47.42    2.19
  -1   9   0   47.97    3.37
   1   9   0   48.36    3.60
  -1  -9   0   45.97    3.58
  -1   9   0   55.59    4.29
  -1  -9   0   48.88    4.31
  -1   9   0   48.74    2.32
  -1   9   0   49.22    3.64
   1   9   0   45.72    3.19
   1  -9   0   53.56    4.48
  -1   9   0   40.96    4.06
  -1  -9   0   50.14    4.32
   1  -9   0   54.40    3.93
   1   9   0   60.09    3.19
  -1   9   0   49.99    3.53
  -1  -9   0   49.74    3.26
   1  -9   0   40.94    3.89
   1   9   0   51.34    3.62
  -1  -9   0   34.55    3.82
  -1   9   0   40.53    3.84
   1  10   0   -0.34    0.91
  -1  10   0    0.29    0.92
  -1 -10   0   -0.07    0.30
  -1 -10   0   -1.09    0.88
  -1  10   0   -0.11    0.40
   1  10   0   -0.85    1.19
  -1 -10   0    1.03    1.50
  -1  10   0   -0.46    1.11
  -1 -10   0    0.49    1.26
   1  10   0    0.27    0.65
  -1  10   0    0.34    0.78
   1 -10   0   -0.50    1.34
  -1  10   0    0.54    1.07
  -1 -10   0   -0.27    0.77
  -1  10   0   -0.34    0.91
   1 -10   0   -0.38    0.97
  -1  10   0   -0.30    0.77
   1 -10   0   -0.50    0.91
  -1  10   0   -0.47    1.15
   1  10   0   -0.34    0.82
  -1 -11   0    0.80    0.28
   1  11   0    1.47    1.15
  -1 -11   0    0.80    0.91
  -1  11   0    1.29    0.90
  -1  11   0    1.94    0.52
   1  11   0    3.76    1.37
  -1 -11   0    0.57    1.30
  -1  11   0    1.01    1.00
  -1 -11   0   -0.54    1.24
  -1  11   0   -0.60    1.28
  -1  11   0    2.20    1.03
   1  11   0    0.89    0.83
   1 -11   0    0.55    1.09
  -1  11   0    0.97    0.87
  -1  11   0    1.44    1.17
   1 -11   0    2.08    1.30
  -1 -11   0   -0.30    0.82
   1  11   0    0.37    0.74
   1  11   0    0.65    0.74
  -1  11   0    1.04    1.19
   1 -11   0   -0.56    1.28
   1  12   0   -0.40    1.29
  -1  12   0   -1.06    0.99
  -1 -12   0    0.87    0.86
  -1 -12   0    1.86    1.50
   1  12   0   -0.51    1.25
  -1  12   0   -0.55    1.34
  -1 -12   0   -0.59    1.85
   1  12   0    0.32    0.78
   1 -12   0   -2.40    2.22
  -1  12   0   -1.97    1.15
  -1  12   0   -1.31    1.76
  -1 -12   0    0.33    0.97
   1  12   0    1.44    0.84
   1 -12   0    0.45    1.15
  -1  12   0   -1.52    1.02
  -1  12   0    0.69    0.84
   1 -12   0   -0.61    1.31
  -1  12   0    1.13    1.29
   1  12   0   -1.23    1.04
   1  12   0   -0.35    0.70
  -1 -13   0  108.98    7.70
  -1 -13   0  115.72    7.04
  -1  13   0  113.69    6.47
   1  13   0  113.25    6.88
  -1  13   0  115.55    7.74
  -1 -13   0  107.37    7.99
   1  13   0  105.72    7.32
   1  13   0  109.86    6.19
  -1 -13   0  121.01    8.12
  -1  13   0  124.92    6.97
  -1  13   0  103.65    7.97
   1  13   0  113.90    5.94
  -1 -13   0  118.83    6.39
  -1  13   0   94.03    6.16
   1 -13   0  113.69    7.07
  -1  13   0  111.59    6.27
   1  13   0  111.10    6.41
   1 -13   0  109.01    7.98
   1  13   0  113.60    6.82
  -1  13   0  103.61    6.44
  -1 -14   0    0.68    1.46
  -1  14   0   -0.41    1.24
   1  14   0   -0.46    1.17
  -1 -14   0    0.51    1.37
  -1  14   0   -0.64    1.56
   1  14   0   -0.60    1.54
  -1  14   0    0.88    1.18
  -1  14   0   -0.77    1.65
   1  14   0    0.37    0.99
  -1 -14   0   -0.38    1.07
  -1  14   0    0.38    0.98
   1  14   0   -0.95    1.17
   1 -14   0   -0.52    1.32
  -1  14   0    0.42    1.12
   1 -14   0    0.72    1.66
  -1  14   0   -0.45    0.96
   1  14   0    0.96    1.16
   1  14   0   -0.42    0.89
  -1 -15   0  197.62   11.59
   1 -15   0  234.91   11.91
  -1  15   0  192.06    9.54
   1  15   0  192.79    9.25
  -1  15   0  173.38    9.46
  -1  15   0  192.99   12.08
   1 -15   0  208.46   12.18
  -1  15   0  189.44    9.83
   1  15   0  175.23    9.39
   1  15   0  208.49   10.37
   1  15   0  190.12    8.75
   1 -15   0  186.46   10.18
  -1 -15   0  191.88    9.25
  -1  15   0  183.51    9.37
   1  15   0  212.10   11.33
  -1  15   0  208.45   11.59
   1 -16   0    0.71    1.82
  -1 -16   0    1.57    2.11
   1  16   0   -0.69    1.93
  -1  16   0   -1.47    2.05
   1  16   0   -0.55    1.26
  -1  16   0   -0.52    1.18
   1  16   0   -0.96    1.29
   1 -16   0    0.84    2.03
  -1 -16   0   -0.86    2.50
  -1  16   0    0.89    1.76
   1  16   0    0.82    1.20
   1  16   0   -0.66    1.14
   1 -16   0   -0.57    1.66
  -1  16   0   -0.44    1.23
  -1 -16   0    0.83    1.11
  -1  17   0   39.60    5.05
   1  17   0   31.39    4.49
   1 -17   0   29.51    4.52
  -1 -17   0   28.41    4.65
  -1  17   0   33.17    5.20
   1 -17   0   25.35    3.59
   1  17   0   25.16    3.60
   1 -17   0   21.41    4.22
   1  17   0   26.54    3.42
  -1  17   0   25.29    3.42
  -1 -17   0   15.51    3.98
  -1  17   0   27.38    3.43
  -1  18   0    0.82    1.99
   1  18   0   -1.54    2.06
   1 -18   0    1.60    2.05
  -1 -18   0    0.88    2.14
   1  18   0   -0.62    1.66
   1  18   0    0.54    1.38
  -1  18   0   -0.55    1.40
   1 -18   0    1.89    2.54
  -1  18   0   -0.58    1.56
   1 -19   0   10.94    3.55
   1  19   0   12.07    3.21
  -2   0   0  299.24    9.79
  -2   0   0  309.43   10.25
  -2   0   0  304.85   10.02
  -2   0   0  327.14   10.33
   2   0   0  302.89   10.24
  -2  -1   0   -0.08    0.14
  -2   1   0    0.22    0.19
  -2  -1   0    1.11    0.31
  -2   1   0    0.26    0.17
  -2  -1   0    0.10    0.23
  -2  -1   0   -0.11    0.28
   2  -1   0    0.11    0.26
  -2  -1   0   -0.31    0.27
  -2  -1   0   -0.09    0.19
  -2   1   0    1.34    0.36
   2  -1   0    0.11    0.22
   2   1   0   -0.11    0.20
   2   1   0   -0.13    0.23
  -2   1   0    0.14    0.34
  -2  -1   0    0.06    0.18
  -2  -1   0    0.88    0.31
  -2   1   0    0.12    0.30
  -2  -1   0   -0.10    0.31
  -2   2   0 1645.41   48.83
  -2  -2   0 1725.14   48.70
   2  -2   0 1620.98   48.36
  -2  -2   0 1622.23   48.90
  -2  -2   0 1651.98   49.26
   2  -2   0 1553.47   48.90
  -2  -2   0 1649.70   48.90
  -2  -2   0 1652.57   49.00
  -2   2   0 1578.37   49.10
   2   2   0 1555.85   48.45
  -2   2   0 1680.83   49.61
  -2  -2   0 1671.00   48.49
  -2   2   0 1630.24   49.28
   2   2   0 1719.70   49.24
  -2   3   0    0.52    0.36
   2   3   0   -0.11    0.35
  -2  -3   0   -0.11    0.33
   2  -3   0    0.11    0.36
   2   3   0   -0.15    0.33
  -2  -3   0    0.26    0.46
   2   3   0    0.27    0.44
  -2  -3   0   -0.16    0.43
  -2   3   0    0.17    0.52
   2   3   0    0.14    0.19
  -2  -3   0    0.19    0.26
  -2   3   0   -0.14    0.41
  -2  -3   0    0.11    0.24
   2   3   0   -0.14    0.22
   2  -4   0 2188.60   67.31
   2   4   0 2177.47   67.32
  -2   4   0 2229.91   67.16
  -2  -4   0 2185.71   67.23
  -2   4   0 2222.88   67.07
  -2   4   0 2290.42   66.72
   2   4   0 2192.14   68.03
   2   4   0 2289.50   68.03
  -2  -4   0 2266.95   67.90
  -2  -4   0 2197.14   67.13
  -2   4   0 2237.34   67.14
  -2   4   0 2198.10   68.50
  -2  -4   0 2447.40   68.47
   2   4   0 2306.90   66.80
   2   4   0 2322.41   66.89
   2  -4   0 2275.89   68.54
   2  -4   0 1962.89   67.92
  -2   4   0 2213.12   68.10
  -2  -4   0 2205.33   67.46
   2   4   0 2268.78   67.88
  -2  -4   0 2326.42   68.76
  -2   5   0    0.10    0.23
   2  -5   0    0.11    0.29
  -2  -5   0   -0.10    0.25
   2   5   0   -0.11    0.30
  -2   5   0    0.72    0.36
  -2   5   0    0.23    0.16
   2   5   0   -0.21    0.41
  -2  -5   0    0.20    0.39
   2   5   0    0.21    0.38
  -2   5   0    0.10    0.20
  -2  -5   0   -0.10    0.25
  -2   5   0   -0.27    0.54
   2   5   0    0.19    0.22
  -2  -5   0   -0.25    0.50
   2  -5   0   -0.25    0.57
   2   5   0    0.17    0.21
  -2   5   0   -0.25    0.54
  -2  -5   0    0.06    0.20
   2   5   0    0.19    0.31
   2  -5   0   -0.24    0.38
  -2   5   0    1.15    0.67
  -2  -5   0    0.29    0.46
  -2  -6   0  123.04    4.59
  -2   6   0  126.17    4.52
   2   6   0  116.98    5.66
  -2   6   0  119.44    5.02
  -2   6   0  113.53    4.47
  -2  -6   0  125.88    4.74
  -2  -6   0  131.67    6.40
  -2   6   0  123.33    4.55
  -2  -6   0  124.68    5.77
  -2  -6   0  114.06    4.48
   2   6   0  119.61    5.78
  -2  -6   0  137.59    6.46
  -2   6   0  114.70    6.16
   2   6   0  120.26    4.81
  -2   6   0  128.09    5.88
   2  -6   0  118.14    6.01
  -2   6   0  129.60    6.21
  -2  -6   0  121.00    4.50
  -2   6   0  113.62    5.89
  -2  -6   0  126.57    6.49
   2   6   0  122.52    5.60
   2   6   0  113.42    5.20
   2  -6   0  125.25    6.12
  -2  -7   0    0.57    0.32
  -2   7   0   -0.08    0.29
   2   7   0   -0.27    0.65
  -2   7   0   -0.08    0.24
  -2  -7   0    0.33    0.27
  -2   7   0   -0.18    0.41
   2   7   0    0.88    0.71
  -2  -7   0    0.27    0.62
  -2  -7   0    0.71    0.91
  -2  -7   0    0.23    0.34
   2   7   0    0.15    0.39
  -2   7   0    0.38    0.75
  -2  -7   0    0.70    0.89
   2  -7   0   -0.64    0.78
  -2   7   0   -0.54    0.66
  -2   7   0    0.62    0.66
  -2  -7   0   -0.12    0.36
   2   7   0   -0.21    0.38
   2   7   0    0.77    0.58
  -2   7   0    0.98    0.83
  -2  -7   0   -0.39    0.70
   2  -7   0   -0.34    0.72
  -2  -8   0 2526.37   74.86
  -2   8   0 2583.52   74.86
  -2   8   0 2448.45   76.50
   2   8   0 2541.14   77.56
  -2   8   0 2519.16   74.85
  -2  -8   0 2429.68   75.45
  -2  -8   0 2528.13   78.87
  -2  -8   0 2501.00   74.86
  -2  -8   0 2465.76   77.61
  -2  -8   0 2544.63   78.69
  -2   8   0 2406.31   78.73
   2   8   0 2524.88   76.21
  -2   8   0 2471.69   77.65
  -2   8   0 2610.86   78.10
  -2  -8   0 2518.61   75.86
   2  -8   0 2667.21   78.20
  -2   8   0 2492.76   77.53
  -2  -8   0 2582.24   79.19
   2   8   0 2503.04   76.82
   2  -8   0 2517.08   78.50
   2   8   0 2483.81   77.32
  -2   8   0 2412.88   78.20
  -2  -9   0   -0.04    0.19
  -2   9   0    0.27    0.18
  -2  -9   0   -0.29    0.45
  -2   9   0   -0.11    0.18
  -2  -9   0   -0.36    0.87
  -2   9   0   -0.24    0.85
   2   9   0   -0.33    0.93
  -2  -9   0    0.04    0.17
  -2  -9   0   -0.46    1.12
  -2  -9   0    0.12    0.38
  -2   9   0   -0.44    1.22
  -2   9   0    0.49    1.05
   2   9   0   -0.21    0.60
  -2   9   0   -0.34    0.96
  -2  -9   0    0.45    0.95
  -2  -9   0   -0.18    0.53
   2  -9   0   -0.39    0.84
  -2   9   0    0.64    0.90
  -2   9   0   -0.36    0.97
  -2  -9   0    0.98    1.26
   2   9   0   -0.27    0.65
  -2   9   0    0.42    1.13
   2  -9   0    0.89    0.72
   2   9   0    0.32    0.74
  -2 -10   0  879.22   29.29
   2  10   0  885.58   28.96
  -2 -10   0  810.91   26.40
  -2  10   0  824.56   27.80
  -2  10   0  845.99   26.15
  -2  10   0  833.08   29.89
  -2 -10   0  886.32   30.56
   2  10   0  854.52   29.46
  -2 -10   0  875.19   30.37
   2  10   0  735.06   29.85
  -2  10   0  859.43   28.99
   2  10   0  867.81   27.52
  -2  10   0  826.69   30.50
  -2  10   0  829.61   28.54
   2 -10   0  835.66   29.44
  -2  10   0  855.79   29.21
  -2 -10   0  865.95   27.25
   2 -10   0  851.23   30.17
  -2 -10   0  870.72   30.74
   2  10   0  815.00   28.04
  -2  10   0  847.15   29.91
   2  10   0  833.32   28.69
  -2 -11   0   -0.56    1.11
  -2 -11   0   -0.13    0.39
  -2  11   0   -0.30    0.81
  -2 -11   0    0.43    0.78
   2  11   0   -0.39    0.95
   2 -11   0   -0.56    1.44
   2  11   0    0.46    0.91
  -2  11   0    0.53    1.13
  -2 -11   0   -0.57    1.29
  -2  11   0    0.48    0.47
  -2 -11   0   -0.54    1.52
   2  11   0   -0.26    0.66
  -2  11   0   -0.60    1.29
  -2  11   0   -0.40    0.79
   2  11   0   -0.59    1.26
   2 -11   0    0.47    1.26
  -2  11   0   -0.41    0.94
  -2  11   0   -0.37    0.94
  -2 -11   0   -0.24    0.64
   2  11   0    0.66    0.80
   2 -11   0    1.10    1.00
  -2 -11   0   -0.60    1.28
  -2  11   0   -0.52    1.25
  -2 -12   0   -0.61    1.31
  -2 -12   0    3.27    1.60
   2  12   0    1.27    1.13
  -2  12   0    0.99    0.88
  -2 -12   0    0.68    0.42
  -2 -12   0   -0.62    1.58
   2 -12   0    1.23    1.41
  -2  12   0    2.10    0.58
   2  12   0    6.55    1.78
  -2  12   0    0.57    1.14
   2  12   0    1.43    0.89
   2  12   0   -0.64    1.47
  -2  12   0    1.28    0.98
  -2  12   0    0.66    1.31
  -2 -12   0   -0.59    1.17
   2 -12   0    2.02    1.42
  -2 -12   0   -0.26    0.74
  -2  12   0    1.94    1.09
  -2  12   0    0.43    1.04
  -2  12   0    3.93    1.82
  -2 -12   0    0.65    1.49
   2  12   0    0.36    1.00
   2  12   0    1.28    0.98
   2 -12   0    0.61    1.30
  -2 -13   0   -0.67    1.52
  -2  13   0    1.07    1.00
  -2 -13   0    0.09    0.35
  -2 -13   0   -1.01    1.00
   2  13   0   -0.45    1.21
  -2  13   0   -0.62    1.42
  -2  13   0   -0.12    0.50
  -2 -13   0    0.67    1.43
   2  13   0   -1.64    1.46
   2  13   0   -0.31    0.75
   2  13   0   -0.70    1.70
  -2 -13   0   -0.64    1.64
  -2  13   0    0.90    1.16
  -2  13   0   -0.72    1.43
  -2  13   0    0.45    1.03
  -2 -13   0   -1.41    0.91
   2  13   0   -0.26    0.92
  -2  13   0   -0.41    0.99
   2 -13   0   -1.62    1.16
   2  13   0    0.46    0.92
  -2  13   0    0.61    1.39
  -2 -13   0    0.71    1.52
   2  13   0   -0.39    0.99
   2 -13   0    3.32    1.78
  -2 -14   0   13.85    2.57
   2  14   0    5.00    1.82
  -2  14   0    8.73    1.88
   2  14   0   10.90    2.02
   2 -14   0    6.47    2.41
  -2 -14   0   10.05    2.73
  -2  14   0    9.29    1.92
  -2 -14   0    5.40    1.87
  -2  14   0    7.35    2.37
   2  14   0   10.59    2.48
   2  14   0    6.60    1.62
  -2  14   0    6.25    2.46
   2  14   0   12.08    3.12
  -2  14   0    8.10    2.02
   2 -14   0    6.32    2.29
  -2  14   0    7.23    1.84
   2  14   0    7.95    1.50
  -2  14   0   10.23    2.27
  -2 -14   0    8.97    1.67
   2  15   0   -0.45    1.15
   2 -15   0    0.78    1.88
  -2  15   0    0.47    1.20
   2  15   0   -0.53    1.14
  -2 -15   0   -0.77    1.76
  -2 -15   0    0.58    1.32
  -2  15   0   -0.41    1.25
  -2  15   0    0.71    1.63
   2  15   0   -1.26    1.76
   2  15   0   -0.35    1.02
   2  15   0    0.81    1.74
  -2  15   0   -0.84    1.67
   2  15   0    1.35    1.02
   2 -15   0   -0.61    1.62
  -2  15   0   -3.84    1.73
  -2  15   0   -0.44    1.29
  -2 -15   0   -0.31    1.00
   2  16   0    4.69    2.03
  -2  16   0    5.31    2.53
   2 -16   0    2.70    1.89
  -2 -16   0    7.40    2.66
  -2  16   0    6.29    2.82
   2  16   0    3.32    1.40
   2  16   0    7.80    2.97
   2 -16   0    3.80    2.24
   2  16   0    2.69    1.18
  -2  16   0    2.95    1.64
   2  16   0    3.85    1.35
  -2  16   0    3.52    1.53
   2  16   0    2.28    1.46
   2 -16   0    1.66    2.33
  -2  17   0   -0.80    1.72
   2  17   0   -0.71    1.82
   2 -17   0    1.43    1.53
  -2 -17   0   -0.87    2.23
  -2  17   0    0.96    1.73
   2  17   0   -0.38    0.98
   2  17   0   -0.92    2.24
   2 -17   0    0.66    1.50
  -2  17   0    1.50    1.76
  -2  17   0   -1.07    1.15
   2  17   0   -0.60    1.29
   2  17   0   -0.51    1.24
   2 -17   0    0.89    2.15
  -2  18   0   27.91    4.72
   2  18   0   17.18    3.56
  -2 -18   0   14.76    3.62
   2 -18   0   27.27    4.19
   2 -18   0   11.50    2.84
   2  18   0   20.99    3.41
   2 -18   0   15.00    3.90
   2  18   0   17.32    3.11
  -2  18   0   19.84    3.12
   2 -19   0   -0.80    2.23
   2  19   0   -0.78    2.10
  -3   0   0    0.10    0.30
  -3   0   0    0.65    0.53
   3   0   0    0.80    0.36
  -3   0   0   -0.26    0.49
  -3   0   0    1.00    0.51
  -3   0   0    0.27    0.37
   3   0   0   -0.83    0.48
   3   1   0 4369.12  140.20
   3  -1   0 4920.63  140.50
   3   1   0 5072.89  140.71
  -3   1   0 4930.51  139.73
  -3  -1   0 4452.12  139.81
   3  -1   0 4943.15  139.45
  -3  -1   0 4451.17  140.32
  -3  -1   0 4881.14  140.12
  -3   1   0 4950.04  139.51
   3  -1   0 4509.64  140.37
  -3  -1   0 4663.80  140.09
  -3  -1   0 4348.63  139.83
  -3  -1   0 4694.49  140.34
  -3   1   0 4643.75  139.88
  -3   1   0 4601.06  140.29
  -3  -1   0 4670.39  139.71
  -3   1   0 4636.90  140.70
   3   1   0 4891.31  139.78
  -3  -1   0 4663.07  140.17
   3  -1   0 4625.01  139.15
   3   2   0    0.35    0.37
   3  -2   0   -0.52    0.49
   3   2   0   -0.20    0.39
  -3  -2   0    0.13    0.34
  -3   2   0    0.12    0.33
   3  -2   0    1.07    0.37
  -3  -2   0    0.69    0.39
  -3  -2   0    0.35    0.49
  -3  -2   0   -0.16    0.44
   3  -2   0    0.34    0.37
   3  -2   0   -0.08    0.27
  -3  -2   0    0.81    0.49
  -3  -2   0    0.45    0.38
  -3   2   0    0.08    0.24
   3   2   0   -0.31    0.40
   3  -2   0    0.11    0.37
  -3  -2   0   -0.15    0.37
  -3   2   0    2.58    0.63
   3  -2   0    0.29    0.39
  -3  -2   0   -0.13    0.36
  -3  -2   0    0.22    0.22
   3   2   0   -0.12    0.32
   3   2   0    0.15    0.27
  -3   2   0    2.44    0.82
  -3  -2   0   -0.12    0.34
  -3   2   0    0.56    0.52
  -3  -2   0    0.55    0.25
  -3   3   0 2648.34   79.76
  -3  -3   0 2679.08   79.61
  -3  -3   0 2608.04   79.83
  -3  -3   0 2632.50   79.88
  -3   3   0 2552.47   79.72
   3  -3   0 2665.01   79.08
   3   3   0 2646.75   79.93
   3  -3   0 2652.89   79.96
  -3  -3   0 2580.60   80.42
  -3  -3   0 2567.53   80.02
   3  -3   0 2551.16   80.08
  -3  -3   0 2914.75   80.11
  -3   3   0 2583.80   80.17
   3   3   0 2963.02   80.47
   3  -3   0 2605.64   79.78
  -3   3   0 2628.42   80.40
  -3  -3   0 2673.46   79.25
  -3   3   0 2264.26   80.49
   3   3   0 2691.44   79.28
   3   3   0 2751.46   79.98
   3  -3   0 2609.08   79.83
   3   3   0 2619.71   79.93
  -3  -3   0 2755.21   79.93
   3  -4   0    0.69    0.46
  -3   4   0    0.15    0.30
  -3  -4   0   -0.16    0.39
   3   4   0    0.51    0.45
  -3  -4   0   -0.26    0.55
  -3   4   0   -0.15    0.34
  -3  -4   0    0.30    0.45
  -3  -4   0    0.36    0.41
   3  -4   0   -0.21    0.51
   3   4   0    0.19    0.41
   3  -4   0    0.23    0.49
   3   4   0    0.22    0.44
   3   4   0    0.22    0.16
  -3   4   0    0.24    0.43
  -3  -4   0    0.25    0.16
  -3  -4   0   -0.44    0.43
   3   4   0   -0.41    0.30
  -3  -4   0   -0.09    0.21
   3  -4   0    0.39    0.47
  -3  -4   0    1.51    0.49
  -3   4   0   -0.19    0.41
   3  -5   0 1622.33   50.47
  -3   5   0 1590.81   50.21
  -3  -5   0 1603.49   50.34
   3   5   0 1654.81   50.46
  -3   5   0 1657.57   49.76
  -3   5   0 1646.71   49.67
   3   5   0 1658.42   51.16
   3   5   0 1678.88   51.13
  -3   5   0 1635.50   50.21
   3  -5   0 1746.35   51.62
  -3  -5   0 1658.53   50.24
  -3  -5   0 1630.12   50.90
   3   5   0 1643.95   49.29
  -3  -5   0 1694.83   51.59
   3   5   0 1725.54   51.69
  -3   5   0 1659.75   51.76
   3  -5   0 1645.78   51.65
   3   5   0 1670.27   49.73
   3  -5   0 1650.39   51.91
   3   5   0 1607.41   50.52
  -3  -5   0 1643.07   50.47
  -3   5   0 1642.88   51.19
   3   5   0 1601.00   50.99
  -3  -5   0 1674.33   52.02
   3  -5   0 1646.82   51.26
  -3  -6   0    0.46    0.50
   3   6   0   -0.17    0.43
  -3   6   0   -0.14    0.38
   3  -6   0   -0.17    0.46
  -3   6   0    0.08    0.28
   3   6   0   -0.53    0.56
  -3   6   0   -0.13    0.34
  -3   6   0    0.14    0.42
   3  -6   0    1.55    0.94
  -3  -6   0    0.61    0.74
   3   6   0    0.26    0.56
  -3  -6   0   -0.15    0.39
  -3  -6   0   -0.96    0.55
  -3  -6   0   -0.31    0.66
   3   6   0   -0.32    0.58
  -3   6   0    0.34    0.82
   3  -6   0    0.32    0.74
   3   6   0    0.18    0.27
   3   6   0    0.53    0.36
   3  -6   0   -0.33    0.86
  -3   6   0    0.33    0.71
   3   6   0    0.50    0.57
  -3  -6   0   -0.36    0.65
  -3   6   0    0.28    0.67
   3   6   0    0.41    0.41
   3  -6   0   -0.29    0.70
  -3  -7   0  860.88   27.14
  -3   7   0  883.59   27.02
  -3   7   0  841.15   27.30
  -3   7   0  884.57   26.19
  -3   7   0  870.18   27.01
   3   7   0  847.10   28.67
  -3  -7   0  862.28   29.33
  -3   7   0  858.33   27.03
  -3  -7   0  838.36   27.02
   3   7   0  856.40   28.71
   3  -7   0  899.93   29.62
  -3  -7   0  804.75   28.37
  -3  -7   0  872.24   29.40
   3  -7   0  869.61   29.51
  -3   7   0  897.31   29.61
   3   7   0  850.35   26.80
   3  -7   0  919.53   29.51
   3   7   0  883.95   26.79
  -3   7   0  861.01   29.45
  -3   7   0  855.81   28.90
  -3  -7   0  837.95   29.73
   3   7   0  870.84   28.04
  -3   7   0  827.85   28.91
   3  -7   0  874.49   29.13
   3   7   0  857.56   28.52
  -3   8   0   -0.37    0.99
  -3  -8   0    0.92    0.99
   3   8   0   -0.26    0.69
   3   8   0   -0.31    0.62
   3  -8   0   -0.77    0.83
  -3  -8   0   -0.14    0.37
  -3   8   0   -0.37    0.38
  -3   8   0   -0.13    0.34
  -3   8   0   -0.19    0.44
   3   8   0    0.32    0.83
  -3  -8   0    0.13    0.35
   3  -8   0   -0.41    1.05
  -3  -8   0   -0.41    1.14
  -3  -8   0    0.62    0.75
  -3  -8   0    0.31    0.46
   3  -8   0   -0.42    0.90
   3   8   0   -0.15    0.42
   3   8   0   -0.85    1.09
  -3   8   0   -0.44    1.07
  -3  -8   0    0.81    0.98
   3  -8   0    0.41    0.99
   3   8   0    0.25    0.39
  -3  -8   0   -0.08    0.32
  -3   8   0   -0.34    0.72
  -3   8   0    0.39    0.99
  -3  -8   0    0.13    0.41
  -3   8   0    0.12    0.35
  -3  -8   0   -0.34    0.83
  -3  -9   0   14.45    2.08
  -3   9   0   14.43    1.20
  -3   9   0   14.58    1.61
   3   9   0   18.06    2.30
  -3  -9   0   15.18    1.23
  -3  -9   0   13.32    2.36
  -3  -9   0   16.43    1.25
   3  -9   0   15.70    2.57
  -3  -9   0   15.91    2.14
  -3  -9   0   14.54    1.40
  -3   9   0   14.73    1.21
  -3  -9   0   15.73    2.43
  -3   9   0   13.47    2.04
   3  -9   0   20.15    2.69
   3   9   0   17.31    1.56
   3   9   0   17.73    2.61
  -3   9   0   19.93    2.83
  -3  -9   0   14.30    1.18
  -3   9   0   16.85    2.46
   3   9   0   15.56    1.35
   3  -9   0   13.79    2.23
  -3   9   0   20.23    2.36
   3   9   0   13.02    1.80
  -3  -9   0   11.30    2.17
   3  -9   0   11.88    2.15
  -3   9   0   17.96    2.50
   3   9   0   17.53    2.18
  -3 -10   0   -0.40    1.02
  -3  10   0    0.43    0.36
  -3 -10   0    0.18    0.32
  -3  10   0    0.25    0.73
  -3 -10   0   -0.40    0.58
  -3  10   0    0.18    0.33
   3  10   0    0.39    0.93
  -3 -10   0    0.09    0.34
   3  10   0    0.42    0.95
  -3 -10   0   -0.51    1.31
   3 -10   0   -0.51    1.17
  -3 -10   0   -0.15    0.52
  -3 -10   0   -0.38    0.93
  -3 -10   0   -0.50    1.14
  -3  10   0    0.55    1.00
   3  10   0    0.53    0.86
   3 -10   0   -0.52    1.11
   3  10   0    0.20    0.55
  -3  10   0    0.40    1.03
  -3  10   0   -0.43    1.00
  -3  10   0    0.77    0.98
  -3 -10   0    0.13    0.47
   3  10   0    0.15    0.45
   3 -10   0    0.48    0.96
  -3 -10   0   -0.57    1.12
   3 -10   0    0.49    1.13
   3  10   0    0.62    0.80
  -3  10   0    0.47    1.19
   3  10   0    0.38    0.75
  -3 -11   0  106.84    6.58
  -3  11   0  109.34    3.74
  -3 -11   0  105.51    3.76
   3  11   0  109.92    6.54
  -3 -11   0  106.05    3.75
  -3  11   0  112.02    3.75
  -3  11   0  106.08    5.61
  -3 -11   0  115.14    6.91
  -3 -11   0  112.99    5.05
   3  11   0  115.12    6.90
   3 -11   0  121.15    7.68
  -3 -11   0  108.59    4.68
  -3  11   0   86.96    6.69
  -3 -11   0  104.99    7.32
  -3 -11   0  114.18    7.39
  -3  11   0  107.04    6.58
   3 -11   0  110.07    7.42
   3  11   0  112.44    5.27
   3  11   0  108.70    7.50
  -3  11   0  109.61    7.54
   3 -11   0  103.52    7.03
  -3  11   0  118.25    7.01
  -3  11   0  115.79    6.69
  -3 -11   0   96.60    4.51
   3  11   0  117.21    4.85
   3  11   0  113.21    6.12
   3  11   0  103.40    6.33
  -3 -11   0  108.38    7.63
   3 -11   0  106.47    7.13
  -3  11   0  115.26    7.23
  -3 -12   0    0.92    1.17
   3 -12   0   -0.60    1.38
   3  12   0   -0.45    0.96
  -3 -12   0   -1.35    1.33
   3  12   0    0.37    0.79
  -3  12   0   -0.56    1.28
  -3 -12   0   -2.58    1.38
  -3 -12   0   -0.18    0.53
  -3 -12   0    0.50    1.06
  -3  12   0    0.31    0.86
   3  12   0   -0.44    0.95
  -3 -12   0   -0.62    1.41
  -3  12   0    0.60    1.46
   3 -12   0    0.61    1.22
   3  12   0    0.50    1.14
  -3  12   0   -0.14    0.44
   3  12   0    0.64    1.27
   3 -12   0    0.62    1.32
  -3  12   0   -0.46    1.11
  -3  12   0   -0.67    1.33
   3  12   0    0.74    0.69
  -3  12   0   -0.48    1.09
  -3  12   0   -2.15    0.98
   3  12   0   -0.34    0.53
  -3 -12   0   -0.17    0.46
  -3  13   0   72.38    6.07
   3  13   0   62.83    5.14
  -3 -13   0   74.21    6.66
   3 -13   0   79.19    6.58
   3  13   0   68.28    4.85
  -3 -13   0   74.07    6.47
  -3 -13   0   71.64    5.63
  -3 -13   0   66.67    3.46
  -3  13   0   79.80    4.86
  -3 -13   0   62.89    6.20
  -3  13   0   81.92    6.55
  -3  13   0   75.06    3.41
   3  13   0   76.79    5.91
   3  13   0   65.94    4.11
  -3  13   0   79.49    6.83
   3  13   0   64.12    6.18
  -3  13   0   61.58    5.20
  -3  13   0   67.12    5.50
  -3 -13   0   69.57    3.62
   3 -13   0   60.42    5.64
   3  13   0   69.10    3.80
  -3  13   0   69.60    5.25
   3  13   0   66.65    3.57
  -3 -13   0   73.85    5.50
  -3 -14   0   -0.52    1.52
   3 -14   0   -2.15    1.92
  -3 -14   0   -0.78    1.55
   3  14   0   -0.52    1.19
   3  14   0    0.85    1.24
  -3 -14   0   -1.51    1.93
  -3 -14   0   -0.14    0.54
  -3 -14   0   -0.57    1.46
   3  14   0    0.58    1.48
  -3  14   0    1.22    0.62
  -3  14   0   -0.70    1.69
   3  14   0    0.29    0.87
   3  14   0   -1.50    2.11
  -3  14   0   -0.79    1.56
  -3  14   0   -0.47    1.47
   3  14   0   -0.21    0.83
   3 -14   0    0.63    1.44
  -3  14   0   -3.60    1.95
   3  14   0    0.18    0.63
  -3 -14   0    0.19    0.63
   3  15   0    4.11    1.48
  -3 -15   0    0.84    1.80
   3 -15   0    1.54    1.77
   3  15   0    0.55    1.19
  -3 -15   0    3.22    2.06
  -3  15   0    2.33    1.30
  -3 -15   0    3.05    1.78
  -3  15   0    3.86    0.78
  -3  15   0    0.74    2.00
   3  15   0    3.08    1.73
   3  15   0    6.46    2.53
  -3  15   0    1.70    2.17
   3  15   0    2.76    1.29
   3 -15   0    7.97    2.46
   3  15   0    4.15    1.09
   3  15   0    2.57    0.86
  -3  15   0    8.26    2.12
  -3  15   0    3.70    1.66
  -3 -15   0    2.11    0.83
  -3 -16   0   -0.86    1.70
   3 -16   0   -0.64    1.54
  -3 -16   0    0.65    1.57
  -3  16   0   -1.24    1.38
  -3  16   0    1.82    2.08
   3  16   0   -0.97    1.01
   3  16   0   -0.86    2.09
   3  16   0   -0.59    1.78
  -3  16   0   -1.47    1.19
  -3 -16   0    1.79    2.17
   3 -16   0    1.65    2.11
   3  16   0    1.46    1.24
   3 -16   0    0.69    1.49
   3  16   0   -0.18    0.90
  -3  16   0   -1.08    1.96
   3  16   0    0.66    1.68
  -3  16   0    0.79    1.91
  -3  17   0    1.67    1.78
   3  17   0    3.46    2.24
   3 -17   0    1.35    1.64
  -3 -17   0    0.91    1.80
  -3  17   0    1.93    2.21
   3  17   0    1.83    2.34
   3 -17   0    0.72    1.93
  -3 -17   0   -1.90    2.43
   3 -17   0    2.64    1.59
   3  17   0    1.54    1.32
   3  17   0    1.87    1.43
  -3  17   0   -0.52    1.20
  -3  18   0    0.88    2.35
   3  18   0    0.73    1.56
   3 -18   0   -0.93    2.26
  -3  18   0   -0.55    1.67
   3  18   0   -0.54    1.46
   3 -18   0   -0.74    1.59
   3 -18   0   -0.71    1.83
   3 -19   0   21.02    3.78
   3  19   0   16.77    3.58
   4   0   0 3098.37   91.92
  -4   0   0 3022.21   92.80
  -4   0   0 3015.87   91.92
   4   0   0 3138.38   92.22
   4   0   0 2997.32   92.44
  -4   0   0 3021.19   92.35
  -4   0   0 3077.95   92.93
  -4   0   0 3106.43   92.50
   4   0   0 3143.94   92.95
   4   1   0    0.47    0.50
  -4  -1   0   -0.20    0.40
   4  -1   0    0.44    0.39
  -4   1   0    0.13    0.39
  -4  -1   0   -0.15    0.31
  -4  -1   0    1.20    0.50
  -4  -1   0    0.18    0.35
  -4   1   0    0.45    0.33
  -4  -1   0    0.43    0.61
   4  -1   0    1.14    0.56
   4   1   0    0.48    0.41
   4  -1   0    0.11    0.28
  -4  -1   0    0.15    0.35
  -4  -1   0    0.20    0.41
  -4  -1   0    0.39    0.48
  -4   1   0    0.25    0.49
  -4   1   0    0.61    0.49
   4   1   0    0.46    0.37
   4   1   0    0.20    0.43
  -4  -1   0   -0.15    0.39
   4  -1   0    0.05    0.17
   4  -2   0  613.14   20.47
   4   2   0  606.98   20.42
  -4   2   0  593.88   19.67
   4   2   0  625.11   20.82
  -4  -2   0  613.31   19.95
  -4  -2   0  636.14   19.89
   4   2   0  587.09   20.07
  -4   2   0  601.62   19.21
   4  -2   0  616.11   19.15
   4  -2   0  594.58   20.48
  -4  -2   0  643.34   20.35
  -4  -2   0  591.62   20.39
  -4  -2   0  628.07   20.31
  -4  -2   0  616.93   20.05
  -4  -2   0  621.45   20.24
  -4  -2   0  606.50   19.10
  -4   2   0  610.95   20.01
  -4  -2   0  601.12   19.79
   4   2   0  609.05   20.01
  -4  -2   0  639.32   19.41
  -4  -2   0  631.08   20.01
  -4   2   0  616.16   20.57
   4   2   0  628.01   19.39
  -4   2   0  603.46   21.01
   4  -2   0  604.28   19.25
  -4  -2   0  612.43   18.71
   4   3   0    0.48    0.52
   4  -3   0    0.24    0.58
  -4  -3   0    0.17    0.34
   4  -3   0   -0.17    0.41
  -4   3   0    0.69    0.42
  -4  -3   0    2.30    0.66
  -4  -3   0   -0.25    0.61
  -4  -3   0   -0.22    0.54
  -4   3   0    0.21    0.50
  -4  -3   0    0.22    0.47
   4   3   0    0.46    0.49
   4  -3   0    0.31    0.29
  -4  -3   0    0.21    0.34
   4   3   0   -0.42    0.54
   4  -3   0   -0.16    0.36
  -4  -3   0    0.60    0.51
  -4  -3   0    0.44    0.39
  -4  -3   0    0.15    0.16
  -4   3   0    0.65    0.52
  -4  -3   0   -0.19    0.49
   4  -3   0    0.21    0.53
  -4   3   0   -0.30    0.65
  -4  -3   0    0.31    0.41
   4   3   0    0.16    0.36
  -4  -3   0    0.08    0.23
  -4   3   0   -0.26    0.65
   4   3   0    0.09    0.25
  -4  -3   0   -0.11    0.26
  -4  -4   0   45.09    2.71
   4   4   0   41.23    2.66
  -4   4   0   41.64    2.75
  -4  -4   0   46.26    2.92
   4  -4   0   41.28    2.89
   4   4   0   52.28    3.15
  -4  -4   0   43.01    3.23
  -4   4   0   39.66    2.71
  -4  -4   0   41.57    2.83
   4  -4   0   39.68    2.22
  -4  -4   0   45.79    3.04
  -4  -4   0   48.73    2.90
   4  -4   0   47.98    2.95
   4   4   0   39.88    2.83
  -4  -4   0   43.10    2.75
  -4   4   0   46.56    2.86
  -4  -4   0   38.25    2.72
   4  -4   0   36.51    2.81
  -4  -4   0   39.24    2.82
  -4   4   0   52.12    3.29
   4   4   0   47.21    2.51
  -4   4   0   38.98    3.06
  -4  -4   0   37.84    2.28
   4  -4   0   41.73    2.77
   4   4   0   43.22    3.12
   4   5   0   -0.23    0.48
  -4   5   0   -0.20    0.43
  -4  -5   0    0.67    0.61
   4  -5   0    0.23    0.60
  -4  -5   0    0.22    0.49
  -4   5   0    0.10    0.22
   4  -5   0    0.73    0.39
  -4   5   0   -0.15    0.38
   4   5   0    1.25    0.67
  -4  -5   0    0.25    0.64
  -4  -5   0   -0.23    0.59
   4  -5   0   -0.26    0.63
  -4   5   0    0.39    0.50
  -4  -5   0   -0.20    0.46
  -4  -5   0   -0.28    0.55
   4  -5   0    0.58    0.88
  -4   5   0    0.30    0.60
   4   5   0   -0.28    0.68
   4   5   0   -0.13    0.31
  -4  -5   0    0.24    0.37
  -4  -5   0    0.33    0.60
   4   5   0    0.21    0.34
   4  -5   0   -0.25    0.53
  -4   5   0   -0.24    0.51
  -4  -5   0   -0.19    0.39
   4  -6   0    4.18    0.98
   4   6   0    4.05    0.94
  -4   6   0    2.33    0.73
  -4  -6   0    3.58    0.84
  -4   6   0    6.03    0.77
  -4   6   0    3.75    0.67
   4   6   0    3.06    0.99
   4  -6   0    4.97    1.31
  -4  -6   0    3.56    1.03
  -4  -6   0    4.82    1.12
  -4   6   0    3.48    0.82
  -4  -6   0    3.95    0.85
   4   6   0    3.60    1.07
   4  -6   0    4.02    1.16
   4   6   0    5.11    0.52
  -4   6   0    4.21    1.18
  -4  -6   0    3.51    1.07
  -4   6   0    4.24    1.33
   4  -6   0    3.06    1.25
   4   6   0    3.48    0.67
  -4  -6   0    2.96    0.84
  -4  -6   0    3.45    1.17
   4  -6   0    3.77    1.03
   4   6   0    4.60    0.97
  -4   6   0    4.78    1.12
   4   7   0    0.25    0.50
   4   7   0   -0.31    0.65
   4  -7   0   -0.34    0.61
  -4   7   0   -0.32    0.64
  -4  -7   0   -0.43    0.70
   4   7   0    0.22    0.59
  -4  -7   0   -0.20    0.49
  -4   7   0    0.19    0.43
   4   7   0    0.32    0.73
  -4   7   0    0.23    0.33
  -4   7   0    2.20    0.67
  -4  -7   0    0.77    0.61
   4  -7   0    0.36    0.77
  -4  -7   0    0.28    0.69
   4   7   0    0.31    0.67
  -4  -7   0    0.35    0.86
  -4   7   0   -0.19    0.46
   4   7   0    0.51    0.26
   4  -7   0   -0.38    0.87
  -4   7   0   -0.40    0.86
  -4  -7   0   -0.73    0.89
   4   7   0   -0.13    0.34
   4  -7   0    0.42    0.76
  -4   7   0   -0.41    0.74
  -4   7   0   -0.35    0.76
  -4  -7   0   -0.35    0.95
  -4   8   0  442.10   17.19
  -4  -8   0  460.52   18.27
   4   8   0  459.66   16.43
   4   8   0  469.65   16.98
   4  -8   0  436.82   17.33
  -4  -8   0  443.58   18.05
  -4  -8   0  457.59   15.61
  -4   8   0  471.50   15.49
  -4   8   0  461.06   15.48
   4   8   0  440.01   16.98
  -4   8   0  486.26   14.57
  -4   8   0  438.62   15.31
  -4  -8   0  464.55   17.40
  -4  -8   0  435.03   15.41
  -4   8   0  444.92   15.46
   4  -8   0  468.61   17.75
  -4  -8   0  459.14   17.69
  -4  -8   0  452.63   15.45
  -4  -8   0  441.39   16.72
   4   8   0  454.59   17.81
   4  -8   0  455.44   17.85
  -4   8   0  456.63   18.00
   4   8   0  450.09   14.68
  -4  -8   0  467.70   17.79
  -4   8   0  469.73   18.01
  -4   8   0  463.73   17.39
   4   8   0  465.75   14.92
   4  -8   0  472.19   18.19
  -4  -8   0  443.37   17.29
  -4   9   0    0.83    0.75
   4   9   0    2.21    1.07
   4   9   0    0.61    0.77
  -4  -9   0    1.08    1.23
   4  -9   0    0.44    0.94
  -4  -9   0    2.10    1.28
  -4  -9   0   -0.55    0.61
  -4   9   0   -0.33    0.48
  -4   9   0   -0.20    0.54
  -4   9   0    0.24    0.25
  -4  -9   0   -0.18    0.51
   4   9   0    0.38    0.75
  -4   9   0    0.17    0.52
  -4  -9   0    0.70    0.80
   4  -9   0   -0.46    1.12
  -4  -9   0    1.37    1.33
  -4  -9   0   -0.19    0.51
   4  -9   0   -0.48    0.95
  -4   9   0   -0.51    0.92
   4   9   0   -0.13    0.37
   4   9   0    1.45    1.11
  -4  -9   0    0.46    1.28
   4  -9   0   -0.49    1.06
  -4   9   0    1.20    0.97
  -4   9   0   -0.46    1.18
   4   9   0    0.13    0.46
  -4  -9   0   -0.41    0.87
  -4   9   0   -0.17    0.52
  -4  -9   0    0.17    0.52
  -4 -10   0  786.56   28.86
   4  10   0  835.15   28.83
  -4 -10   0  805.52   27.14
  -4  10   0  806.25   26.84
  -4  10   0  861.53   26.13
  -4 -10   0  826.66   26.11
  -4 -10   0  829.89   26.11
  -4 -10   0  798.55   26.49
   4  10   0  872.40   29.18
  -4 -10   0  807.58   29.71
   4 -10   0  814.67   29.79
  -4  10   0  883.57   26.15
  -4 -10   0  804.03   28.40
   4  10   0  841.29   30.13
   4  10   0  815.89   26.12
  -4 -10   0  866.57   30.02
  -4  10   0  820.01   30.26
   4 -10   0  815.09   29.86
  -4  10   0  810.80   28.96
  -4  10   0  836.18   29.02
  -4  10   0  844.53   29.67
   4  10   0  833.02   25.93
   4 -10   0  796.66   29.85
  -4  10   0  818.18   29.34
   4  10   0  797.44   27.87
   4 -10   0  806.14   29.49
  -4 -10   0  831.38   30.61
   4  10   0  815.39   28.62
  -4  11   0   -0.13    0.50
  -4 -11   0   -0.46    1.06
  -4 -11   0   -0.26    0.49
  -4 -11   0   -0.13    0.44
  -4  11   0    0.26    0.69
  -4 -11   0   -0.25    0.74
   4  11   0    0.44    1.37
  -4  11   0   -0.13    0.40
   4  11   0   -0.46    1.05
  -4 -11   0    0.75    0.68
  -4 -11   0   -0.83    0.89
   4 -11   0   -0.56    1.36
  -4 -11   0   -0.56    1.44
  -4  11   0    0.62    1.33
  -4 -11   0   -0.55    1.18
   4  11   0   -1.77    1.26
   4 -11   0    0.58    1.32
  -4  11   0    0.46    1.12
   4  11   0    0.18    0.50
   4 -11   0   -0.57    1.31
  -4  11   0    1.79    1.20
   4  11   0   -0.14    0.46
  -4  11   0    0.51    1.16
   4  11   0    0.36    0.76
   4 -11   0   -0.54    1.08
  -4  11   0    0.51    1.54
  -4 -11   0    0.64    1.16
   4  11   0    0.43    0.79
   4  12   0   56.18    4.24
  -4  12   0   52.79    5.04
   4  12   0   61.93    4.88
  -4 -12   0   52.26    5.52
   4 -12   0   52.78    5.11
   4 -12   0   59.96    5.52
  -4 -12   0   55.08    4.88
   4  12   0   51.38    4.53
  -4 -12   0   51.82    2.46
  -4 -12   0   52.59    3.46
  -4  12   0   55.95    3.74
  -4  12   0   60.78    2.55
   4  12   0   51.30    4.62
  -4 -12   0   53.76    3.12
  -4 -12   0   41.15    4.72
  -4  12   0   57.38    5.37
   4 -12   0   58.85    5.66
  -4  12   0   42.61    4.27
   4  12   0   48.90    5.21
  -4 -12   0   58.16    5.37
   4  12   0   49.33    3.11
  -4  12   0   45.59    5.20
  -4  12   0   58.61    5.12
   4  12   0   59.85    2.95
  -4  12   0   48.83    4.47
   4 -12   0   46.40    4.90
  -4 -12   0   52.06    4.63
  -4  12   0   55.59    2.47
  -4 -12   0   53.72    2.47
  -4 -13   0   -0.52    1.26
  -4  13   0   -0.94    1.10
  -4 -13   0    0.93    0.84
  -4 -13   0    0.57    1.30
   4  13   0   -1.07    1.56
  -4  13   0   -0.68    1.66
   4  13   0    0.70    1.60
   4  13   0    0.22    0.72
  -4  13   0    0.74    1.69
   4 -13   0   -0.65    1.39
   4  13   0   -0.15    0.57
  -4  13   0    0.49    1.37
   4  13   0    0.57    0.51
  -4  13   0   -0.55    1.33
   4 -13   0    0.66    1.40
  -4 -13   0   -0.75    1.72
  -4  13   0   -0.60    1.54
   4  13   0   -0.41    1.05
   4  13   0   -0.50    1.22
  -4 -14   0   31.50    4.58
  -4 -14   0   32.49    2.53
  -4 -14   0   33.84    4.22
  -4  14   0   36.86    3.25
  -4  14   0   39.12    2.39
   4  14   0   25.79    3.77
  -4  14   0   37.94    4.94
   4  14   0   31.54    4.42
  -4  14   0   42.26    5.26
   4  14   0   38.72    2.87
  -4  14   0   42.35    4.36
   4  14   0   35.24    2.26
   4  14   0   37.45    2.25
   4 -14   0   35.50    4.47
  -4  14   0   33.35    4.32
   4 -14   0   27.72    4.24
  -4 -14   0   30.60    4.54
   4  14   0   31.95    3.43
   4  14   0   43.68    4.38
  -4 -15   0    0.84    1.67
  -4  15   0   -0.36    1.18
  -4 -15   0    0.19    0.65
  -4 -15   0    0.64    1.47
   4  15   0    1.83    1.48
  -4  15   0    0.78    1.78
  -4  15   0   -0.15    0.57
   4  15   0   -0.80    1.84
   4  15   0   -0.51    0.78
  -4  15   0   -0.86    2.08
   4  15   0   -0.52    0.67
  -4  15   0   -1.16    1.48
   4  15   0    0.86    0.57
   4 -15   0    0.72    1.42
   4  15   0   -2.88    1.61
   4  15   0   -0.47    1.13
   4 -15   0    0.77    1.75
  -4 -15   0   -0.86    1.71
   4 -16   0   -0.60    1.67
  -4 -16   0    1.79    2.05
  -4 -16   0   -0.68    1.55
  -4  16   0    2.47    2.40
   4  16   0   -0.65    1.73
  -4  16   0    0.65    0.58
   4  16   0    0.86    1.83
  -4  16   0    0.92    1.81
   4 -16   0    0.75    2.01
   4  16   0    1.83    1.48
   4  16   0    0.49    1.13
   4 -16   0   -0.82    1.48
  -4 -16   0   -0.92    1.81
  -4 -17   0    2.84    2.30
   4 -17   0   -1.27    1.78
  -4 -17   0    0.72    1.53
   4  17   0    1.82    2.08
  -4  17   0    0.97    2.08
   4 -17   0   -0.78    2.09
   4 -17   0    1.74    2.54
   4  17   0   -0.52    1.33
   4  17   0    0.64    1.27
  -4  17   0   -2.05    1.17
   4  17   0    0.68    1.46
  -4  17   0    0.87    1.85
   4 -18   0    1.34    1.80
   4 -18   0   -0.80    2.06
   4  18   0    1.43    2.00
  -4  18   0    2.17    1.39
   4  18   0    3.29    1.66
   4 -18   0    4.62    2.48
   4  19   0    0.75    2.00
   4 -19   0   -0.70    1.80
  -5   0   0    0.31    0.38
   5   0   0    0.49    0.44
  -5   0   0    0.68    0.39
  -5   0   0   -0.27    0.53
   5   0   0   -0.20    0.43
   5   0   0   -0.28    0.52
   5   0   0    0.23    0.46
  -5   0   0    0.43    0.53
  -5   0   0    0.28    0.59
   5   0   0    0.28    0.39
  -5  -1   0  436.11   15.04
  -5  -1   0  456.90   15.95
  -5  -1   0  440.83   15.19
   5  -1   0  425.55   14.51
   5   1   0  432.55   15.04
   5   1   0  455.53   15.38
   5  -1   0  434.33   16.00
  -5   1   0  425.17   14.56
  -5  -1   0  458.38   15.07
  -5  -1   0  451.93   15.77
   5  -1   0  460.95   15.86
  -5   1   0  427.14   16.09
  -5  -1   0  448.34   15.71
  -5   1   0  454.45   15.68
   5   1   0  442.09   15.15
   5   1   0  459.47   15.79
  -5  -1   0  446.98   15.09
  -5  -1   0  456.04   15.71
   5  -1   0  435.58   15.88
   5   1   0  438.40   16.00
  -5   1   0  433.76   14.79
   5  -1   0  425.50   15.29
  -5   2   0   -0.17    0.56
  -5  -2   0   -0.78    0.63
  -5  -2   0    0.62    0.57
   5   2   0    0.44    0.62
   5  -2   0   -0.29    0.62
  -5   2   0    0.13    0.37
   5  -2   0   -0.12    0.38
  -5  -2   0    0.25    0.66
  -5  -2   0   -0.27    0.70
  -5  -2   0   -0.24    0.66
  -5  -2   0   -0.43    0.60
  -5  -2   0   -0.25    0.75
  -5  -2   0   -0.08    0.27
   5  -2   0    0.10    0.37
  -5   2   0    0.21    0.56
  -5   2   0    2.32    1.04
  -5   2   0   -0.27    0.73
   5   2   0    0.70    0.63
   5   2   0    0.33    0.46
  -5  -2   0   -0.16    0.48
  -5  -2   0   -0.23    0.61
   5  -2   0    0.83    0.67
   5   2   0    0.30    0.60
   5  -2   0    0.43    0.55
   5  -3   0 2728.15   82.25
   5   3   0 2774.22   82.22
  -5   3   0 2692.32   81.14
  -5  -3   0 2726.84   81.28
   5   3   0 2304.44   81.13
  -5  -3   0 2653.00   81.45
  -5  -3   0 2692.48   82.18
  -5   3   0 2782.37   80.41
   5  -3   0 2666.02   80.24
  -5  -3   0 2648.95   82.00
  -5  -3   0 2797.89   81.98
   5  -3   0 2678.85   82.18
   5   3   0 2593.56   82.08
  -5   3   0 2605.03   81.82
  -5  -3   0 2723.70   81.72
  -5  -3   0 2739.01   79.78
  -5  -3   0 2723.79   81.77
  -5   3   0 2596.26   81.69
  -5  -3   0 2610.13   81.73
   5   3   0 2757.94   81.87
  -5  -3   0 2706.17   80.55
  -5  -3   0 2825.85   81.46
  -5   3   0 2591.31   81.58
  -5   3   0 2611.96   82.21
   5   3   0 2764.02   80.43
   5   3   0 2736.30   81.41
  -5  -3   0 2483.54   80.26
  -5  -3   0 2716.18   81.33
  -5   3   0 2617.35   82.88
   5  -3   0 2629.85   80.68
  -5  -3   0 2736.08   79.96
   5   4   0    0.31    0.71
   5  -4   0    0.31    0.79
  -5   4   0    0.66    0.67
   5  -4   0    0.43    0.68
  -5  -4   0    0.21    0.54
  -5  -4   0   -0.25    0.53
   5  -4   0    0.25    0.45
  -5   4   0    0.26    0.78
  -5  -4   0    0.66    0.80
  -5  -4   0   -0.29    0.61
  -5  -4   0    0.27    0.66
   5   4   0    0.86    0.77
   5  -4   0   -0.29    0.71
  -5  -4   0   -0.28    0.63
   5  -4   0   -0.21    0.56
  -5  -4   0    0.77    0.58
   5   4   0   -0.27    0.57
  -5  -4   0    0.75    0.64
  -5  -4   0    0.50    0.60
  -5   4   0    0.25    0.75
  -5  -4   0    0.05    0.19
  -5  -4   0    0.25    0.53
  -5   4   0    0.28    0.64
   5  -4   0   -0.26    0.60
  -5   4   0   -0.32    0.74
  -5   4   0    0.38    1.03
  -5  -4   0    0.37    0.54
   5   4   0   -0.19    0.50
  -5  -4   0    0.09    0.32
   5   4   0   -0.09    0.31
  -5  -4   0    0.28    0.45
   5  -5   0  592.33   20.23
   5  -5   0  572.87   20.91
  -5  -5   0  607.99   20.43
   5   5   0  589.95   20.05
  -5  -5   0  616.58   20.04
  -5   5   0  590.67   20.22
   5  -5   0  597.58   20.64
   5  -5   0  593.95   19.12
  -5   5   0  590.18   20.21
  -5  -5   0  596.70   21.46
   5   5   0  579.68   20.44
  -5  -5   0  597.60   20.43
  -5  -5   0  592.21   20.84
  -5  -5   0  618.89   20.90
   5   5   0  596.47   20.59
  -5   5   0  569.85   20.12
  -5  -5   0  593.49   20.29
  -5  -5   0  591.87   20.15
  -5  -5   0  597.34   20.25
   5  -5   0  579.13   20.69
  -5   5   0  619.89   21.05
  -5  -5   0  577.17   20.52
  -5   5   0  593.48   21.18
   5   5   0  582.01   19.40
  -5  -5   0  593.33   19.31
   5  -5   0  620.18   20.41
  -5  -5   0  579.75   19.51
   5   6   0    0.85    0.65
  -5  -6   0   -0.27    0.64
   5  -6   0   -0.17    0.51
  -5  -6   0   -0.42    0.90
   5  -6   0    0.29    0.71
  -5   6   0    0.99    0.77
  -5  -6   0   -0.34    0.83
  -5   6   0    0.11    0.35
  -5   6   0    0.18    0.47
  -5  -6   0    0.28    0.59
  -5   6   0   -0.24    0.62
   5   6   0   -0.31    0.86
  -5  -6   0    0.50    0.57
  -5  -6   0    0.30    0.83
   5  -6   0    0.31    0.79
   5  -6   0   -0.35    0.69
  -5   6   0   -0.37    0.99
  -5  -6   0   -0.33    0.85
  -5  -6   0    0.15    0.35
   5   6   0   -0.16    0.48
   5  -6   0   -0.43    0.79
  -5   6   0   -0.29    0.84
   5  -6   0   -0.30    0.63
  -5  -6   0   -0.29    0.70
  -5  -6   0   -0.24    0.54
  -5  -6   0   -0.41    0.94
   5   6   0   -0.26    0.51
  -5  -7   0  154.63    7.29
  -5  -7   0  160.13    6.87
  -5   7   0  139.48    7.15
   5   7   0  154.79    7.00
  -5  -7   0  156.82    8.29
   5  -7   0  151.85    7.38
  -5  -7   0  148.65    6.78
   5   7   0  139.10    6.79
  -5  -7   0  144.65    8.09
   5  -7   0  153.01    6.33
   5  -7   0  141.45    6.91
  -5   7   0  152.17    6.63
  -5   7   0  149.96    6.02
  -5   7   0  141.40    5.66
  -5  -7   0  144.62    7.54
  -5  -7   0  149.98    6.69
  -5  -7   0  129.71    6.83
  -5   7   0  155.32    6.71
  -5  -7   0  142.29    7.34
  -5   7   0  139.05    7.69
   5  -7   0  139.00    7.60
  -5  -7   0  136.40    7.42
   5   7   0  150.28    5.90
   5  -7   0  149.34    8.22
  -5   7   0  168.50    8.64
   5  -7   0  143.31    7.43
  -5   8   0    0.37    0.80
  -5  -8   0   -0.51    0.93
   5   8   0   -0.30    0.70
   5  -8   0    0.39    0.89
  -5  -8   0    0.51    1.17
  -5  -8   0    0.25    0.61
  -5   8   0    0.23    0.61
  -5  -8   0   -0.41    0.89
   5   8   0   -0.37    1.00
  -5   8   0   -0.16    0.47
  -5   8   0   -0.15    0.48
  -5   8   0    0.23    0.62
  -5  -8   0   -0.24    0.64
  -5  -8   0    0.33    0.75
  -5  -8   0    0.40    0.92
   5  -8   0    0.82    0.94
  -5  -8   0    0.84    1.08
   5   8   0    0.07    0.27
  -5   8   0   -0.47    1.14
   5  -8   0   -0.44    1.18
  -5   8   0   -0.49    0.96
   5   8   0   -0.88    0.87
   5  -8   0   -0.51    1.09
   5   8   0    0.29    0.44
  -5   8   0    0.42    1.01
  -5  -8   0    0.84    1.02
  -5  -9   0    0.57    1.02
   5  -9   0    0.87    1.06
   5   9   0    0.33    0.70
  -5   9   0    0.42    1.07
   5   9   0    1.96    0.95
  -5  -9   0    0.56    1.11
  -5  -9   0   -0.24    1.03
  -5   9   0   -0.22    0.83
   5   9   0    2.00    1.12
  -5  -9   0   -0.90    0.89
  -5   9   0    0.18    0.49
  -5  -9   0   -0.70    1.00
  -5   9   0    0.24    0.50
  -5   9   0   -0.23    0.97
   5  -9   0   -0.46    1.71
  -5  -9   0    2.72    1.27
  -5  -9   0    0.36    0.81
   5   9   0    0.98    1.19
  -5  -9   0   -0.47    1.13
  -5   9   0    0.52    1.20
   5  -9   0    1.47    1.37
   5   9   0    1.65    0.48
  -5   9   0    2.21    1.47
   5   9   0    0.55    0.46
  -5   9   0    0.51    1.24
   5  -9   0   -1.64    1.60
  -5   9   0   -0.44    0.91
  -5  -9   0    0.45    1.02
  -5  -9   0    0.92    0.79
   5  10   0    0.35    0.80
  -5 -10   0   -0.62    1.22
   5 -10   0    1.46    1.11
  -5  10   0    0.46    1.18
   5  10   0    0.42    0.84
  -5  10   0   -1.01    0.66
  -5 -10   0   -0.23    0.74
  -5 -10   0    0.61    1.40
  -5 -10   0    0.97    1.18
  -5  10   0   -0.21    0.65
  -5 -10   0    0.44    0.64
  -5  10   0   -0.42    0.62
  -5  10   0    0.09    0.35
   5 -10   0   -0.51    1.43
   5  10   0    0.87    1.16
  -5 -10   0    1.14    0.81
  -5 -10   0   -1.16    0.99
  -5 -10   0   -0.51    1.36
   5  10   0   -0.67    0.45
  -5  10   0    0.58    1.32
  -5 -10   0    1.02    1.31
   5 -10   0   -0.54    1.23
   5  10   0    1.63    1.39
   5  10   0   -0.52    0.44
  -5  10   0   -0.46    1.13
  -5  10   0    0.54    1.30
   5 -10   0    1.17    1.49
  -5 -10   0   -0.47    1.15
  -5  10   0    0.21    0.64
  -5 -10   0   -0.21    0.71
  -5 -11   0   43.01    4.22
  -5 -11   0   32.80    4.29
   5  11   0   41.36    3.55
   5 -11   0   35.08    3.99
  -5  11   0   44.78    4.37
   5  11   0   49.00    4.25
  -5 -11   0   47.09    4.97
  -5 -11   0   40.50    2.72
  -5 -11   0   41.35    3.26
  -5  11   0   36.94    2.83
  -5  11   0   40.20    2.67
   5  11   0   43.56    4.04
  -5  11   0   44.53    2.72
  -5 -11   0   45.27    2.75
  -5 -11   0   39.77    3.76
  -5 -11   0   41.39    2.87
  -5 -11   0   38.49    4.33
  -5 -11   0   41.89    4.38
  -5  11   0   37.57    4.00
  -5  11   0   43.71    4.76
   5 -11   0   39.87    4.41
   5  11   0   40.24    2.28
   5  11   0   38.68    4.39
  -5  11   0   38.14    4.08
   5  11   0   38.71    2.22
   5 -11   0   44.30    4.75
  -5  11   0   36.16    4.20
   5 -11   0   39.16    4.36
  -5  12   0    0.48    0.50
  -5 -12   0   -0.53    1.21
  -5 -12   0    0.16    0.53
  -5 -12   0    0.31    0.74
  -5 -12   0   -0.17    0.60
  -5  12   0    0.26    0.84
  -5  12   0    0.16    0.50
  -5 -12   0   -0.61    1.39
  -5 -12   0    0.66    0.67
   5  12   0    0.50    1.15
   5 -12   0   -0.61    1.63
  -5 -12   0   -0.45    1.03
   5 -12   0   -0.64    1.45
  -5  12   0   -0.69    1.48
   5  12   0    0.61    0.50
   5  12   0    0.65    1.48
  -5 -12   0    0.61    1.47
  -5  12   0    0.58    1.40
   5 -12   0   -0.66    1.61
  -5  12   0    0.51    1.30
   5  12   0   -0.33    0.46
   5 -12   0    0.59    1.18
  -5 -12   0    0.72    1.43
   5  12   0   -0.49    0.97
  -5  12   0   -0.55    1.55
   5  12   0    0.40    0.92
  -5  13   0  173.91    6.30
  -5 -13   0  169.88    6.30
  -5 -13   0  166.72    6.30
  -5 -13   0  163.97    7.66
  -5  13   0  178.73    6.35
  -5  13   0  158.91    7.53
  -5 -13   0  170.15    7.08
   5  13   0  163.44    9.38
   5  13   0  175.37    6.72
  -5  13   0  173.38   10.88
   5  13   0  171.53   10.41
   5 -13   0  165.00   10.34
   5  13   0  167.35    5.93
  -5  13   0  183.59   10.04
   5  13   0  155.80    5.91
   5 -13   0  185.99   10.46
  -5 -13   0  181.04   11.20
   5  13   0  177.82    9.48
  -5  13   0  165.48    9.85
   5  13   0  167.66    8.66
  -5  14   0    0.19    0.39
  -5 -14   0    0.84    0.99
  -5  14   0    0.06    0.38
  -5  14   0    0.62    1.04
  -5 -14   0   -0.64    1.46
   5  14   0    0.57    1.39
  -5  14   0   -1.53    1.86
   5  14   0    0.18    0.62
  -5  14   0    0.81    2.07
   5  14   0   -0.75    2.11
   5 -14   0   -0.74    1.69
   5  14   0    0.56    1.20
  -5 -14   0   -1.66    2.23
   5  14   0   -0.45    1.10
   5 -14   0   -0.70    1.61
  -5 -15   0  186.48    7.83
  -5 -15   0  191.63   11.06
   5  15   0  177.20   10.24
  -5  15   0  180.23    7.09
  -5  15   0  199.53   11.96
   5  15   0  179.44    7.27
  -5  15   0  159.59   11.38
   5  15   0  162.51   11.07
   5 -15   0  187.60   11.49
   5  15   0  169.00    9.93
   5 -15   0  178.78   11.28
   5  15   0  181.49    9.48
  -5 -15   0  190.24   12.23
  -5 -16   0   -0.93    1.84
  -5 -16   0   -0.71    1.63
   5  16   0    0.64    1.46
  -5  16   0   -2.57    2.19
  -5  16   0   -0.32    0.58
  -5  16   0   -2.78    2.25
   5 -16   0   -2.42    2.06
   5  16   0    0.86    1.96
   5  16   0   -0.63    1.35
   5  16   0   -1.01    1.42
  -5 -16   0    2.82    2.74
   5 -16   0    1.62    2.18
  -5 -17   0   -2.94    2.38
   5 -17   0   -0.59    1.66
  -5 -17   0   -0.75    1.60
  -5  17   0   -0.98    2.25
   5  17   0   -0.91    2.20
   5 -17   0    0.83    2.03
   5  17   0    0.53    1.05
   5 -17   0    2.59    2.61
  -5  17   0    0.90    2.52
   5  17   0    4.04    1.96
  -5  18   0   -0.53    1.14
   5 -18   0   -0.91    2.45
   5  18   0   -0.70    1.88
   5 -18   0   -0.62    1.75
   5 -18   0   -0.86    2.31
   5  19   0   13.85    3.36
  -6   0   0 3305.96   97.97
   6   0   0 3313.01   97.89
   6   0   0 3273.95   98.40
  -6   0   0 3173.88   99.22
  -6   0   0 3184.54   97.71
  -6   0   0 3212.44   98.03
   6   0   0 3385.16   98.89
   6   0   0 3457.72   99.77
  -6   0   0 3234.64   98.59
  -6   0   0 3249.53   99.44
   6   0   0 2906.50   98.50
   6   0   0 3319.23   99.53
   6  -1   0    1.00    1.08
  -6  -1   0    1.75    0.91
   6   1   0    0.35    1.09
   6  -1   0    0.27    0.69
  -6   1   0    0.39    0.57
  -6  -1   0   -0.22    0.65
   6   1   0   -0.25    0.74
   6  -1   0    0.34    0.62
  -6   1   0    0.36    0.54
  -6  -1   0    0.24    0.70
   6   1   0    0.22    0.69
  -6  -1   0    0.65    0.91
   6  -1   0    0.23    0.74
  -6  -1   0    0.43    0.60
  -6  -1   0    0.31    0.83
  -6  -1   0    0.92    0.72
   6   1   0   -0.24    0.62
  -6   1   0    0.29    0.87
  -6  -1   0   -0.31    0.82
   6  -1   0    0.31    0.83
   6   1   0    0.63    0.96
  -6   1   0   -0.36    1.05
   6  -1   0   -0.10    0.34
   6  -2   0 1830.34   55.49
   6   2   0 1682.99   55.55
   6  -2   0 1798.72   54.66
  -6   2   0 1753.65   53.95
  -6  -2   0 1769.84   54.40
  -6  -2   0 1712.76   54.23
  -6   2   0 1704.81   53.43
   6   2   0 1791.34   54.53
   6  -2   0 1773.91   55.60
   6  -2   0 1779.60   53.39
  -6  -2   0 1784.93   54.81
  -6  -2   0 1756.58   54.76
  -6  -2   0 1744.79   55.30
  -6  -2   0 1741.50   54.39
  -6  -2   0 1719.88   55.00
  -6  -2   0 1633.77   54.86
  -6   2   0 1710.03   54.24
   6   2   0 1752.62   54.05
  -6   2   0 1744.24   55.19
  -6   2   0 1723.63   55.88
   6   2   0 1844.10   55.06
  -6  -2   0 1759.73   54.86
  -6  -2   0 1764.68   53.93
  -6  -2   0 1755.39   52.38
   6  -2   0 1760.20   52.67
   6  -3   0   -0.68    0.73
   6  -3   0   -0.26    0.56
   6   3   0    0.37    0.80
  -6  -3   0    0.26    0.62
  -6   3   0    0.22    0.56
  -6  -3   0   -0.24    0.47
  -6   3   0   -0.15    0.41
  -6  -3   0   -0.33    0.84
   6  -3   0    0.35    0.75
  -6  -3   0   -0.30    0.68
  -6  -3   0    2.58    1.01
  -6   3   0    0.31    0.71
   6  -3   0   -0.14    0.43
  -6  -3   0    0.28    0.55
  -6  -3   0   -0.29    0.71
   6  -3   0    0.15    0.40
  -6  -3   0    0.13    0.35
  -6  -3   0    0.91    0.73
  -6  -3   0    0.23    0.60
  -6   3   0    0.53    0.68
  -6   3   0   -0.34    0.87
  -6  -3   0   -0.26    0.62
  -6  -3   0   -0.17    0.45
  -6   3   0    0.41    0.88
   6   3   0   -0.27    0.68
   6   3   0   -0.17    0.42
  -6  -3   0   -0.06    0.19
   6   4   0   93.85    5.55
   6  -4   0   92.19    5.53
   6  -4   0   97.32    4.81
   6   4   0   92.94    5.10
  -6   4   0   90.24    4.82
  -6  -4   0   85.68    4.77
  -6  -4   0  100.52    5.23
  -6  -4   0   94.73    5.69
  -6  -4   0   90.75    5.44
  -6   4   0   91.52    5.29
  -6  -4   0  101.90    5.58
   6  -4   0   88.92    5.48
   6  -4   0   98.70    4.16
  -6  -4   0   89.98    5.22
  -6  -4   0   98.36    4.54
  -6  -4   0   86.54    5.11
  -6  -4   0   95.69    5.22
   6   4   0   84.10    5.11
  -6  -4   0   95.20    5.11
  -6   4   0   97.30    5.33
  -6  -4   0   95.59    3.54
  -6  -4   0  100.31    4.11
  -6   4   0   97.32    5.75
   6   4   0  100.20    5.02
  -6   4   0   93.78    6.08
  -6  -4   0   94.25    4.86
   6   4   0   99.38    4.13
   6  -4   0   98.97    4.66
  -6  -4   0   94.15    3.99
   6   5   0    0.75    0.86
  -6  -5   0   -0.85    1.03
   6  -5   0   -0.38    0.86
  -6  -5   0    1.79    0.97
  -6  -5   0   -0.30    0.76
   6  -5   0    0.26    0.71
   6   5   0    0.61    0.82
  -6   5   0   -0.53    0.94
  -6  -5   0   -1.23    1.00
  -6  -5   0    0.70    0.85
   6  -5   0   -0.71    1.07
  -6  -5   0    0.32    1.02
   6  -5   0    0.60    0.54
  -6   5   0   -0.91    1.01
  -6  -5   0   -0.69    0.92
  -6  -5   0   -0.30    0.90
  -6  -5   0    0.24    0.72
   6   5   0    0.32    0.90
  -6  -5   0   -0.30    0.81
   6  -5   0    0.25    0.71
  -6   5   0    0.34    0.78
  -6  -5   0    0.92    1.05
   6   5   0    0.23    0.63
  -6  -5   0   -0.17    0.35
  -6  -5   0   -0.21    0.64
  -6   5   0    0.78    1.04
  -6   5   0    0.46    1.12
   6  -5   0    1.80    1.31
  -6  -5   0   -0.34    0.56
   6  -6   0  957.42   32.22
  -6  -6   0  846.16   32.15
   6  -6   0  955.26   31.17
  -6   6   0  931.39   31.10
  -6  -6   0  983.57   30.93
  -6  -6   0  995.06   32.76
  -6  -6   0  993.64   31.53
   6   6   0 1001.32   31.00
  -6  -6   0  948.05   31.43
   6  -6   0  922.19   31.60
  -6  -6   0  918.85   31.86
  -6  -6   0  962.96   32.80
  -6   6   0  945.74   31.09
   6  -6   0  914.21   29.72
  -6   6   0  920.98   28.99
  -6   6   0  958.16   30.47
  -6  -6   0  962.36   32.04
  -6  -6   0  944.55   31.23
  -6  -6   0  954.31   31.08
  -6  -6   0  936.69   31.13
   6  -6   0  932.39   31.74
  -6   6   0  926.81   32.02
  -6  -6   0  959.60   31.73
   6  -6   0  952.92   33.02
  -6  -6   0  915.63   29.90
   6   6   0  943.87   30.15
  -6   6   0  980.36   32.49
  -6  -6   0  930.06   30.30
   6  -6   0  987.73   31.34
  -6  -7   0    1.84    1.39
   6  -7   0   -0.43    1.30
  -6   7   0    0.34    0.90
  -6  -7   0   -0.49    0.89
   6  -7   0   -1.03    0.92
   6   7   0   -0.31    0.70
  -6  -7   0    0.28    0.75
  -6  -7   0   -0.34    0.92
   6  -7   0    0.19    0.55
  -6  -7   0    0.80    0.92
  -6   7   0   -0.29    0.84
   6  -7   0    0.70    0.94
  -6  -7   0   -1.57    0.92
  -6  -7   0   -0.50    1.08
  -6   7   0   -0.22    0.64
  -6  -7   0   -0.41    0.82
  -6   7   0    0.12    0.37
  -6  -7   0    0.32    0.74
  -6  -7   0   -1.03    1.11
  -6  -7   0   -0.30    0.87
   6  -7   0   -0.36    0.96
   6  -7   0    0.41    0.99
  -6   7   0   -0.44    1.06
  -6  -7   0    1.55    1.41
   6   7   0    0.19    0.60
  -6   7   0    1.03    1.31
  -6  -7   0    0.50    0.54
   6  -7   0   -0.52    1.19
  -6  -7   0   -0.53    0.77
  -6  -8   0  102.32    6.57
   6  -8   0   84.47    5.71
   6   8   0   99.14    5.64
  -6  -8   0  113.76    5.71
  -6  -8   0   99.10    5.90
  -6  -8   0  102.27    6.90
  -6   8   0  107.92    6.11
  -6  -8   0  109.03    7.15
  -6  -8   0  105.18    5.60
  -6   8   0  101.54    5.39
   6  -8   0  100.55    4.91
  -6  -8   0  114.80    6.66
  -6   8   0  101.02    4.32
  -6   8   0  107.62    4.87
  -6  -8   0   91.37    5.88
  -6  -8   0   95.27    5.34
  -6  -8   0   98.99    5.77
  -6  -8   0  104.50    6.39
  -6   8   0   93.17    6.40
   6  -8   0   89.64    6.19
  -6   8   0   92.63    6.71
   6  -8   0   98.29    6.95
   6   8   0  100.08    4.59
   6  -8   0  105.47    6.20
  -6  -8   0   89.69    5.37
   6   9   0   -0.35    0.76
  -6   9   0    0.84    1.13
   6  -9   0    0.44    1.12
  -6  -9   0   -0.59    1.18
  -6  -9   0   -0.30    0.79
  -6   9   0   -0.27    0.78
  -6  -9   0   -0.60    1.08
  -6   9   0    0.17    0.51
  -6  -9   0    0.29    0.71
  -6   9   0    0.16    0.55
  -6  -9   0    0.97    1.03
   6  -9   0   -0.25    0.69
  -6  -9   0    1.48    0.99
   6   9   0   -0.42    1.07
   6  -9   0    0.91    1.23
  -6  -9   0   -0.45    1.09
  -6  -9   0    2.38    1.39
  -6   9   0   -0.54    1.30
   6  -9   0    0.50    1.14
  -6   9   0    0.56    1.29
  -6   9   0   -0.48    1.03
   6   9   0   -0.16    0.48
   6  -9   0    1.20    1.19
  -6  -9   0    0.49    1.32
  -6  -9   0    0.85    0.82
  -6  -9   0    0.50    1.14
   6 -10   0   32.00    3.58
  -6 -10   0   41.27    4.61
   6  10   0   29.48    3.03
  -6  10   0   24.04    3.12
  -6 -10   0   33.74    4.23
  -6 -10   0   32.24    2.84
  -6  10   0   32.85    2.72
   6 -10   0   39.51    2.97
  -6  10   0   25.85    2.10
  -6 -10   0   30.20    3.59
  -6  10   0   32.34    2.05
  -6 -10   0   26.77    2.55
  -6 -10   0   32.53    3.28
   6  10   0   31.99    3.48
   6 -10   0   29.89    3.61
  -6 -10   0   31.48    2.68
  -6 -10   0   26.47    3.50
  -6  10   0   31.32    3.90
  -6 -10   0   22.91    3.38
   6 -10   0   28.47    3.71
   6  10   0   30.51    1.97
   6 -10   0   31.93    4.20
   6  10   0   28.03    3.61
  -6  10   0   31.82    3.70
  -6  10   0   35.77    4.26
  -6 -10   0   27.33    3.45
   6 -11   0    2.14    1.37
  -6  11   0   -0.51    1.30
  -6 -11   0   -0.70    1.38
   6  11   0    0.80    0.92
  -6 -11   0   -0.70    1.50
  -6 -11   0    0.78    0.82
  -6 -11   0    1.84    1.26
  -6  11   0    0.64    0.71
  -6 -11   0    1.12    1.36
  -6  11   0   -0.10    0.41
   6  11   0   -0.48    1.17
  -6 -11   0   -0.43    0.97
   6 -11   0    0.56    1.35
  -6 -11   0   -0.26    0.77
  -6 -11   0    1.10    1.61
  -6 -11   0    0.57    1.21
   6  11   0    0.13    0.30
   6 -11   0    0.60    1.60
   6 -11   0   -1.36    1.82
   6  11   0    0.60    1.19
  -6  11   0   -0.61    1.63
  -6  11   0    0.53    1.35
   6  11   0   -0.12    0.49
  -6 -11   0   -0.25    0.76
  -6 -11   0   -0.54    1.16
   6  12   0  305.10   12.63
  -6 -12   0  277.74   14.63
   6 -12   0  293.78   13.80
  -6  12   0  273.78   13.33
   6  12   0  283.55   13.03
  -6 -12   0  286.32   14.82
   6  12   0  280.06    9.25
  -6 -12   0  288.38   11.92
  -6  12   0  282.20   10.74
  -6 -12   0  327.79   14.33
  -6 -12   0  277.17   10.68
  -6 -12   0  296.05   11.06
  -6 -12   0  287.59   10.69
  -6 -12   0  268.97   12.48
   6  12   0  276.10   13.02
  -6  12   0  265.22   14.15
  -6 -12   0  290.79   14.03
   6  12   0  279.65   13.97
  -6  12   0  285.14   13.91
   6  12   0  271.13    9.17
   6 -12   0  311.39   15.01
   6 -12   0  300.51   14.00
  -6 -12   0  279.49   13.65
   6 -13   0    1.92    1.55
  -6 -13   0    2.42    2.16
   6  13   0    0.55    1.47
  -6  13   0   -0.59    1.52
   6  13   0   -0.45    1.09
  -6 -13   0    2.41    1.95
  -6  13   0    0.39    0.81
  -6 -13   0    0.40    0.78
  -6  13   0    0.26    0.84
  -6 -13   0    1.43    1.08
   6  13   0    0.55    1.40
  -6 -13   0   -0.50    0.76
  -6 -13   0    1.46    1.47
   6  13   0    0.20    0.49
  -6  13   0    1.52    2.46
   6  13   0   -0.71    1.71
   6 -13   0    0.76    1.73
  -6 -13   0   -0.58    0.72
  -6  13   0   -0.75    0.75
  -6  14   0   83.66    3.73
  -6  14   0   82.44    3.74
  -6 -14   0   81.87    5.04
   6  14   0   70.02    3.29
   6  14   0   74.70    6.11
  -6  14   0   80.10    7.47
   6  14   0   70.30    6.63
   6 -14   0   71.30    6.95
   6  14   0   65.84    5.77
   6 -14   0   88.12    7.11
   6  14   0   75.28    5.62
  -6 -14   0   82.36    7.72
  -6  15   0    0.16    0.44
  -6 -15   0    0.32    1.01
   6  15   0    0.61    1.55
  -6  15   0   -2.55    2.06
  -6  15   0   -0.87    1.87
   6 -15   0   -0.83    1.77
   6  15   0    0.81    1.73
   6  15   0   -0.50    1.14
   6 -15   0   -1.50    2.01
  -6 -15   0    0.91    1.80
   6 -16   0  102.55    6.75
  -6 -16   0  108.15    8.16
   6  16   0   90.67    8.13
  -6  16   0   84.77    8.14
   6 -16   0   93.00    8.27
   6  16   0   86.09    6.32
   6 -16   0  106.44    8.47
  -6 -16   0   80.91    8.09
   6  16   0   83.79    6.89
  -6  16   0  102.71    8.63
   6  16   0   75.75    6.66
   6 -17   0    1.09    1.53
   6  17   0    0.67    1.95
   6  17   0    0.55    1.25
   6 -17   0   -0.85    2.39
   6 -17   0   -0.89    2.04
   6  17   0   -0.90    2.42
   6  18   0  141.66    9.48
  -6  18   0  132.13    8.16
   6  19   0   -1.43    2.09
  -7   0   0   -0.25    0.53
   7   0   0    0.22    0.51
  -7   0   0    0.48    0.55
  -7   0   0    0.38    0.74
  -7   0   0   -0.22    0.47
  -7   0   0    0.30    0.65
  -7   0   0   -0.39    0.83
   7   0   0    1.60    0.85
   7   0   0   -0.33    0.71
   7  -1   0   76.95    4.71
  -7   1   0   71.47    4.04
   7  -1   0   78.01    5.14
  -7  -1   0   65.15    4.53
   7   1   0   75.09    5.05
   7  -1   0   73.49    3.89
   7   1   0   68.81    4.09
  -7   1   0   70.97    3.90
  -7  -1   0   69.24    4.82
  -7  -1   0   77.50    4.46
   7  -1   0   73.10    5.06
  -7   1   0   74.50    3.82
  -7  -1   0   69.34    4.08
  -7  -1   0   71.00    4.80
  -7   1   0   76.17    4.20
  -7  -1   0   76.53    4.49
  -7   1   0   75.33    5.18
  -7   1   0   81.35    4.87
   7   1   0   73.20    4.42
  -7  -1   0   69.67    4.80
   7  -1   0   68.71    3.05
  -7  -2   0    0.41    0.81
   7  -2   0    0.39    0.64
  -7  -2   0   -0.72    0.87
   7  -2   0   -0.94    0.80
   7   2   0   -0.83    0.95
  -7  -2   0    0.26    0.57
  -7  -2   0    0.27    0.50
  -7   2   0    3.24    0.86
  -7   2   0    1.35    0.62
   7  -2   0   -0.41    0.82
  -7  -2   0    0.63    0.72
  -7  -2   0    0.38    0.69
   7  -2   0    0.36    0.54
  -7  -2   0   -0.28    0.67
  -7  -2   0    0.35    0.69
  -7  -2   0    0.35    0.70
  -7   2   0   -0.27    0.53
  -7   2   0    0.44    1.01
  -7   2   0   -0.36    0.86
   7   2   0    0.51    0.68
  -7  -2   0   -0.24    0.59
  -7  -2   0   -0.33    0.76
   7  -2   0    0.20    0.28
   7  -3   0  505.61   18.00
   7  -3   0  490.52   18.80
  -7  -3   0  498.34   19.12
   7   3   0  463.10   18.83
  -7  -3   0  506.61   18.80
  -7  -3   0  515.47   17.76
  -7   3   0  495.65   17.39
  -7  -3   0  521.14   17.97
  -7  -3   0  529.25   18.94
   7  -3   0  503.84   19.06
  -7   3   0  492.79   18.50
  -7  -3   0  486.18   18.40
   7  -3   0  516.24   16.59
  -7  -3   0  518.49   18.41
  -7   3   0  495.80   16.69
   7   3   0  486.90   18.82
  -7  -3   0  514.57   18.13
  -7  -3   0  501.00   18.47
  -7   3   0  522.76   18.54
  -7  -3   0  480.44   18.15
  -7  -3   0  480.97   17.46
  -7   3   0  522.79   17.98
  -7   3   0  492.44   18.69
   7   3   0  480.76   17.03
   7   3   0  534.85   18.34
  -7  -3   0  504.19   18.06
   7  -3   0  497.27   19.11
  -7  -3   0  503.16   17.05
  -7   3   0  482.20   19.34
   7  -3   0  504.29   16.27
  -7  -3   0  487.80   15.98
  -7  -4   0    0.91    1.22
   7  -4   0    1.23    1.15
  -7  -4   0   -0.41    0.99
   7  -4   0    0.62    0.90
   7   4   0    1.58    1.15
  -7  -4   0    1.24    1.12
  -7   4   0    0.26    0.76
  -7  -4   0    1.68    0.96
   7   4   0    0.41    0.99
  -7  -4   0    1.61    1.13
  -7  -4   0    1.80    1.23
  -7  -4   0    0.38    0.98
  -7   4   0    1.08    1.01
   7  -4   0   -0.42    1.01
   7  -4   0    0.15    0.58
  -7  -4   0    0.34    0.88
  -7  -4   0    1.06    0.99
  -7  -4   0   -0.17    0.68
  -7   4   0   -0.35    0.98
  -7  -4   0    0.66    0.93
   7  -4   0    0.19    0.72
  -7  -4   0    0.29    0.42
  -7   4   0   -0.33    0.92
  -7  -4   0    1.15    1.01
  -7   4   0    0.41    1.04
  -7  -4   0   -0.17    0.63
  -7   4   0    0.98    1.12
   7   4   0   -0.60    0.80
  -7  -4   0   -0.28    0.80
  -7  -4   0    0.35    0.41
   7   4   0    0.87    0.69
  -7  -5   0 1758.50   55.86
   7  -5   0 1759.21   55.84
   7   5   0 1791.36   55.80
  -7  -5   0 1747.60   56.26
  -7  -5   0 1790.43   54.84
   7   5   0 1693.17   54.71
  -7  -5   0 1763.38   54.32
  -7   5   0 1750.34   54.24
   7   5   0 1759.16   55.58
  -7  -5   0 1745.09   55.37
   7  -5   0 1707.73   55.56
  -7   5   0 1761.02   55.00
  -7  -5   0 1739.13   55.97
   7  -5   0 1722.94   52.78
  -7  -5   0 1677.60   55.17
  -7  -5   0 1886.39   55.32
  -7   5   0 1729.59   54.92
  -7  -5   0 1664.67   54.64
  -7  -5   0 1731.63   54.98
  -7   5   0 1731.49   55.02
  -7  -5   0 1717.16   51.52
  -7  -5   0 1765.14   54.75
  -7  -5   0 1690.80   53.92
  -7   5   0 1760.28   55.88
  -7  -5   0 1709.00   52.38
   7   5   0 1791.39   54.25
  -7   5   0 1722.83   56.72
  -7  -5   0 1715.21   53.52
  -7  -5   0 1633.51   52.61
   7  -5   0 1771.14   53.82
  -7  -6   0   -0.99    1.20
  -7  -6   0    1.84    1.23
   7  -6   0   -0.45    1.03
   7   6   0   -0.36    0.98
  -7   6   0    0.31    0.87
  -7  -6   0   -0.35    0.85
  -7  -6   0   -0.30    0.72
   7  -6   0    1.23    0.86
  -7  -6   0    0.49    1.13
   7  -6   0   -0.83    1.16
  -7   6   0   -0.35    0.93
  -7  -6   0   -0.38    0.86
   7   6   0    0.40    0.86
   7  -6   0   -0.17    0.57
  -7  -6   0    0.41    0.99
   7  -6   0    1.50    1.08
  -7  -6   0   -0.35    0.99
  -7   6   0   -0.34    1.04
  -7  -6   0    0.34    0.87
  -7  -6   0   -0.28    0.82
  -7   6   0    0.41    0.99
  -7  -6   0    0.36    1.09
  -7  -6   0    0.23    0.63
  -7   6   0    0.91    1.10
   7  -6   0   -1.61    1.31
   7   6   0   -0.26    0.75
  -7  -6   0    0.80    0.63
   7  -7   0   14.70    2.35
  -7  -7   0   11.83    2.26
   7   7   0    8.59    1.78
  -7   7   0    8.99    1.77
  -7  -7   0    5.71    1.75
   7  -7   0   10.38    1.77
  -7  -7   0   13.64    1.92
  -7  -7   0    8.18    1.78
   7   7   0    9.17    1.82
   7  -7   0    9.23    1.26
   7  -7   0    7.44    1.70
  -7   7   0   14.90    2.14
  -7  -7   0    8.29    1.82
  -7  -7   0    9.62    1.87
  -7  -7   0    7.57    1.98
  -7  -7   0   16.48    2.46
  -7   7   0   11.77    1.04
  -7  -7   0   12.03    1.88
  -7   7   0    7.46    1.58
  -7  -7   0   12.62    2.01
   7  -7   0    8.76    1.68
  -7  -7   0   11.14    1.89
  -7   7   0    9.51    1.99
  -7  -7   0    9.25    1.92
  -7   7   0    7.66    1.92
   7  -7   0    9.20    2.20
   7   7   0   10.74    1.50
  -7  -7   0   10.10    1.35
  -7  -7   0    8.38    1.40
  -7  -8   0    0.53    1.06
   7  -8   0    1.51    1.28
   7  -8   0    0.39    0.94
  -7  -8   0   -0.57    1.03
  -7   8   0    0.38    0.88
  -7  -8   0    0.40    0.85
   7   8   0   -0.36    0.87
  -7  -8   0    0.65    0.78
  -7  -8   0    0.72    0.87
  -7  -8   0    1.18    1.26
   7  -8   0    0.21    0.53
  -7  -8   0    0.46    0.84
  -7   8   0   -0.33    0.92
  -7  -8   0   -0.48    0.87
  -7   8   0    0.12    0.39
   7   8   0    0.84    0.76
  -7  -8   0   -0.39    0.99
  -7  -8   0   -0.37    0.89
   7  -8   0    0.80    1.03
  -7   8   0    1.67    1.08
  -7  -8   0   -0.69    1.00
   7  -8   0   -0.46    0.92
  -7  -8   0   -0.89    1.24
  -7   8   0    0.50    1.07
  -7   8   0    0.59    1.35
   7   8   0    0.21    0.66
   7  -8   0   -0.61    1.32
  -7  -8   0   -0.29    0.67
  -7  -9   0  129.12    8.24
   7  -9   0  140.46    8.35
  -7  -9   0  146.52    8.59
   7  -9   0  152.83    7.99
   7   9   0  152.19    7.64
  -7  -9   0  143.24    7.21
  -7  -9   0  149.27    9.11
  -7   9   0  145.80    7.78
  -7  -9   0  127.42    8.70
  -7  -9   0  151.89    7.42
  -7   9   0  144.23    7.00
   7  -9   0  149.09    6.42
  -7  -9   0  128.50    7.92
  -7  -9   0  140.96    7.21
  -7   9   0  134.12    5.55
  -7   9   0  146.03    6.34
  -7  -9   0  152.71    8.54
  -7   9   0  147.61    7.24
  -7  -9   0  146.08    7.22
  -7  -9   0  139.81    7.53
  -7   9   0  158.74    7.32
   7   9   0  158.29    8.18
  -7   9   0  131.01    8.31
  -7  -9   0  152.12    8.37
   7  -9   0  148.36    8.42
   7  -9   0  130.49    8.81
   7   9   0  129.51    5.87
  -7   9   0  145.11    9.04
  -7  -9   0  129.43    6.98
   7  -9   0  139.48    7.83
  -7  -9   0  141.55    7.80
  -7  10   0   -0.31    0.87
  -7 -10   0   -0.57    1.52
  -7 -10   0    0.56    1.20
  -7 -10   0   -0.32    0.79
   7 -10   0    0.48    1.10
   7  10   0   -0.40    0.92
  -7 -10   0   -0.67    1.44
  -7  10   0   -0.46    1.13
   7 -10   0    0.51    0.71
  -7 -10   0    3.05    1.16
  -7 -10   0   -0.69    1.36
  -7 -10   0   -0.52    1.18
  -7  10   0    1.22    1.10
  -7 -10   0   -0.34    0.91
  -7  10   0    0.20    0.73
  -7  10   0    0.65    0.91
  -7 -10   0    0.56    1.00
  -7  10   0    0.16    0.56
   7  10   0   -0.47    1.27
  -7 -10   0    1.64    1.24
   7 -10   0   -0.50    1.34
  -7 -10   0   -0.98    1.53
  -7 -10   0   -0.53    1.54
  -7  10   0   -0.61    1.47
   7 -10   0   -0.55    1.42
   7 -10   0   -0.69    1.48
  -7  10   0    0.64    1.62
  -7  10   0   -0.55    1.25
   7  10   0    0.16    0.58
  -7 -10   0   -0.38    0.87
  -7  11   0    3.22    1.19
  -7 -11   0    1.23    0.99
  -7 -11   0    2.18    1.86
  -7  11   0    2.53    1.69
   7 -11   0    1.06    1.42
   7  11   0    0.43    1.15
  -7 -11   0    0.74    1.69
   7 -11   0    1.41    0.86
  -7  11   0    2.26    0.74
  -7 -11   0    2.97    1.59
  -7 -11   0    2.54    1.28
  -7 -11   0    2.57    1.13
  -7  11   0    4.00    1.36
  -7  11   0    1.11    0.75
  -7 -11   0    1.74    1.54
  -7 -11   0    2.14    1.08
   7 -11   0    4.40    1.78
  -7 -11   0    2.16    1.45
   7  11   0    1.00    1.40
  -7 -11   0   -1.72    1.74
  -7  11   0    2.64    1.77
   7 -11   0    3.61    1.82
   7  11   0    2.20    0.65
   7 -11   0    1.46    1.45
  -7 -11   0    2.11    1.23
  -7 -12   0   -0.28    0.94
  -7  12   0   -0.54    0.98
   7 -12   0   -1.16    1.32
   7  12   0    0.90    1.21
  -7 -12   0   -0.78    2.09
  -7  12   0    1.65    1.48
   7 -12   0   -0.31    1.04
  -7 -12   0   -0.79    1.56
  -7  12   0    1.42    1.08
  -7 -12   0   -0.63    1.53
  -7 -12   0   -0.30    1.10
  -7 -12   0    0.85    1.08
  -7  12   0   -0.11    0.47
  -7  12   0    0.21    0.61
  -7 -12   0    3.55    1.85
   7  12   0   -0.53    1.35
  -7 -12   0    0.92    1.35
  -7 -12   0   -0.30    0.90
   7 -12   0    0.60    1.61
  -7 -12   0    1.24    1.87
  -7  12   0    0.71    1.53
   7 -12   0   -1.54    1.97
  -7 -12   0    0.47    1.19
   7 -13   0   88.77    6.83
   7  13   0   80.17    5.80
  -7 -13   0   82.26    7.44
  -7  13   0   71.02    6.21
   7 -13   0   82.00    5.10
  -7 -13   0   84.71    7.62
  -7 -13   0   82.57    5.55
  -7 -13   0   95.64    7.20
  -7 -13   0   75.49    4.51
  -7 -13   0   84.17    6.07
  -7 -13   0   77.46    4.66
   7  13   0   90.17    6.58
  -7  13   0   84.11    7.34
   7 -13   0   88.87    7.60
  -7 -13   0   65.34    5.62
  -7 -14   0    0.89    1.76
   7 -14   0    0.74    0.99
  -7 -14   0    1.62    1.27
  -7 -14   0   -0.71    1.81
  -7 -14   0    0.52    1.39
   7  14   0   -0.59    1.42
  -7  14   0   -0.83    2.12
   7 -14   0   -0.85    2.05
   7 -14   0    0.68    1.74
   7  14   0   -1.00    1.21
  -7 -14   0   -0.88    1.60
   7  14   0    0.61    1.39
   7  15   0  122.62    8.20
   7  15   0  111.86    7.36
  -7 -15   0   90.61    8.71
  -7 -15   0  130.96   10.04
  -7 -15   0  101.72    6.34
  -7  15   0  123.70    9.49
   7 -15   0  145.99    9.45
   7 -15   0  122.56    9.53
   7  15   0  113.08    7.88
   7 -16   0   -0.47    1.37
   7  16   0    0.64    1.47
   7 -16   0    0.91    2.22
   7  16   0    1.08    1.24
  -7 -16   0    1.97    2.26
   7 -16   0    0.78    2.29
  -7  16   0    0.94    2.01
   7  17   0   -0.67    1.62
   7 -17   0   -0.83    2.61
   7  17   0    1.13    1.37
   7  18   0   -0.69    1.76
  -8   0   0   14.08    1.85
  -8   0   0   13.45    1.72
   8   0   0   17.04    2.51
  -8   0   0    9.42    1.87
   8   0   0   12.54    1.70
  -8   0   0   11.86    1.54
  -8   0   0   15.70    2.24
   8   0   0   13.84    2.33
  -8   0   0   14.12    2.37
  -8   0   0   10.30    1.77
  -8   0   0   11.54    2.08
   8   0   0   14.69    2.32
   8   0   0   10.61    1.85
  -8  -1   0    0.88    1.13
   8  -1   0    1.37    0.90
   8   1   0    0.93    1.19
   8  -1   0   -0.74    0.85
   8   1   0   -0.39    0.90
  -8  -1   0   -0.29    0.63
  -8   1   0   -0.27    0.82
  -8   1   0   -0.26    0.66
   8  -1   0   -0.47    0.86
  -8  -1   0   -0.93    0.97
   8  -1   0   -0.23    0.61
   8   1   0   -0.28    0.75
  -8  -1   0    0.86    0.92
  -8   1   0    0.49    0.60
  -8   1   0    0.65    0.58
  -8  -1   0    0.41    0.94
  -8  -1   0   -0.40    1.18
  -8   1   0   -0.27    0.73
  -8  -1   0   -0.41    1.16
  -8   1   0    0.47    1.19
  -8  -1   0   -0.31    0.76
  -8   1   0    0.37    0.90
   8  -1   0    0.41    0.81
   8   1   0   -0.43    1.16
   8  -1   0    0.09    0.23
   8  -2   0   62.72    4.81
  -8  -2   0   64.84    4.92
  -8  -2   0   56.13    4.38
   8  -2   0   53.56    4.07
  -8   2   0   62.44    4.67
  -8   2   0   58.02    3.72
   8   2   0   48.97    4.41
  -8  -2   0   56.46    3.93
  -8  -2   0   56.07    3.90
  -8  -2   0   63.76    4.75
  -8   2   0   57.56    3.48
  -8  -2   0   54.65    4.07
   8  -2   0   56.96    3.34
   8  -2   0   72.16    5.25
  -8   2   0   56.56    3.25
  -8  -2   0   77.76    4.48
  -8  -2   0   54.54    4.33
  -8  -2   0   62.43    4.59
  -8   2   0   58.20    3.86
  -8  -2   0   60.72    4.47
   8  -2   0   49.38    4.41
  -8  -2   0   53.01    3.71
   8   2   0   62.36    4.01
  -8   2   0   46.86    4.50
  -8   2   0   60.09    4.49
   8  -2   0   55.29    2.91
  -8  -3   0   -0.48    1.29
  -8  -3   0    0.43    1.09
   8  -3   0    1.37    1.11
   8  -3   0   -0.36    0.86
  -8  -3   0    1.54    0.86
  -8  -3   0   -0.33    0.91
  -8   3   0    1.61    0.84
  -8  -3   0   -0.39    1.10
   8   3   0   -0.47    1.21
  -8   3   0    0.20    0.57
  -8  -3   0    0.87    0.99
   8  -3   0    0.95    1.09
  -8   3   0   -0.42    1.30
  -8  -3   0   -0.37    1.00
   8  -3   0    0.19    0.59
  -8  -3   0    2.05    0.96
  -8  -3   0    0.76    1.03
  -8  -3   0    0.40    1.03
  -8   3   0    0.80    1.25
  -8   3   0    0.32    0.82
  -8  -3   0   -0.28    0.77
   8  -3   0    0.48    1.23
  -8   3   0   -0.85    1.46
  -8   3   0    0.52    1.33
  -8  -3   0   -1.09    1.13
  -8  -3   0    0.25    0.69
   8   3   0    0.26    0.69
   8  -3   0   -0.11    0.36
  -8  -3   0    0.21    0.27
  -8  -4   0  317.08   13.37
  -8  -4   0  301.04   13.55
   8  -4   0  319.96   13.43
   8  -4   0  319.12   12.49
  -8  -4   0  311.41   12.09
  -8   4   0  309.21   11.79
  -8  -4   0  335.22   12.57
  -8  -4   0  290.76   12.93
  -8  -4   0  301.63   12.71
   8  -4   0  290.11   13.24
   8  -4   0  297.90   10.67
  -8   4   0  293.42   12.74
   8   4   0  288.91   13.15
  -8  -4   0  295.19   12.97
  -8  -4   0  305.66   12.57
  -8  -4   0  298.28   10.14
  -8  -4   0  292.01   12.65
  -8   4   0  293.64   12.66
  -8  -4   0  275.27   12.28
  -8  -4   0  310.84   12.02
  -8   4   0  306.07   12.39
  -8  -4   0  298.00   11.03
  -8   4   0  305.13   13.99
  -8   4   0  321.59   13.40
   8   4   0  293.15   11.06
  -8  -4   0  285.77   12.08
   8  -4   0  310.19   13.78
  -8  -4   0  285.86   10.39
   8  -4   0  294.15   10.66
  -8  -5   0    0.48    1.09
  -8  -5   0    0.53    1.13
   8  -5   0   -0.71    0.91
   8   5   0    0.46    1.06
   8  -5   0    0.48    0.95
  -8  -5   0   -0.36    0.88
  -8   5   0   -0.30    0.77
  -8  -5   0   -0.32    0.77
   8  -5   0    1.43    1.34
  -8  -5   0   -0.42    1.08
  -8  -5   0    1.46    1.04
   8  -5   0   -0.17    0.54
  -8  -5   0   -0.43    1.10
   8   5   0    0.47    1.13
  -8   5   0    0.40    1.03
  -8  -5   0   -0.41    1.10
  -8   5   0   -0.35    0.89
   8  -5   0   -0.23    0.73
  -8   5   0    0.40    1.16
  -8  -5   0   -0.40    1.03
  -8  -5   0    0.21    0.61
  -8  -5   0   -1.12    1.04
  -8  -5   0    0.34    0.82
  -8   5   0    0.77    0.94
  -8  -5   0    0.07    0.24
  -8   5   0   -0.47    1.27
  -8   5   0    1.13    1.59
  -8  -5   0   -0.49    0.58
  -8  -5   0   -0.31    0.70
   8   5   0   -0.33    0.50
  -8  -5   0    0.10    0.31
   8  -6   0   91.15    6.33
  -8  -6   0   96.70    6.71
  -8  -6   0   96.12    6.48
  -8  -6   0   90.20    5.68
  -8  -6   0  103.47    5.61
   8   6   0   94.02    5.82
  -8   6   0   84.65    5.24
  -8  -6   0   94.87    6.22
  -8   6   0   98.87    5.94
  -8  -6   0   96.54    6.64
   8   6   0   98.87    6.36
   8  -6   0   93.46    6.25
  -8  -6   0  109.97    6.43
   8  -6   0   98.50    4.42
  -8  -6   0   86.99    5.92
  -8   6   0   91.79    5.44
  -8  -6   0   91.72    5.84
  -8   6   0   99.26    5.96
  -8  -6   0   92.85    5.69
  -8  -6   0   84.22    5.50
  -8   6   0   89.69    5.88
  -8   6   0   97.42    6.50
  -8   6   0   87.15    6.66
  -8  -6   0  103.27    5.27
   8   6   0   87.13    5.14
   8  -6   0   91.21    5.13
  -8  -6   0   87.05    4.22
  -8  -6   0   91.63    4.99
   8  -7   0   -0.52    1.11
  -8  -7   0   -0.57    1.30
  -8  -7   0    0.80    1.08
  -8   7   0    0.36    1.00
   8  -7   0   -0.70    0.85
  -8  -7   0    0.34    0.91
   8   7   0    0.42    0.76
  -8  -7   0   -0.55    1.17
  -8  -7   0   -0.94    1.20
  -8  -7   0    0.42    1.08
   8   7   0   -0.92    1.23
   8  -7   0    0.47    1.02
   8  -7   0   -0.18    0.60
  -8   7   0    0.39    0.88
  -8  -7   0    1.16    1.63
  -8   7   0    0.95    0.89
  -8   7   0    0.10    0.33
  -8  -7   0   -0.48    0.87
  -8  -7   0    0.76    1.07
   8  -7   0    1.02    0.87
   8   7   0   -0.43    0.91
  -8  -7   0   -0.32    0.73
  -8  -7   0   -0.40    0.97
  -8   7   0    0.39    0.94
  -8  -7   0   -0.41    1.01
  -8   7   0    0.47    1.14
   8  -7   0   -0.63    1.24
  -8  -7   0   -0.74    0.60
  -8   7   0   -0.52    1.11
   8   7   0   -0.28    0.75
  -8  -7   0    0.22    0.62
  -8  -8   0  356.42   16.86
   8  -8   0  374.00   15.43
   8  -8   0  388.62   16.91
  -8   8   0  396.06   15.65
  -8  -8   0  426.39   15.60
   8   8   0  395.75   16.23
  -8  -8   0  413.70   17.54
  -8  -8   0  443.01   16.36
  -8  -8   0  406.47   17.70
  -8   8   0  428.86   15.77
  -8  -8   0  418.92   16.06
  -8  -8   0  387.74   16.52
   8  -8   0  393.91   13.85
  -8   8   0  429.90   15.04
  -8   8   0  394.22   12.88
  -8  -8   0  404.39   16.88
   8   8   0  394.37   16.12
  -8  -8   0  365.18   15.46
  -8   8   0  402.93   15.66
  -8  -8   0  392.98   15.69
  -8  -8   0  418.33   16.40
  -8   8   0  398.12   16.75
  -8   8   0  387.10   16.93
   8   8   0  390.74   14.40
   8  -8   0  394.69   17.86
  -8  -8   0  383.33   14.04
   8  -8   0  417.29   15.83
  -8  -8   0  370.79   15.31
  -8  -8   0  397.58   14.54
   8  -9   0    0.58    1.48
  -8   9   0   -0.37    0.95
   8   9   0    0.48    1.33
  -8  -9   0   -0.36    1.10
   8  -9   0   -0.43    1.04
  -8   9   0   -0.43    1.19
  -8  -9   0    1.95    1.75
  -8  -9   0    0.41    1.23
  -8   9   0    0.37    0.98
  -8  -9   0    1.35    1.45
   8  -9   0    0.21    0.85
  -8  -9   0    0.52    1.03
  -8  -9   0   -0.55    1.26
  -8  -9   0   -0.40    1.09
  -8   9   0    0.48    0.57
  -8   9   0    0.39    1.09
   8   9   0   -0.47    1.20
  -8  -9   0    0.41    1.19
  -8  -9   0   -0.39    1.09
  -8  -9   0    0.42    1.03
   8  -9   0    0.44    1.47
  -8   9   0   -0.57    1.38
  -8  -9   0   -0.50    1.06
   8  -9   0    1.41    1.81
  -8   9   0   -1.33    1.70
   8   9   0   -0.22    0.81
  -8  -9   0   -0.31    0.88
   8 -10   0  535.88   22.11
   8 -10   0  590.05   21.40
  -8 -10   0  510.41   22.71
  -8  10   0  535.57   20.97
   8  10   0  520.96   21.19
   8  10   0  555.51   20.73
  -8 -10   0  586.53   20.52
  -8 -10   0  550.56   23.26
  -8  10   0  575.74   20.14
  -8 -10   0  546.80   20.31
   8 -10   0  554.15   18.83
  -8 -10   0  574.55   22.37
  -8 -10   0  556.05   21.22
  -8  10   0  586.92   20.46
  -8  10   0  534.97   17.75
  -8 -10   0  565.39   20.45
  -8 -10   0  564.17   20.80
  -8  10   0  584.07   20.21
  -8 -10   0  547.53   20.16
   8  10   0  549.65   21.29
   8 -10   0  582.98   22.24
  -8  10   0  509.79   22.05
  -8 -10   0  562.34   21.80
   8  10   0  559.02   18.37
   8 -10   0  569.41   23.67
  -8 -10   0  531.74   19.88
   8 -10   0  528.27   21.14
  -8 -10   0  532.60   20.98
  -8 -11   0   -0.36    0.92
  -8  11   0   -0.34    1.04
   8 -11   0    1.92    1.56
  -8 -11   0   -0.75    1.49
   8  11   0    0.90    1.46
  -8  11   0   -2.53    1.30
  -8 -11   0   -0.38    1.06
  -8  11   0    0.34    1.06
   8 -11   0   -0.26    0.81
  -8 -11   0    0.77    1.77
  -8  11   0   -0.36    1.06
  -8 -11   0   -0.96    1.45
  -8 -11   0   -0.76    1.15
  -8  11   0   -0.15    0.53
  -8 -11   0    0.63    1.25
  -8 -11   0    2.11    1.65
  -8 -11   0   -0.90    1.26
   8  11   0    1.56    1.46
   8 -11   0    0.54    1.75
   8 -11   0    0.61    1.48
  -8  11   0    0.67    1.54
  -8 -11   0    1.16    1.63
   8 -11   0   -0.79    1.68
   8  11   0   -0.14    0.60
  -8 -11   0    0.40    1.07
   8 -12   0    0.68    1.73
  -8 -12   0    0.67    0.90
  -8  12   0    0.97    1.11
  -8  12   0    0.55    1.33
  -8 -12   0    0.81    1.60
   8 -12   0   -0.56    1.29
   8  12   0    3.33    1.44
  -8 -12   0    1.65    1.88
   8 -12   0    1.69    0.99
  -8  12   0    1.02    1.07
  -8  12   0    1.03    0.60
  -8 -12   0    3.36    1.60
  -8 -12   0    3.56    1.38
  -8 -12   0    4.01    2.09
   8  12   0    0.55    1.40
   8 -12   0    1.18    1.58
  -8 -12   0    1.41    1.43
  -8 -12   0    1.36    0.91
  -8 -12   0   -0.58    1.40
  -8  12   0    1.45    1.76
   8 -12   0    0.82    1.89
  -8 -12   0    0.88    1.07
  -8  13   0   -0.59    0.99
   8 -13   0   -0.72    1.74
   8 -13   0   -0.61    1.49
  -8 -13   0    0.86    1.96
   8  13   0    0.50    1.21
  -8 -13   0   -0.87    1.58
   8 -13   0    0.31    0.86
  -8 -13   0   -0.33    0.95
  -8 -13   0    0.70    1.71
  -8  13   0   -0.63    0.95
  -8 -13   0    0.48    1.09
   8  13   0   -0.57    1.39
  -8 -13   0    0.33    1.06
  -8 -13   0    0.49    1.27
  -8  13   0   -2.34    2.00
   8 -13   0   -0.86    1.85
  -8 -13   0   -0.48    1.18
  -8 -14   0   26.78    4.71
  -8 -14   0   19.96    3.01
  -8  14   0   27.56    2.65
  -8 -14   0   22.25    3.95
   8  14   0   22.62    3.44
  -8  14   0   20.94    4.12
   8 -14   0   26.12    4.71
  -8 -14   0   16.33    3.94
   8 -14   0   18.56    3.37
   8  14   0   24.40    3.37
  -8 -15   0   -1.95    2.49
  -8 -15   0   -0.78    1.67
   8  15   0    0.62    1.59
   8 -15   0    0.93    2.14
   8  15   0   -0.54    1.38
   8 -15   0    0.71    2.31
  -8 -15   0    1.91    2.32
  -8  15   0    0.89    2.04
  -8  16   0    0.95    2.17
   8  16   0    5.15    2.09
   8  16   0    4.47    1.75
   8 -16   0    2.28    2.13
   8  17   0   -0.66    1.86
   8 -17   0   -1.62    3.13
  -9   0   0    0.32    0.89
  -9   0   0   -1.44    1.34
  -9   0   0   -0.31    0.79
   9   0   0   -0.56    0.87
   9   0   0    0.36    0.91
   9   0   0   -0.54    1.31
  -9   0   0    1.37    0.83
  -9   0   0    0.91    1.10
  -9   0   0   -0.48    1.03
  -9   0   0    0.38    0.93
  -9   0   0   -1.98    1.65
   9   0   0   -0.84    1.36
  -9   0   0   -1.44    0.95
   9   0   0   -0.43    1.04
   9   0   0   -0.52    1.11
  -9   1   0    5.20    1.71
   9   1   0    3.08    1.34
   9  -1   0    2.93    1.36
   9  -1   0    9.30    2.09
  -9  -1   0    5.93    1.75
  -9  -1   0    2.30    1.04
  -9   1   0    3.48    1.06
  -9   1   0    4.91    1.34
   9  -1   0    3.23    1.58
   9  -1   0    3.78    1.01
  -9   1   0    1.95    0.91
   9  -1   0    4.14    1.19
   9   1   0    3.69    1.27
  -9  -1   0    3.78    1.25
  -9  -1   0    3.87    1.42
  -9  -1   0    4.59    1.19
  -9   1   0    4.86    1.12
  -9  -1   0    2.31    1.25
  -9  -1   0    3.63    1.22
  -9   1   0    8.14    1.49
   9  -1   0    3.20    1.58
  -9  -1   0    3.18    1.18
  -9   1   0    2.48    1.34
   9   1   0    5.90    1.78
   9   1   0    2.67    1.28
  -9  -1   0    4.21    1.70
  -9   1   0    1.04    1.46
   9  -1   0    3.09    0.53
  -9  -2   0    0.51    1.09
  -9   2   0    0.47    0.94
   9  -2   0    0.41    0.81
   9   2   0   -0.91    1.04
   9  -2   0   -1.04    1.03
  -9  -2   0   -0.34    1.00
  -9  -2   0   -0.34    0.67
  -9   2   0    0.29    0.81
   9  -2   0    0.23    0.59
  -9   2   0    0.25    0.77
  -9  -2   0   -1.46    1.47
  -9  -2   0   -0.38    1.03
  -9   2   0   -0.47    1.53
   9  -2   0   -0.54    1.31
   9  -2   0    0.34    0.82
  -9   2   0   -0.86    0.67
  -9  -2   0    0.34    0.87
  -9  -2   0   -0.44    1.08
  -9  -2   0   -1.82    1.27
  -9   2   0   -0.32    0.73
  -9  -2   0   -0.88    1.07
   9   2   0    0.46    1.24
  -9   2   0   -0.44    1.07
   9  -2   0   -0.49    0.98
  -9  -2   0   -0.32    0.78
  -9   2   0    0.55    1.33
   9  -2   0    0.13    0.39
  -9  -3   0    4.72    1.58
  -9  -3   0    9.04    2.11
   9  -3   0    6.21    1.83
   9  -3   0    5.26    1.51
  -9  -3   0    3.95    1.28
  -9  -3   0    5.48    1.37
  -9   3   0    8.52    1.51
   9  -3   0    6.49    1.86
  -9   3   0    6.54    1.70
  -9  -3   0    5.86    1.64
   9   3   0    5.87    1.89
  -9  -3   0    6.40    1.59
   9  -3   0    9.76    1.73
   9  -3   0    4.60    1.01
  -9   3   0    5.72    1.06
  -9   3   0    4.26    0.90
  -9  -3   0    5.22    1.49
  -9  -3   0    7.71    1.73
  -9   3   0    8.10    1.72
  -9  -3   0    4.27    1.43
  -9   3   0    5.85    1.48
  -9  -3   0    4.74    1.21
  -9  -3   0    7.01    1.64
   9  -3   0    7.45    2.02
  -9  -3   0    6.56    1.41
   9   3   0    6.97    1.87
  -9   3   0    7.45    1.85
  -9   3   0    4.58    1.80
   9  -3   0    4.78    0.97
   9  -3   0    3.66    0.53
   9  -4   0    0.52    1.04
  -9  -4   0   -0.55    1.27
   9  -4   0    0.80    0.86
  -9  -4   0   -0.99    1.33
  -9   4   0    0.30    0.81
  -9  -4   0    0.35    0.79
  -9  -4   0    0.38    0.80
   9   4   0    0.53    1.14
  -9  -4   0    0.47    1.15
   9  -4   0    0.19    0.54
  -9  -4   0    0.49    1.18
   9  -4   0   -0.54    1.51
  -9   4   0    0.46    1.23
  -9  -4   0    1.30    1.16
  -9   4   0   -0.16    0.46
  -9  -4   0    0.41    1.04
  -9   4   0   -0.45    1.03
  -9  -4   0   -1.25    1.12
  -9  -4   0   -0.91    1.33
  -9  -4   0    0.43    0.46
  -9   4   0   -0.37    0.91
  -9  -4   0    0.65    0.94
   9   4   0    1.23    1.05
  -9  -4   0    0.38    0.93
  -9  -4   0    0.49    0.72
  -9   4   0   -1.96    1.19
  -9   4   0   -0.59    1.18
   9  -4   0   -0.57    1.12
  -9  -4   0    0.10    0.39
   9  -4   0   -0.15    0.56
   9   4   0   -0.25    0.74
  -9  -5   0   95.48    7.07
  -9  -5   0  113.06    7.16
   9  -5   0  114.05    7.25
   9  -5   0  100.80    6.21
  -9  -5   0  122.20    6.61
  -9  -5   0  100.56    5.91
  -9   5   0  105.94    5.85
   9   5   0  108.40    7.10
   9  -5   0   98.88    6.86
  -9  -5   0  118.76    7.16
  -9  -5   0  115.53    6.85
  -9  -5   0  105.70    6.98
   9  -5   0  114.01    4.91
  -9   5   0  106.70    6.64
  -9   5   0  118.14    6.57
  -9  -5   0  101.62    6.44
  -9  -5   0  100.22    6.46
  -9  -5   0  110.63    6.46
  -9   5   0  102.32    6.53
  -9  -5   0   99.44    3.97
  -9  -5   0   98.63    5.90
  -9   5   0  122.31    6.70
  -9  -5   0   98.84    4.02
  -9   5   0  116.47    7.20
  -9  -5   0  114.32    5.08
  -9  -5   0  104.72    6.03
  -9   5   0   88.66    7.10
   9  -5   0  104.71    7.41
   9   5   0  113.26    5.07
   9  -5   0  102.96    4.97
  -9  -5   0  101.52    4.75
   9  -6   0   -0.40    0.92
  -9  -6   0    1.19    1.60
  -9  -6   0    2.19    1.47
   9  -6   0   -0.55    1.41
  -9  -6   0    0.72    0.96
  -9  -6   0   -0.41    1.15
  -9   6   0    1.02    0.95
  -9  -6   0   -0.57    1.30
   9  -6   0    0.17    0.65
  -9  -6   0    0.48    1.03
   9   6   0    0.53    1.27
  -9  -6   0   -0.48    1.17
   9  -6   0    0.54    1.31
  -9   6   0   -0.45    1.14
  -9  -6   0    0.96    1.02
  -9   6   0    0.77    1.28
  -9  -6   0    0.41    0.94
  -9  -6   0    0.45    1.32
  -9  -6   0   -0.24    0.68
   9  -6   0    0.54    0.81
  -9   6   0   -0.44    1.07
  -9   6   0    0.45    1.02
  -9  -6   0    1.17    1.14
  -9   6   0    0.54    1.07
  -9  -6   0   -0.65    0.87
  -9   6   0    1.29    1.64
  -9  -6   0   -0.75    0.43
   9  -7   0  337.96   15.96
  -9  -7   0  382.72   16.52
  -9  -7   0  344.59   16.36
  -9  -7   0  394.67   16.64
   9   7   0  385.93   15.57
  -9  -7   0  397.17   14.90
  -9   7   0  380.59   14.71
  -9  -7   0  417.24   15.68
   9  -7   0  373.31   12.89
  -9  -7   0  369.40   15.86
   9   7   0  363.62   15.85
  -9  -7   0  373.49   15.72
  -9  -7   0  375.42   16.77
  -9   7   0  396.53   15.49
  -9   7   0  386.16   14.79
  -9   7   0  354.92   11.91
  -9  -7   0  405.21   16.28
  -9  -7   0  384.70   15.52
  -9   7   0  397.88   15.60
  -9  -7   0  368.58   15.06
  -9   7   0  400.49   15.99
  -9  -7   0  380.28   15.26
  -9  -7   0  373.29   13.98
  -9   7   0  380.58   16.43
  -9   7   0  364.33   17.13
  -9  -7   0  350.10   12.74
  -9  -7   0  342.03   13.80
   9  -7   0  375.78   14.31
   9  -8   0    1.78    1.74
  -9  -8   0   -0.91    1.37
  -9   8   0   -0.40    1.24
  -9  -8   0   -0.63    1.43
   9   8   0   -0.48    1.02
  -9  -8   0    0.38    1.15
  -9  -8   0    1.06    1.28
  -9  -8   0    0.47    1.14
  -9   8   0    1.28    1.14
   9  -8   0   -0.18    0.63
  -9  -8   0    1.33    1.70
  -9  -8   0   -0.55    1.54
  -9   8   0    0.33    0.38
  -9   8   0    0.35    0.94
  -9  -8   0    0.35    1.07
  -9   8   0   -0.43    1.15
  -9  -8   0   -0.42    1.22
   9  -8   0    0.75    1.05
  -9  -8   0   -0.45    1.35
  -9   8   0   -1.07    1.37
  -9  -8   0   -0.46    1.30
   9   8   0    0.89    0.96
  -9  -8   0   -0.26    0.83
   9  -8   0    0.72    1.75
  -9  -8   0   -0.23    0.73
  -9  -9   0    5.66    1.63
   9  -9   0    6.22    2.08
  -9   9   0    9.25    1.99
  -9   9   0    7.75    1.89
   9  -9   0    4.68    1.52
  -9  -9   0    7.46    2.27
   9   9   0    7.60    2.02
  -9  -9   0    6.25    1.59
   9  -9   0    3.94    1.01
  -9  -9   0    7.34    1.83
  -9  -9   0    7.14    2.39
  -9   9   0   10.38    1.97
  -9  -9   0    5.08    1.64
  -9   9   0    7.16    1.55
  -9   9   0    6.68    1.70
  -9  -9   0   10.00    2.39
  -9   9   0    8.03    0.83
   9   9   0    9.37    2.23
  -9  -9   0    8.20    2.05
   9  -9   0    7.28    1.91
  -9  -9   0   10.94    2.03
  -9  -9   0   10.06    2.27
  -9   9   0    8.76    2.32
   9  -9   0    8.38    2.62
   9   9   0    7.83    1.48
  -9  -9   0    8.74    1.56
  -9 -10   0    0.43    1.03
   9 -10   0    1.95    1.66
  -9  10   0    0.81    1.19
   9  10   0    3.74    1.67
   9 -10   0   -0.46    1.19
  -9 -10   0    0.73    1.56
  -9  10   0    0.47    1.42
  -9 -10   0   -0.45    1.25
   9 -10   0    0.21    0.71
  -9  10   0   -0.40    1.13
  -9 -10   0    1.52    1.63
  -9  10   0    0.28    0.46
  -9 -10   0   -0.53    1.22
  -9  10   0   -0.30    0.93
  -9 -10   0   -0.63    1.60
  -9  10   0   -0.43    1.16
  -9 -10   0    0.45    1.27
   9  10   0   -1.03    1.18
   9 -10   0    0.48    1.22
  -9 -10   0    0.45    1.14
  -9 -10   0    0.46    1.11
  -9 -10   0    2.72    1.65
  -9  10   0    2.53    1.70
   9  10   0   -0.22    0.71
   9 -10   0   -2.40    1.94
  -9 -10   0    0.33    0.88
   9 -11   0  251.39   13.22
   9 -11   0  252.09   12.02
  -9 -11   0  268.77   14.22
  -9  11   0  256.21   12.10
   9  11   0  243.05   12.29
   9 -11   0  256.42    9.76
  -9 -11   0  238.94   13.82
  -9  11   0  252.03   11.07
  -9 -11   0  246.34   11.38
  -9 -11   0  222.01   11.09
  -9  11   0  272.23   10.21
  -9  11   0  257.18   11.38
  -9 -11   0  241.04   12.02
  -9 -11   0  285.74   13.71
   9  11   0  236.72   12.02
  -9 -11   0  232.39   11.40
  -9  11   0  264.42   11.29
  -9 -11   0  256.38   11.37
  -9 -11   0  257.72   12.73
  -9  11   0  252.87   13.25
   9 -11   0  280.00   14.77
   9 -11   0  251.20   12.16
  -9 -11   0  225.73   11.61
  -9 -11   0  234.51   10.74
  -9 -12   0    0.83    1.90
   9  12   0    0.99    1.06
   9  12   0    0.59    1.35
   9 -12   0   -0.55    1.47
  -9  12   0   -0.55    1.32
  -9 -12   0    1.72    2.41
   9 -12   0   -0.25    0.86
  -9 -12   0   -0.41    1.06
  -9  12   0   -0.40    1.20
  -9 -12   0    0.70    1.51
  -9 -12   0    0.54    1.68
   9 -12   0   -0.58    1.68
   9  12   0   -0.56    1.36
  -9 -12   0   -0.56    1.42
  -9  12   0   -0.74    1.89
   9 -12   0   -0.88    1.88
  -9  12   0   -0.37    1.04
   9 -12   0    3.58    2.17
   9  13   0   43.56    5.00
   9  13   0   56.85    5.06
  -9 -13   0   56.34    6.34
  -9 -13   0   52.59    6.40
  -9  13   0   59.49    4.34
  -9 -13   0   64.81    5.35
  -9  13   0   51.74    3.04
  -9 -13   0   64.41    6.21
  -9 -13   0   54.69    4.34
   9  13   0   58.21    5.33
  -9  13   0   64.88    4.45
  -9  13   0   56.93    6.19
   9 -13   0   56.87    6.68
   9 -13   0   59.28    6.02
   9 -13   0   52.81    5.23
   9 -14   0    0.64    1.55
   9  14   0   -1.07    1.37
  -9 -14   0    3.82    2.79
  -9  14   0    0.67    1.16
  -9 -14   0    2.33    2.27
  -9 -14   0    0.52    1.40
  -9  14   0    0.85    2.16
  -9  14   0    0.93    1.99
   9  14   0    1.82    1.76
   9 -14   0   -0.95    2.44
   9 -14   0   -0.79    1.69
  -9  15   0   12.57    3.51
   9  15   0   13.10    2.84
   9  15   0   17.82    2.95
   9 -15   0   16.43    3.26
   9  16   0    0.64    1.56
   9 -16   0   -0.73    1.87
   9 -17   0    0.77    1.88
 -10   0   0  449.28   17.44
  10   0   0  465.36   19.67
  10   0   0  470.86   17.95
 -10   0   0  461.31   19.15
 -10   0   0  473.78   17.52
 -10   0   0  479.33   17.12
 -10   0   0  460.73   19.19
 -10   0   0  484.63   19.07
 -10   0   0  449.95   19.15
  10   0   0  502.82   18.90
 -10   0   0  485.69   18.33
 -10   0   0  460.74   17.34
 -10   0   0  537.04   19.88
  10   0   0  448.71   18.46
 -10  -1   0   -0.36    0.83
 -10   1   0   -0.95    0.96
 -10   1   0   -0.34    0.87
  10  -1   0    0.83    0.77
  10  -1   0   -0.76    1.03
  10   1   0    0.41    0.99
 -10  -1   0   -1.13    1.10
 -10   1   0    0.93    0.75
  10  -1   0   -0.60    1.29
 -10  -1   0   -0.53    1.43
 -10   1   0   -0.80    0.81
 -10  -1   0    0.33    0.76
 -10  -1   0    0.50    1.22
 -10  -1   0    1.02    1.37
 -10   1   0   -0.33    0.92
  10   1   0   -0.42    1.03
 -10  -1   0    0.39    1.27
 -10   1   0   -0.57    1.31
 -10   1   0   -0.45    1.10
 -10  -1   0    0.52    1.19
  10  -1   0   -0.51    1.16
  10  -1   0    3.47    1.62
  10   1   0    0.49    1.12
  10  -1   0    0.93    1.13
 -10   1   0    1.06    1.35
 -10  -1   0    0.55    1.40
 -10   2   0   45.62    4.40
  10  -2   0   30.66    3.85
 -10  -2   0   28.07    3.66
 -10   2   0   30.22    2.88
  10  -2   0   31.72    3.41
  10   2   0   27.52    3.39
 -10  -2   0   27.19    3.02
 -10  -2   0   37.63    3.36
 -10   2   0   25.86    2.79
 -10  -2   0   29.65    3.19
 -10   2   0   31.80    2.72
 -10  -2   0   27.41    3.52
  10  -2   0   26.36    2.45
  10  -2   0   34.19    3.20
 -10   2   0   28.72    3.58
  10  -2   0   42.82    4.48
 -10  -2   0   27.20    2.95
 -10   2   0   36.70    2.64
 -10  -2   0   35.38    3.80
 -10  -2   0   33.28    3.69
 -10   2   0   30.89    3.04
  10  -2   0   38.02    4.06
 -10   2   0   39.97    4.38
 -10  -2   0   30.92    3.01
  10   2   0   32.52    3.23
 -10   2   0   29.76    3.48
  10   2   0   34.36    3.76
 -10  -2   0   27.10    3.43
  10  -2   0   28.40    1.78
 -10  -3   0   -0.58    1.33
 -10  -3   0    0.52    1.19
  10   3   0   -0.52    1.02
  10  -3   0    0.58    1.41
  10  -3   0   -0.45    0.97
 -10   3   0   -1.27    0.96
 -10  -3   0   -0.38    0.87
 -10  -3   0    0.79    1.01
 -10   3   0   -1.03    1.25
 -10  -3   0   -1.62    1.23
 -10   3   0    0.25    0.61
  10  -3   0   -0.37    0.85
  10  -3   0    1.81    1.38
  10  -3   0   -0.23    0.55
  10   3   0   -0.60    1.37
 -10  -3   0    0.46    1.05
 -10   3   0    0.40    0.54
 -10  -3   0    1.61    1.22
 -10  -3   0   -0.47    0.85
 -10  -3   0    0.50    1.22
 -10   3   0    0.50    1.07
 -10   3   0   -0.73    0.94
 -10  -3   0   -0.63    0.80
 -10  -3   0   -0.93    1.35
  10   3   0   -0.49    1.13
  10  -3   0    1.16    1.56
 -10   3   0   -0.51    1.16
 -10  -3   0    0.32    0.91
  10  -3   0    0.18    0.56
 -10  -4   0    5.96    2.01
  10  -4   0    7.20    1.83
 -10  -4   0    3.00    1.69
  10  -4   0    8.21    2.07
 -10  -4   0    5.71    1.55
 -10   4   0    5.81    1.48
 -10  -4   0    6.96    1.63
  10  -4   0    6.04    1.96
  10  -4   0    4.37    1.01
 -10   4   0    6.61    1.89
 -10  -4   0    1.52    1.30
  10  -4   0    8.20    1.66
 -10  -4   0    2.15    1.38
  10   4   0    4.17    1.74
 -10   4   0    5.58    1.77
 -10  -4   0    4.37    1.55
 -10   4   0    4.11    0.90
 -10  -4   0    4.03    1.42
 -10   4   0    4.99    1.62
 -10  -4   0    5.05    1.62
 -10  -4   0    5.41    1.38
 -10  -4   0    4.40    0.91
 -10   4   0    4.73    1.50
 -10  -4   0    5.75    0.96
 -10   4   0    7.45    2.02
  10  -4   0    3.09    1.59
 -10   4   0    5.81    2.16
 -10  -4   0    2.60    1.32
  10   4   0    5.09    1.59
 -10  -4   0    5.92    1.30
  10  -4   0    6.40    1.24
  10  -4   0    5.31    0.74
  10  -5   0    0.90    1.15
  10  -5   0    1.19    1.52
 -10  -5   0   -2.49    2.08
 -10  -5   0   -1.70    1.37
 -10  -5   0   -0.77    1.03
 -10  -5   0    3.41    1.42
 -10   5   0   -0.33    0.90
 -10  -5   0   -0.55    1.49
  10   5   0   -0.59    1.35
 -10  -5   0   -0.54    1.38
 -10   5   0   -0.50    1.29
  10  -5   0   -0.19    0.62
  10  -5   0   -0.60    1.54
 -10  -5   0   -0.49    1.05
 -10   5   0   -0.45    1.32
 -10   5   0   -0.14    0.50
 -10  -5   0   -0.95    1.21
 -10  -5   0   -0.45    1.03
 -10   5   0    0.50    1.33
 -10  -5   0    0.50    1.15
 -10   5   0   -0.85    1.04
 -10  -5   0   -0.10    0.33
 -10  -5   0   -0.37    0.89
 -10  -5   0   -0.11    0.44
 -10   5   0   -0.67    1.33
 -10  -5   0   -0.23    0.81
 -10   5   0    1.67    1.42
  10   5   0   -0.43    1.11
  10  -5   0   -0.66    1.50
 -10  -5   0   -0.40    1.08
  10  -5   0   -0.18    0.61
 -10  -5   0    0.12    0.46
  10   5   0   -0.24    0.77
  10  -6   0   31.41    3.45
  10  -6   0   27.31    3.71
 -10  -6   0   30.40    3.19
 -10   6   0   28.85    2.98
 -10  -6   0   28.40    3.32
 -10  -6   0   27.84    3.47
 -10   6   0   17.26    2.89
  10  -6   0   31.27    3.92
 -10  -6   0   29.88    3.66
 -10  -6   0   32.63    4.09
  10   6   0   27.03    3.69
  10  -6   0   28.97    2.17
 -10   6   0   30.53    1.79
 -10  -6   0   34.71    3.86
 -10   6   0   29.73    3.31
 -10  -6   0   30.13    3.55
 -10   6   0   30.45    3.45
 -10  -6   0   30.26    3.37
 -10  -6   0   26.02    3.04
 -10   6   0   30.20    3.45
  10  -6   0   30.61    4.18
 -10  -6   0   26.30    2.97
  10   6   0   25.47    3.03
  10  -6   0   31.59    2.53
 -10  -6   0   28.06    2.28
  10  -7   0    0.45    1.16
  10  -7   0   -0.63    1.44
 -10  -7   0    1.19    1.07
 -10   7   0    0.75    1.21
 -10  -7   0   -0.60    1.38
 -10   7   0    0.97    1.24
  10  -7   0   -0.17    0.64
 -10  -7   0   -0.53    1.42
 -10  -7   0   -0.65    1.49
 -10   7   0    0.42    1.13
 -10  -7   0    0.55    1.40
 -10   7   0   -0.08    0.37
 -10   7   0   -0.07    0.31
 -10  -7   0   -0.27    0.78
 -10   7   0    0.49    1.18
 -10  -7   0   -0.50    1.46
 -10  -7   0   -2.65    1.52
 -10  -7   0    1.31    1.32
 -10   7   0   -0.51    1.16
 -10  -7   0    0.33    0.81
 -10  -7   0   -0.28    0.37
  10  -7   0    0.30    0.96
  10  -8   0   45.23    4.10
  10  -8   0   46.83    5.03
 -10  -8   0   42.75    3.82
 -10   8   0   37.43    3.63
 -10  -8   0   43.14    4.80
  10  -8   0   39.42    2.51
 -10  -8   0   44.17    4.91
 -10  -8   0   44.22    4.34
 -10   8   0   34.07    3.82
 -10   8   0   34.70    3.95
 -10   8   0   37.48    3.62
 -10  -8   0   46.77    4.70
 -10  -8   0   35.01    3.95
 -10   8   0   47.47    4.31
 -10  -8   0   29.45    3.46
 -10  -8   0   31.08    3.65
 -10   8   0   35.30    4.07
 -10  -8   0   34.38    3.03
 -10  -8   0   34.11    3.14
  10  -8   0   39.81    3.50
 -10  -8   0   39.51    2.51
 -10  -9   0   -0.70    1.51
  10   9   0    1.07    1.37
 -10   9   0    0.87    1.45
 -10  -9   0    0.51    1.49
  10  -9   0    0.35    0.69
 -10  -9   0    2.25    1.82
 -10   9   0    0.46    1.18
 -10   9   0   -0.75    1.21
 -10  -9   0    1.24    1.42
 -10   9   0   -0.50    1.34
 -10  -9   0    0.58    1.34
 -10  -9   0    1.04    1.19
 -10  -9   0    0.38    0.97
 -10  -9   0   -0.45    1.42
  10  -9   0   -1.22    1.35
 -10   9   0    0.60    1.45
 -10  -9   0    0.51    1.30
  10  -9   0   -0.81    1.74
  10  -9   0   -0.67    1.21
 -10   9   0   -0.47    1.31
  10  -9   0    0.46    1.35
 -10  -9   0    0.97    1.30
  10 -10   0  143.42    9.60
 -10 -10   0  152.88   10.09
 -10  10   0  158.52    8.59
  10  10   0  137.88    8.64
 -10  10   0  171.96    8.66
 -10 -10   0  136.35    9.90
  10 -10   0  164.18    6.39
 -10 -10   0  164.16    8.82
 -10 -10   0  136.22    8.30
 -10 -10   0  145.05    8.98
 -10  10   0  164.46    8.80
 -10 -10   0  155.34    9.69
 -10  10   0  150.78    7.62
 -10  10   0  177.42    8.80
 -10 -10   0  152.52    8.51
 -10 -10   0  145.18    8.43
 -10  10   0  145.02    9.32
 -10 -10   0  164.50    9.19
  10 -10   0  162.13   11.03
  10 -10   0  121.90    7.91
 -10 -10   0  147.19    8.13
 -10  11   0   -1.01    1.63
  10 -11   0    0.50    1.20
 -10 -11   0    2.41    2.43
  10  11   0    0.59    1.35
 -10  11   0   -0.43    1.26
 -10 -11   0   -0.84    2.05
  10 -11   0    0.39    0.69
 -10 -11   0    0.48    1.36
 -10 -11   0    0.59    1.35
 -10  11   0   -0.47    1.27
 -10 -11   0    2.46    1.49
 -10 -11   0    2.10    1.60
 -10  11   0   -0.31    0.95
  10 -11   0    0.51    1.48
  10  11   0    0.55    1.48
 -10 -11   0    0.59    1.57
 -10  11   0   -0.70    1.59
  10 -11   0   -0.89    2.04
 -10 -11   0    0.46    1.38
 -10  11   0   -0.44    1.28
  10 -11   0    0.73    1.67
  10 -12   0   11.74    2.38
  10  12   0    8.67    2.42
 -10 -12   0   17.03    3.85
 -10 -12   0    9.81    3.24
 -10  12   0    8.72    1.60
 -10 -12   0    8.95    2.11
 -10  12   0    7.64    2.08
 -10 -12   0   12.42    2.68
 -10 -12   0   13.29    3.12
  10  12   0   13.11    2.82
 -10  12   0   10.46    2.85
  10 -12   0    8.39    2.84
 -10  12   0   12.95    2.38
  10 -12   0    7.57    2.82
  10  13   0   -0.65    1.74
 -10 -13   0    0.90    1.63
  10 -13   0    1.15    1.61
 -10 -13   0   -0.94    2.15
 -10 -13   0   -1.17    1.50
 -10  13   0   -0.84    1.13
 -10 -13   0   -0.78    1.88
  10  13   0   -0.59    1.58
 -10  13   0    2.40    2.14
  10 -13   0   -2.90    2.48
  10 -13   0   -0.79    1.80
 -10  14   0    5.11    2.49
  10  14   0    4.85    1.97
 -10  14   0    4.68    1.65
 -10 -14   0    2.88    1.75
  10 -14   0    6.75    2.22
 -10 -14   0    6.66    2.98
 -10  15   0   -2.71    1.93
  10  15   0    0.62    1.60
  10 -15   0    0.65    1.59
  10 -16   0    0.70    1.87
 -11   0   0   -0.71    1.19
 -11   0   0   -0.38    0.88
  11   0   0   -0.43    0.98
 -11   0   0    1.13    1.05
  11   0   0   -1.33    1.08
 -11   0   0   -0.32    0.90
 -11   0   0    0.58    1.49
 -11   0   0   -0.34    1.02
 -11   0   0   -0.46    1.24
  11   0   0   -1.53    1.37
 -11   0   0    1.20    1.53
  11   0   0    0.53    1.12
 -11   1   0   99.43    5.94
 -11  -1   0  100.16    6.12
 -11   1   0  101.89    5.80
  11  -1   0  106.83    6.36
 -11  -1   0  104.70    6.20
  11  -1   0   86.07    7.12
 -11  -1   0  106.29    5.94
 -11   1   0  103.47    5.46
 -11  -1   0   98.35    7.01
 -11   1   0   92.57    7.13
 -11   1   0  103.16    5.83
  11   1   0  100.40    6.49
 -11  -1   0  104.35    6.41
 -11   1   0  104.46    6.80
 -11   1   0   97.37    7.32
  11  -1   0  100.88    6.93
 -11  -1   0   86.82    6.80
  11   1   0   97.97    6.78
  11  -1   0   88.73    6.46
 -11   1   0  103.72    5.83
  11   2   0   -0.55    1.25
  11  -2   0    0.51    1.54
 -11   2   0    0.36    1.14
 -11  -2   0    0.41    1.15
 -11   2   0   -0.68    1.29
 -11  -2   0    0.41    1.30
 -11   2   0   -0.31    0.99
 -11  -2   0    0.45    1.16
  11  -2   0    0.54    0.90
  11  -2   0    2.00    1.87
  11  -2   0    0.41    1.29
 -11  -2   0    0.39    1.10
 -11   2   0    0.50    0.86
 -11  -2   0   -1.07    1.50
 -11   2   0    0.73    1.02
 -11   2   0    1.04    1.69
 -11   2   0    0.65    1.66
 -11  -2   0   -0.54    1.24
  11  -2   0   -0.59    1.59
 -11  -2   0   -0.79    1.11
 -11  -2   0    0.31    1.05
  11  -2   0    0.21    0.35
  11   2   0   -0.42    1.08
  11  -2   0   -0.08    0.35
  11  -3   0  376.73   18.81
  11  -3   0  471.62   18.75
  11   3   0  454.57   19.11
 -11   3   0  466.58   17.14
 -11  -3   0  486.48   18.16
 -11  -3   0  443.95   17.73
 -11   3   0  445.13   17.19
  11  -3   0  451.16   19.84
  11  -3   0  473.98   16.28
 -11  -3   0  457.33   18.47
  11   3   0  474.64   20.09
  11  -3   0  488.53   17.93
 -11   3   0  450.96   16.48
 -11   3   0  454.47   15.91
 -11   3   0  462.44   18.90
 -11  -3   0  491.06   18.16
 -11  -3   0  441.47   18.53
 -11  -3   0  437.17   16.92
 -11   3   0  466.60   17.56
 -11  -3   0  445.53   16.20
 -11   3   0  480.68   19.30
  11   3   0  448.70   17.38
  11  -3   0  490.90   20.02
 -11  -3   0  503.13   17.61
 -11  -3   0  474.96   18.95
  11  -3   0  455.81   15.37
  11  -3   0  489.95   15.40
  11  -4   0   -0.50    1.34
  11   4   0    1.16    1.69
  11  -4   0    0.65    1.74
 -11  -4   0    0.44    1.13
 -11  -4   0   -0.41    1.34
 -11   4   0   -0.34    1.26
  11  -4   0   -1.22    1.23
  11  -4   0   -0.67    1.95
  11   4   0   -0.66    1.60
 -11  -4   0   -0.54    1.45
  11  -4   0    0.44    0.91
 -11  -4   0    2.33    1.46
 -11   4   0    0.52    1.39
 -11   4   0   -0.18    0.65
 -11  -4   0    1.50    1.51
 -11  -4   0   -0.18    0.64
 -11   4   0    0.82    1.29
 -11  -4   0    0.70    1.06
 -11  -4   0    0.58    0.79
 -11  -4   0   -0.32    1.08
 -11   4   0   -0.57    1.61
 -11  -4   0    0.48    1.35
  11  -4   0   -1.34    1.63
  11  -4   0   -0.22    0.73
  11  -5   0  205.35   10.13
  11  -5   0  180.02   10.80
 -11  -5   0  197.36    9.45
 -11   5   0  184.13    8.79
 -11  -5   0  208.89    9.99
  11  -5   0  198.51    9.36
  11   5   0  188.53   10.88
  11  -5   0  197.27   11.11
 -11  -5   0  174.68   10.19
  11  -5   0  191.03    7.57
 -11   5   0  194.25    7.09
 -11  -5   0  218.63   10.40
 -11   5   0  199.65   10.10
 -11  -5   0  190.87    9.88
 -11  -5   0  199.02    6.92
 -11   5   0  177.02    9.29
 -11  -5   0  182.78    6.76
 -11  -5   0  194.80    9.09
 -11  -5   0  188.06    8.17
  11  -5   0  203.84   11.52
 -11  -5   0  182.27    9.46
  11  -5   0  177.22    6.73
  11  -6   0   -0.50    1.20
  11  -6   0   -0.67    1.53
 -11  -6   0   -1.17    1.41
 -11   6   0    0.36    0.97
 -11  -6   0    0.64    1.63
  11  -6   0    1.43    0.83
 -11   6   0   -0.29    0.48
 -11   6   0   -0.49    1.19
 -11  -6   0   -0.54    1.31
 -11  -6   0   -0.48    1.28
 -11  -6   0   -0.41    1.28
 -11   6   0   -1.44    1.40
 -11  -6   0   -0.83    1.25
  11  -6   0   -0.75    1.81
 -11  -6   0   -0.39    0.57
  11  -6   0   -0.20    0.66
  11  -7   0   25.97    3.82
  11  -7   0   16.86    2.96
 -11  -7   0   12.59    2.73
 -11   7   0   19.11    2.55
  11  -7   0   13.62    1.47
 -11  -7   0   16.47    3.12
 -11  -7   0   13.89    2.77
 -11   7   0   16.94    2.70
 -11  -7   0   14.23    2.62
 -11   7   0   14.06    2.57
 -11  -7   0   21.61    2.93
  11  -7   0   11.00    3.02
 -11  -7   0   16.05    2.33
  11  -7   0   17.76    2.07
 -11  -8   0    0.68    1.55
 -11   8   0   -0.41    1.19
  11  -8   0   -0.30    0.69
 -11  -8   0   -0.73    1.68
 -11  -8   0   -1.27    1.62
 -11  -8   0    0.58    1.41
 -11   8   0   -0.57    1.30
 -11  -8   0    1.23    1.50
 -11   8   0   -0.45    1.35
 -11  -8   0   -1.42    1.43
 -11  -8   0   -0.48    1.33
 -11   8   0   -0.56    1.83
  11  -8   0   -0.50    1.33
  11  -8   0    0.70    1.61
  11  -8   0   -0.32    0.96
 -11  -9   0   31.27    4.40
 -11  -9   0   43.75    5.24
  11  -9   0   28.24    1.99
 -11   9   0   23.38    3.41
 -11  -9   0   24.33    3.72
 -11  -9   0   35.00    4.08
 -11  -9   0   23.61    3.66
 -11   9   0   30.43    3.49
 -11  -9   0   29.61    3.51
 -11   9   0   28.68    3.98
 -11  -9   0   25.53    3.33
  11  -9   0   29.95    3.26
  11  -9   0   27.45    4.17
  11  -9   0   27.04    3.49
 -11 -10   0   -0.78    2.08
 -11 -10   0   -0.83    1.78
 -11  10   0    0.54    1.39
 -11 -10   0   -1.39    1.59
 -11 -10   0    1.29    1.57
 -11 -10   0   -0.56    1.58
 -11  10   0   -0.39    1.06
  11 -10   0    0.43    1.34
 -11  10   0    0.66    1.41
  11 -10   0   -1.81    2.43
  11 -10   0   -0.75    1.48
  11 -10   0   -0.50    1.35
 -11 -11   0    9.06    2.67
 -11 -11   0    5.83    2.10
 -11 -11   0    5.14    2.31
 -11  11   0    5.76    1.90
 -11 -11   0    1.09    1.41
 -11  11   0    6.47    1.57
 -11 -11   0   13.13    3.17
 -11  11   0    8.47    2.56
  11 -11   0    7.55    2.76
  11 -11   0    7.75    2.51
  11 -11   0    8.15    2.15
  11  12   0    0.64    1.47
 -11 -12   0    0.87    1.73
 -11  12   0   -0.64    0.93
 -11 -12   0   -0.65    1.57
 -11  12   0   -0.50    1.72
 -11 -12   0   -1.05    1.34
 -11 -12   0   -0.77    1.87
 -11 -12   0    0.92    2.10
 -11  12   0    0.75    1.73
  11 -12   0   -0.98    2.24
  11 -12   0    1.03    1.44
  11 -12   0   -0.80    1.71
 -11 -13   0    6.43    3.07
 -11  13   0   12.90    3.27
 -11 -13   0    3.84    2.02
 -11  13   0    9.00    2.24
 -11  14   0    0.86    2.40
 -11 -14   0   -3.14    1.69
  11 -14   0    0.59    1.78
 -12   0   0  543.92   20.34
  12   0   0  563.28   20.91
  12   0   0  524.26   22.83
 -12   0   0  528.35   20.14
 -12   0   0  585.89   19.86
 -12   0   0  521.82   22.07
 -12   0   0  549.72   19.71
 -12   0   0  510.93   19.89
  12   0   0  551.91   21.60
 -12   0   0  532.33   22.37
 -12   0   0  551.84   21.21
  12   0   0  559.74   21.86
 -12   0   0  531.39   19.93
  12   1   0    0.58    1.49
  12  -1   0    2.26    1.58
 -12   1   0    1.61    1.42
 -12   1   0   -1.46    1.39
 -12  -1   0   -0.43    1.25
  12  -1   0   -0.45    1.32
 -12   1   0    2.21    1.37
  12  -1   0    0.73    1.45
 -12  -1   0    0.89    1.35
 -12   1   0    2.43    1.96
 -12  -1   0    1.14    1.37
 -12   1   0   -0.30    0.92
 -12  -1   0    2.42    1.96
 -12   1   0   -1.31    1.67
 -12  -1   0    1.05    1.36
 -12  -1   0    0.71    1.15
 -12  -1   0    1.40    1.31
 -12  -1   0    0.62    1.81
 -12   1   0    1.06    1.77
  12  -1   0   -0.59    1.67
  12   1   0    0.51    1.42
 -12   2   0  115.17    6.51
 -12  -2   0  109.41    6.71
  12  -2   0  112.06    6.74
 -12  -2   0   92.58    6.44
  12  -2   0  101.62    8.07
 -12   2   0  108.59    5.95
 -12  -2   0  118.06    6.63
 -12   2   0  103.27    7.36
 -12   2   0  112.01    5.59
 -12  -2   0  104.35    7.35
 -12   2   0   99.58    6.06
 -12  -2   0  106.36    5.82
 -12  -2   0  104.01    5.81
  12   2   0  104.52    6.60
 -12  -2   0  104.62    7.47
  12  -2   0  117.25    7.92
 -12   2   0  102.49    7.19
 -12  -2   0  101.89    6.48
  12   2   0  115.55    7.68
  12  -2   0  110.26    7.31
 -12   2   0   99.37    5.96
  12  -3   0   -0.55    1.34
  12   3   0    1.22    1.48
 -12  -3   0    0.46    1.39
 -12   3   0    1.16    1.12
 -12   3   0    0.35    1.21
 -12   3   0   -0.29    0.78
  12  -3   0   -0.44    1.18
  12  -3   0    0.73    1.56
  12   3   0   -0.72    1.66
 -12  -3   0   -0.53    1.28
 -12   3   0   -0.23    0.73
 -12   3   0   -0.59    1.42
 -12  -3   0   -0.91    1.22
 -12  -3   0   -0.56    1.56
 -12  -3   0   -0.34    1.06
 -12  -3   0    0.27    0.86
 -12   3   0    2.39    1.51
 -12  -3   0   -2.25    1.76
 -12  -3   0    0.79    1.27
  12  -3   0    0.68    1.45
  12  -3   0   -0.11    0.41
  12   3   0    1.22    1.18
  12  -3   0    0.12    0.46
  12   4   0   23.20    3.56
  12  -4   0   21.86    3.28
 -12   4   0   25.31    2.92
 -12   4   0   26.48    2.86
 -12  -4   0   27.46    3.66
  12  -4   0   24.93    3.03
 -12  -4   0   25.16    3.35
 -12  -4   0   24.58    2.09
 -12   4   0   26.94    3.64
 -12   4   0   26.32    2.09
 -12  -4   0   20.41    3.22
 -12  -4   0   22.03    2.06
 -12   4   0   24.68    3.46
 -12  -4   0   23.70    2.69
 -12   4   0   31.48    3.39
 -12  -4   0   25.82    3.44
  12  -4   0   31.61    4.45
 -12  -4   0   29.25    2.97
  12  -4   0   29.26    2.23
  12  -4   0   29.24    2.28
  12   4   0   22.29    2.70
 -12   5   0    0.36    1.20
  12  -5   0    0.44    1.06
 -12  -5   0    0.62    1.66
  12  -5   0    0.20    0.77
 -12   5   0   -0.56    1.63
 -12   5   0    0.82    0.64
 -12  -5   0    2.12    1.87
 -12  -5   0    1.04    1.69
 -12  -5   0   -0.38    1.03
 -12  -5   0   -0.12    0.50
 -12   5   0    0.91    1.33
 -12  -5   0    0.49    1.49
  12  -5   0    0.76    1.62
  12  -5   0   -0.72    1.64
  12   5   0    3.24    1.74
  12  -5   0   -1.63    1.46
  12  -6   0   39.51    4.24
  12  -6   0   33.52    4.65
 -12  -6   0   33.34    4.09
  12  -6   0   40.66    3.83
 -12  -6   0   25.98    4.03
  12  -6   0   37.41    2.46
 -12  -6   0   28.95    4.21
 -12  -6   0   42.15    4.45
 -12   6   0   35.17    4.24
 -12  -6   0   32.22    3.83
 -12   6   0   41.37    4.12
  12  -6   0   41.41    5.38
 -12  -6   0   43.18    4.15
  12  -6   0   34.52    2.17
  12  -6   0   38.44    3.25
  12  -7   0   -0.54    1.31
  12  -7   0   -0.74    1.59
 -12  -7   0   -0.65    1.67
  12  -7   0   -0.70    0.80
 -12  -7   0   -1.43    2.17
 -12  -7   0    0.61    1.48
 -12   7   0   -1.04    1.26
 -12  -7   0   -0.68    1.56
 -12   7   0    0.63    1.61
 -12  -7   0    0.64    1.56
 -12  -7   0    0.50    1.41
 -12   7   0    1.60    1.43
  12  -7   0    0.84    1.91
  12  -7   0   -0.75    1.33
  12  -7   0    0.20    0.83
 -12  -8   0   28.29    4.25
 -12   8   0   24.34    3.16
 -12  -8   0   21.68    3.56
 -12   8   0   22.42    3.56
 -12  -8   0   22.74    3.68
 -12  -8   0   23.95    3.69
 -12  -8   0   26.57    4.14
 -12   8   0   16.70    3.06
  12  -8   0   22.75    4.24
  12  -8   0   25.90    3.37
  12  -8   0   25.70    4.02
 -12  -9   0    1.62    1.97
 -12  -9   0   -0.63    1.25
 -12   9   0   -1.83    1.91
 -12  -9   0   -1.39    1.59
 -12   9   0    0.94    1.14
 -12  -9   0   -0.69    1.47
 -12  -9   0   -0.75    1.60
 -12   9   0   -0.62    1.42
  12  -9   0    0.91    2.09
  12  -9   0   -0.77    1.88
  12  -9   0    0.54    1.51
 -12 -10   0   32.69    4.40
 -12 -10   0   37.01    4.76
 -12  10   0   35.61    3.72
 -12  10   0   32.19    4.23
 -12 -10   0   30.76    4.27
 -12 -10   0   34.15    4.82
 -12  10   0   29.25    4.14
 -12 -10   0   32.57    4.90
  12 -10   0   28.69    4.43
  12 -10   0   35.72    4.06
 -12  11   0    0.40    1.13
 -12 -11   0    2.30    2.23
 -12 -11   0    0.60    1.53
 -12 -11   0    1.40    1.79
 -12  11   0    0.58    1.47
 -12 -11   0   -0.84    1.92
 -12  11   0   -0.71    1.63
 -12 -11   0   -1.80    2.18
  12 -11   0    1.08    1.64
 -12  12   0   28.89    4.51
 -12 -12   0   36.32    5.23
  12 -12   0   28.67    3.80
 -12 -12   0   33.45    4.59
 -12  12   0   28.74    4.03
 -12 -12   0   20.68    3.42
 -12  13   0   -0.81    2.36
 -12 -13   0   -0.69    2.01
 -12  13   0    0.52    1.47
  12 -13   0    2.16    1.64
  13   0   0    1.24    1.42
 -13   0   0    0.89    1.08
 -13   0   0    0.43    1.31
 -13   0   0    0.72    1.00
 -13   0   0   -0.67    1.63
 -13   0   0   -0.42    1.43
 -13   0   0   -0.36    1.24
 -13   0   0   -1.60    1.84
  13   0   0   -0.59    1.35
  13   1   0    6.30    2.11
  13  -1   0    3.67    2.11
 -13   1   0    8.65    1.86
 -13  -1   0    5.86    1.83
 -13  -1   0    7.10    1.96
 -13   1   0    5.87    1.63
  13  -1   0    7.76    1.93
 -13   1   0    5.30    2.09
 -13   1   0    6.99    1.47
 -13  -1   0   10.36    2.05
 -13  -1   0    6.48    2.58
 -13   1   0    7.74    1.75
 -13  -1   0    8.67    1.77
 -13   1   0   10.46    2.16
 -13  -1   0    6.42    1.54
  13  -1   0    7.63    2.37
 -13  -1   0    8.51    2.11
  13   1   0    7.58    2.16
  13   2   0    0.64    1.47
  13  -2   0   -1.21    1.69
 -13   2   0    0.84    1.13
 -13   2   0   -0.70    1.13
  13  -2   0   -0.48    1.16
 -13  -2   0   -0.52    1.32
 -13   2   0   -0.83    0.86
 -13   2   0    0.65    1.75
 -13  -2   0   -0.44    1.33
 -13  -2   0    0.62    1.74
 -13   2   0    1.54    1.32
 -13   2   0    1.47    1.53
 -13  -2   0   -1.85    1.35
  13  -2   0    1.36    1.56
  13   2   0   -0.49    1.12
 -13   3   0   47.71    4.19
 -13   3   0   50.61    3.72
  13  -3   0   44.61    4.27
 -13  -3   0   45.79    4.66
 -13  -3   0   52.04    4.57
 -13   3   0   50.56    5.13
 -13  -3   0   42.74    5.01
 -13   3   0   42.77    3.07
 -13  -3   0   47.86    4.97
 -13   3   0   49.09    4.14
  13  -3   0   44.78    5.38
  13   3   0   55.40    4.54
  13  -3   0   53.79    5.17
  13   3   0   40.09    4.78
  13  -4   0   -0.59    1.66
  13   4   0   -0.67    1.44
 -13   4   0   -0.40    1.08
 -13  -4   0    0.60    1.69
  13  -4   0   -0.93    1.00
 -13  -4   0    0.52    1.25
 -13  -4   0   -0.71    1.52
 -13   4   0   -0.63    1.43
 -13  -4   0    0.58    1.54
 -13   4   0    0.86    1.21
 -13  -4   0   -1.14    1.46
  13  -4   0    0.76    1.85
  13  -4   0    0.15    0.70
  13  -4   0    0.27    0.64
  13   4   0   -0.76    1.07
  13  -5   0   64.14    5.63
  13   5   0   56.81    5.85
 -13   5   0   56.30    4.43
 -13  -5   0   79.19    6.35
  13  -5   0   48.89    4.46
 -13  -5   0   66.10    5.58
 -13  -5   0   51.79    5.66
 -13   5   0   51.30    5.34
 -13   5   0   62.89    6.01
 -13  -5   0   54.65    5.18
 -13   5   0   52.35    4.72
  13   5   0   59.94    4.27
  13  -5   0   58.72    6.30
  13  -5   0   57.19    3.48
  13  -6   0   -0.59    1.42
 -13  -6   0    0.70    1.49
  13  -6   0    0.94    1.20
 -13  -6   0   -0.59    1.44
 -13  -6   0    1.40    1.88
 -13   6   0    0.69    1.59
 -13   6   0    0.59    1.36
 -13  -6   0   -0.73    1.67
 -13  -6   0    0.63    1.43
 -13   6   0   -0.50    1.21
  13  -6   0    0.84    1.67
  13  -6   0    0.28    0.83
  13  -7   0   27.40    3.63
  13  -7   0   33.00    3.63
 -13  -7   0   31.21    4.37
 -13   7   0   29.64    3.89
 -13   7   0   32.36    4.25
 -13  -7   0   26.56    3.96
 -13  -7   0   30.94    4.25
 -13  -7   0   29.83    4.03
 -13  -7   0   26.80    3.88
 -13   7   0   25.86    3.50
  13  -7   0   23.82    4.30
  13  -7   0   25.48    2.89
  13  -8   0    0.58    1.56
  13  -8   0    1.63    1.86
  13  -8   0    0.96    1.28
 -13  -8   0   -0.79    1.92
 -13  -8   0    0.67    1.44
 -13  -8   0   -0.69    1.58
 -13   8   0    0.54    1.39
 -13   8   0   -0.68    1.55
 -13  -8   0   -0.74    1.80
 -13  -8   0    0.72    1.74
 -13   8   0   -0.58    1.33
  13  -8   0    1.84    2.11
  13  -8   0   -1.23    1.14
  13  -9   0    1.16    1.55
 -13  -9   0    3.35    2.14
 -13  -9   0    0.75    1.82
 -13  -9   0   -2.04    2.27
 -13   9   0   -0.52    1.82
 -13   9   0   -0.67    1.87
 -13  -9   0   -1.43    1.92
 -13  -9   0   -0.76    1.74
 -13   9   0    0.62    1.67
  13  -9   0    0.96    2.46
  13  -9   0    0.93    1.25
 -13 -10   0   -0.81    1.84
 -13 -10   0    0.88    1.74
 -13 -10   0   -0.75    1.72
 -13  10   0    0.48    1.35
 -13  10   0   -0.65    1.74
 -13 -10   0   -0.67    1.79
 -13 -10   0    2.26    2.28
  13 -10   0    0.58    1.55
 -13 -11   0   28.02    4.63
  13 -11   0   25.78    3.77
 -13 -11   0   25.24    4.01
 -13  11   0   35.80    4.42
 -13  11   0   29.45    3.45
  13 -12   0    0.57    1.53
 -13  12   0    1.20    1.68
 -14   0   0    8.17    2.00
  14   0   0   13.30    3.01
  14   0   0   11.23    2.59
 -14   0   0    6.54    2.29
 -14   0   0    9.61    1.89
 -14  -1   0   -0.99    1.66
  14  -1   0    0.66    1.59
  14   1   0   -0.68    1.55
  14  -1   0    2.02    1.89
  14   1   0    0.57    1.31
 -14   1   0   -0.72    1.30
 -14  -1   0    0.74    1.57
 -14  -1   0   -0.41    1.37
 -14  -2   0   11.38    2.58
  14  -2   0    9.57    2.15
  14   2   0   13.46    2.74
  14  -2   0   15.09    3.15
  14   2   0   16.52    3.27
  14  -2   0   14.93    2.95
 -14  -2   0   14.52    2.52
 -14   2   0   10.58    2.82
  14  -3   0   -0.64    1.38
  14   3   0    0.70    1.61
  14  -3   0   -0.50    1.33
 -14  -3   0   -0.59    1.57
  14  -3   0   -0.76    1.95
  14   3   0    0.46    1.24
 -14  -3   0   -0.99    1.26
 -14   3   0    1.38    1.77
 -14   3   0   -1.52    2.04
 -14  -3   0    0.75    1.93
  14   4   0   46.02    5.21
  14  -4   0   34.41    4.41
 -14  -4   0   37.43    4.98
 -14   4   0   35.26    4.52
 -14  -4   0   32.02    4.82
 -14  -4   0   42.81    4.37
 -14   4   0   46.23    5.52
  14  -4   0   41.77    4.11
 -14  -4   0   25.23    3.90
  14  -4   0   33.01    4.86
  14   4   0   33.27    3.45
 -14  -5   0    0.77    1.65
 -14  -5   0   -3.04    2.54
 -14   5   0   -0.75    1.83
 -14   5   0    0.66    1.51
 -14  -5   0    0.58    1.54
  14  -5   0   -0.49    1.42
 -14  -5   0   -0.68    1.55
 -14  -5   0    1.19    1.37
  14  -5   0   -1.69    2.05
  14  -5   0    1.26    1.62
  14   5   0    0.74    1.58
 -14   6   0    5.13    2.14
 -14  -6   0    3.03    2.30
 -14  -6   0    4.69    2.19
 -14  -6   0    0.62    1.41
 -14   6   0    5.25    2.19
  14  -6   0    3.91    1.63
 -14  -6   0    7.22    2.48
 -14  -6   0    3.19    1.94
  14  -6   0    5.32    2.96
  14  -6   0    2.51    1.61
 -14  -7   0   -0.66    1.30
 -14   7   0    0.62    1.93
 -14  -7   0    0.75    1.82
 -14   7   0   -1.49    2.08
  14  -7   0   -0.49    1.32
 -14  -7   0   -0.77    1.97
 -14  -7   0    0.68    1.66
  14  -7   0    2.78    2.70
  14  -7   0    0.62    1.67
 -14  -8   0   66.08    6.50
 -14  -8   0   62.62    6.65
  14  -8   0   74.79    5.72
  14  -8   0   66.19    5.96
 -14  -8   0   54.95    6.01
 -14   8   0   68.47    6.09
 -14  -8   0   81.49    6.77
 -14   8   0   70.25    6.50
 -14  -9   0    0.77    1.97
  14  -9   0   -0.61    1.92
 -14  -9   0    1.71    2.40
  14  -9   0   -0.50    1.40
 -14   9   0   -0.56    1.63
 -14  -9   0    0.73    1.87
 -14  -9   0    0.74    1.88
 -14   9   0   -1.43    2.25
  14 -10   0   96.18    7.34
 -14  10   0   96.32    7.77
 -14  10   0   79.81    6.35
 -14 -10   0   95.98    7.71
  14 -11   0    1.20    1.76
  15   0   0   -2.13    1.72
  15   0   0    1.96    1.90
 -15   0   0   -0.78    1.67
  15  -1   0   20.97    3.63
  15   1   0   27.36    4.21
  15   1   0   21.49    3.41
  15  -1   0   21.13    3.66
 -15   1   0   19.94    3.62
  15  -2   0    0.69    1.77
  15   2   0   -1.47    1.78
  15  -2   0   -0.75    1.83
  15   2   0   -1.63    1.70
 -15   2   0    2.27    2.12
  15  -3   0    2.60    1.73
  15   3   0    3.73    2.26
  15  -3   0    1.37    1.92
  15   3   0    3.39    1.66
  15  -3   0    4.79    2.50
 -15   3   0    5.94    2.40
 -15  -3   0    1.52    1.36
 -15  -4   0    0.65    1.67
  15  -4   0    0.51    1.31
  15  -4   0    1.68    2.15
  15  -4   0    1.36    1.55
 -15   4   0   -2.18    1.86
 -15  -4   0   -0.55    1.41
  15  -5   0   56.93    5.00
 -15  -5   0   58.03    5.85
  15  -5   0   63.62    6.69
  15  -5   0   67.84    6.14
 -15   5   0   63.07    6.17
 -15  -5   0   45.53    4.96
  15  -6   0    0.67    1.61
  15  -6   0    1.01    1.42
 -15  -6   0    2.23    2.17
 -15  -6   0   -1.26    1.62
 -15   6   0    0.69    2.08
  15  -7   0    6.59    2.40
 -15  -7   0   11.04    3.07
  15  -7   0   11.62    2.50
 -15  -7   0    8.75    2.63
 -15   7   0   13.24    2.99
  15  -8   0   -1.30    1.67
 -15  -8   0   -0.83    2.02
 -15   8   0   -0.63    1.54
  15  -9   0    1.29    1.88
 -15   9   0    0.60    1.54
  16   0   0   31.64    4.42
  16   1   0   -0.62    1.73
  16  -1   0    0.73    1.95
  16   2   0   26.26    3.76
  16  -2   0   28.02    4.48
  16  -3   0   -0.83    2.12
  16  -4   0   -1.59    1.82
  17   0   0   -0.69    1.76
   0   0  -1    0.06    0.09
   0  -1   1    0.06    0.11
   0  -1  -1    0.53    0.22
   0   1  -1    0.07    0.12
   0   1   1   -0.05    0.09
   0  -1   1    0.05    0.10
   0  -1   1    0.61    0.25
   0   1   1   -0.07    0.12
   0  -1  -1    0.43    0.16
   0  -1  -1    0.57    0.23
   0   1  -1   -0.08    0.17
   0   2  -1  136.93    4.38
   0  -2   1  134.90    4.50
   0   2   1  132.86    4.55
   0  -2  -1  133.25    5.12
   0   2  -1  134.41    4.82
   0  -2   1  130.39    4.42
   0  -2   1  126.43    5.05
   0  -2  -1  130.25    5.08
   0  -2  -1  132.18    4.60
   0  -2   1  139.28    4.91
   0  -2  -1  127.97    5.13
   0  -2  -1  127.85    5.16
   0   3   1    0.21    0.21
   0  -3   1   -0.07    0.27
   0  -3   1    0.06    0.19
   0  -3  -1    0.17    0.55
   0   3   1    0.09    0.21
   0   3  -1    0.98    0.50
   0   3   1   -0.05    0.19
   0  -3   1    0.43    0.24
   0   3  -1   -0.23    0.37
   0   3   1    0.21    0.21
   0  -3  -1   -0.18    0.65
   0  -3   1   -0.16    0.54
   0  -3  -1    0.99    0.67
   0  -3  -1    0.64    0.36
   0  -3   1    0.51    0.77
   0  -3  -1   -0.26    0.40
   0   3   1   -0.16    0.33
   0  -3   1    0.83    0.51
   0   4   1  518.07   16.47
   0  -4  -1  517.41   17.44
   0  -4  -1  517.78   17.57
   0   4   1  519.66   15.74
   0   4   1  510.60   15.68
   0  -4   1  510.02   15.73
   0   4  -1  522.87   16.76
   0   4   1  490.13   16.10
   0  -4   1  523.59   17.35
   0  -4  -1  503.81   16.84
   0  -4   1  496.72   17.38
   0  -4  -1  518.57   17.43
   0  -4  -1  529.06   16.74
   0  -4   1  514.45   16.74
   0   4  -1  509.50   16.60
   0   4   1  531.07   16.31
   0   4   1  519.18   15.70
   0  -4   1  503.24   15.74
   0  -5  -1    0.53    0.48
   0   5   1   -0.15    0.37
   0  -5   1   -0.41    0.57
   0   5   1    0.34    0.17
   0  -5  -1   -0.33    0.36
   0   5   1    0.06    0.16
   0  -5   1    0.05    0.16
   0   5  -1   -0.17    0.40
   0   5   1   -0.10    0.24
   0  -5   1   -0.24    0.44
   0  -5  -1    0.27    0.49
   0   5   1    0.18    0.35
   0  -5  -1   -0.19    0.42
   0  -5   1   -0.26    0.60
   0  -5  -1    0.52    0.55
   0   5   1    0.25    0.36
   0  -5   1    0.52    0.45
   0   5  -1   -0.16    0.40
   0  -5  -1    0.17    0.31
   0   5   1    0.10    0.13
   0  -5   1    0.06    0.16
   0  -6   1 4221.13  124.77
   0   6   1 4369.67  124.70
   0   6   1 4083.64  126.17
   0  -6  -1 4190.52  127.74
   0  -6   1 4277.31  127.11
   0   6  -1 4079.31  126.48
   0  -6   1 4102.53  124.76
   0   6   1 4329.93  124.70
   0  -6  -1 4232.07  126.44
   0   6   1 4029.67  126.30
   0  -6   1 4173.58  127.41
   0   6   1 4106.10  126.79
   0   6   1 4214.52  125.50
   0  -6  -1 4152.20  127.67
   0   6   1 4167.99  126.52
   0  -6   1 4051.58  127.63
   0  -6  -1 4105.08  126.43
   0   6   1 4277.62  125.96
   0   6  -1 4086.53  126.19
   0  -6   1 4194.20  126.47
   0  -6  -1 4548.30  127.96
   0   7   1   -0.21    0.39
   0  -7  -1    0.37    0.66
   0  -7   1    0.29    0.63
   0   7   1   -0.22    0.57
   0  -7   1    0.13    0.16
   0  -7  -1   -0.23    0.49
   0   7  -1    0.47    0.66
   0   7   1   -0.28    0.59
   0  -7  -1   -0.37    0.67
   0   7   1    0.13    0.33
   0  -7  -1    0.36    0.91
   0  -7   1   -0.36    0.76
   0   7   1    0.23    0.53
   0  -7  -1    0.23    0.46
   0   7  -1    0.60    0.56
   0  -7   1    0.24    0.50
   0   7   1   -0.36    0.45
   0  -7   1    0.39    0.18
   0  -8  -1 2059.75   64.08
   0   8   1 1959.85   61.97
   0   8  -1 1965.33   62.13
   0   8   1 2027.67   60.81
   0  -8  -1 1952.40   63.66
   0  -8   1 1975.52   63.73
   0   8   1 2057.11   62.24
   0  -8  -1 1954.53   62.12
   0   8  -1 1955.08   61.70
   0   8   1 2057.43   61.55
   0  -8   1 2006.56   62.18
   0  -8  -1 2034.03   63.72
   0   8   1 2082.76   61.94
   0   9  -1   -0.30    0.83
   0   9   1   -0.28    0.75
   0   9   1    0.15    0.62
   0   9  -1    0.86    1.16
   0  -9  -1   -0.47    1.08
   0   9   1    0.87    0.94
   0  -9   1   -0.90    1.03
   0  -9  -1   -0.45    1.10
   0   9  -1   -0.49    0.89
   0   9   1    0.22    0.63
   0  -9  -1   -0.30    0.77
   0  -9   1   -0.30    0.77
   0   9  -1    0.24    0.71
   0   9   1   -0.28    0.85
   0   9   1   -0.44    1.08
   0  -9   1    0.92    1.11
   0  10   1  365.87   15.76
   0  10   1  391.17   14.41
   0 -10   1  380.78   16.02
   0 -10   1  456.28   16.12
   0  10   1  362.78   14.22
   0  10  -1  380.21   14.44
   0 -10  -1  418.37   14.77
   0 -10   1  356.97   11.62
   0  10   1  390.77   12.95
   0  10  -1  377.21   15.77
   0  10   1  378.51   15.14
   0 -10   1  420.55   16.45
   0 -10  -1  383.10   16.12
   0  10  -1  355.41   16.09
   0  10  -1  340.34   14.00
   0  10   1  385.66   14.42
   0 -10   1  363.28   14.36
   0 -10  -1  387.22   14.61
   0  10  -1  382.36   13.89
   0  10   1  376.42   13.67
   0 -10  -1  401.77   16.47
   0 -11   1    0.48    0.95
   0  11   1   -0.34    0.87
   0  11  -1    1.78    1.00
   0 -11  -1   -0.36    0.72
   0  11  -1    2.09    1.34
   0  11   1   -0.45    0.97
   0 -11  -1    2.30    1.61
   0  11   1   -0.34    0.73
   0 -11   1    1.09    1.25
   0 -11  -1    0.55    1.27
   0  11  -1   -0.33    0.75
   0  11  -1   -0.61    1.29
   0 -11  -1   -0.37    0.73
   0 -11   1    0.36    0.83
   0  11   1   -0.80    0.74
   0  11  -1   -0.28    0.64
   0  11   1   -0.35    0.80
   0  11   1   -0.54    1.15
   0 -11   1    0.56    1.37
   0 -12   1 1237.64   42.37
   0  12   1 1169.32   39.74
   0  12   1 1113.59   41.47
   0 -12   1 1270.75   41.63
   0 -12  -1 1271.80   40.27
   0  12  -1 1204.18   39.88
   0 -12   1 1225.81   42.38
   0  12   1 1178.82   40.90
   0  12  -1 1206.55   41.76
   0  12  -1 1164.62   42.48
   0  12   1 1255.79   39.83
   0  12  -1 1174.79   39.43
   0 -12  -1 1237.09   42.32
   0 -12   1 1245.63   42.31
   0  12   1 1197.26   38.90
   0 -12   1 1232.78   39.92
   0  12  -1 1205.41   38.92
   0 -12  -1 1222.59   40.09
   0 -12  -1 1139.22   42.19
   0  13   1   -0.41    0.99
   0 -13   1   -0.67    1.63
   0  13   1   -0.42    0.89
   0  13   1   -0.63    1.90
   0 -13   1    0.58    1.48
   0 -13  -1    0.87    0.99
   0  13  -1   -0.42    1.06
   0  13  -1   -0.62    1.41
   0  13   1   -0.54    1.57
   0  13  -1   -0.72    1.54
   0  13  -1    1.14    1.19
   0  13   1   -0.39    1.06
   0 -13  -1    0.65    1.75
   0 -13  -1   -0.44    1.11
   0  13  -1   -0.32    0.92
   0  13   1    0.90    0.87
   0 -13   1   -0.42    1.07
   0 -14   1   45.32    4.73
   0 -14  -1   36.48    3.82
   0  14  -1   35.10    3.68
   0  14  -1   29.17    4.12
   0  14   1   36.18    4.23
   0  14   1   35.02    3.54
   0  14  -1   37.01    3.56
   0  14  -1   31.83    4.52
   0  14   1   38.00    3.25
   0  14  -1   36.03    3.24
   0 -14   1   40.11    3.82
   0 -14  -1   44.44    4.09
   0  14   1   31.29    3.47
   0  14   1   34.22    3.53
   0 -14   1   40.63    4.92
   0  14  -1   35.32    3.74
   0 -15   1   -0.45    1.32
   0 -15   1   -1.56    2.19
   0  15   1    0.47    1.08
   0  15   1    0.49    1.05
   0  15  -1    0.51    1.01
   0 -15   1    0.68    1.34
   0 -15  -1    0.50    1.08
   0  15  -1    0.71    1.72
   0  15   1    1.25    1.52
   0  15  -1   -0.42    0.96
   0  15   1    1.75    1.37
   0  15  -1   -0.44    1.35
   0  15  -1    1.03    1.04
   0  15   1    1.28    0.93
   0 -15  -1   -0.99    1.33
   0 -15   1   -0.46    1.23
   0 -16   1   12.03    2.34
   0  16   1   10.97    2.35
   0  16  -1   17.06    2.59
   0 -16  -1   10.40    3.08
   0  16  -1   14.22    2.76
   0  16   1   17.58    2.76
   0 -16   1   15.85    3.53
   0  16  -1   12.81    3.08
   0  16   1   16.05    3.23
   0 -16   1   20.32    3.60
   0  16  -1   14.23    3.40
   0  16  -1   13.68    2.43
   0  16   1   15.31    2.17
   0  16  -1   12.74    2.39
   0 -16  -1   21.34    3.04
   0 -16   1   12.84    2.56
   0 -17   1    0.77    1.77
   0  17  -1    1.89    1.87
   0 -17  -1   -0.54    1.38
   0  17   1    0.71    1.72
   0  17  -1   -0.80    1.71
   0  17   1   -1.07    1.14
   0  17  -1    0.49    1.05
   0  17  -1   -0.58    1.33
   0 -17   1   -0.89    2.03
   0 -17  -1   -0.92    2.59
   0  17   1   -0.56    1.19
   0  18   1   18.70    3.80
   0  18  -1   24.34    4.51
   0  18   1   24.84    3.52
   0  18   1   22.91    3.50
   0 -18   1   24.39    4.61
   0  18  -1   26.34    3.71
   0  18  -1   23.93    3.41
   0 -18  -1   27.02    4.62
   0 -18   1   26.91    4.58
   0  19   1    0.78    2.10
   0 -19   1   -0.86    2.08
   1   0  -1    0.25    0.16
   1   0   1   -0.08    0.14
   1   0  -1    1.86    0.37
   1   0   1   -0.07    0.14
   1   0   1    0.15    0.14
  -1   0   1    1.64    0.28
  -1   0   1    0.09    0.20
  -1   0  -1    0.08    0.16
  -1   0  -1   -0.07    0.15
  -1   0   1    0.07    0.14
  -1   0   1    0.08    0.18
   1   1  -1 2434.30   70.02
  -1  -1  -1 2444.19   69.92
   1  -1  -1 2363.32   70.36
   1  -1   1 2183.30   69.94
   1  -1  -1 2426.29   69.91
  -1  -1  -1 2423.62   69.98
   1   1   1 2323.29   69.97
  -1  -1  -1 2281.97   69.93
   1   1  -1 2474.93   70.29
   1  -1  -1 2182.32   70.14
  -1  -1  -1 2097.22   70.05
   1  -1   1 2227.36   69.88
  -1  -1   1 2387.86   69.71
  -1  -1  -1 2332.42   69.96
   1  -1   1 2171.35   69.94
  -1   1  -1 2275.66   70.06
  -1  -1   1 2386.87   70.45
  -1  -1  -1 2353.56   70.01
  -1  -1  -1 2357.06   69.79
  -1   1  -1 2429.86   69.91
  -1   1   1 2216.88   70.08
  -1   1  -1 2345.02   70.42
  -1  -1   1 2358.92   70.16
  -1   1   1 2351.33   70.28
  -1  -1  -1 2424.18   70.25
  -1   1  -1 2449.68   70.26
  -1  -1   1 2437.79   70.01
  -1  -1  -1 2765.60   70.35
  -1   1   1 2287.80   70.18
   1   2  -1   32.86    1.72
  -1  -2  -1   34.41    1.62
   1  -2  -1   26.91    1.89
   1   2   1   30.32    1.68
  -1   2   1   32.63    1.34
   1   2   1   36.60    1.82
  -1  -2  -1   31.89    1.89
  -1   2  -1   29.74    1.44
   1   2  -1   29.86    1.87
  -1  -2  -1   31.62    1.59
  -1  -2  -1   31.03    1.60
   1   2  -1   36.89    1.90
   1  -2   1   31.81    1.54
   1  -2   1   36.92    1.69
  -1  -2  -1   34.46    1.71
   1  -2   1   34.68    1.67
  -1  -2   1   32.72    2.01
  -1  -2   1   29.86    1.98
  -1   2   1   31.94    1.85
  -1  -2  -1   34.38    1.83
  -1  -2  -1   33.95    1.71
   1  -2  -1   32.06    2.07
  -1   2  -1   32.79    1.88
   1  -2  -1   27.66    1.80
  -1  -2  -1   31.53    1.91
  -1   2   1   30.16    1.96
  -1  -2  -1   33.25    1.95
  -1  -3  -1   14.21    0.91
   1   3  -1   10.63    0.99
  -1   3  -1   10.56    0.80
  -1  -3  -1   11.82    1.26
   1  -3  -1    9.94    1.19
   1   3   1    9.78    0.92
   1   3   1    9.44    0.95
   1   3  -1    9.69    1.10
   1  -3   1    9.54    0.87
   1   3   1   11.10    0.84
  -1  -3  -1   13.69    0.89
   1   3  -1    8.88    1.00
  -1  -3  -1    9.34    0.80
   1  -3  -1    9.84    0.80
  -1   3  -1   10.37    0.80
   1  -3   1   10.19    0.77
   1   3   1   10.21    0.85
   1  -3   1   11.57    0.87
   1  -3   1   12.52    0.90
  -1   3   1    9.67    1.18
  -1  -3  -1    9.83    1.20
   1   3   1    9.31    0.78
   1   3   1    8.24    0.78
  -1  -3  -1    8.57    0.83
   1  -3  -1    9.58    1.24
  -1   3   1    8.38    1.00
  -1   3  -1    7.51    1.05
  -1  -3   1    9.26    1.21
  -1  -3  -1   10.24    1.18
  -1  -3  -1   10.77    0.99
   1  -3   1   11.33    1.24
   1  -3  -1    9.51    1.07
   1  -3  -1    8.99    1.04
   1   3  -1   10.72    0.85
  -1  -3  -1   10.41    1.19
  -1  -4  -1  997.61   29.81
  -1   4  -1  991.56   29.80
  -1  -4   1 1001.28   30.59
  -1  -4  -1 1018.99   31.43
   1   4   1  984.32   30.66
   1   4   1  994.98   30.54
   1  -4   1  970.63   30.47
   1   4   1  999.34   29.85
  -1  -4  -1  968.04   30.01
  -1  -4  -1  975.91   29.80
   1  -4   1  991.48   29.76
   1   4   1  957.80   29.98
   1   4  -1  975.41   30.82
  -1   4  -1  971.70   29.80
   1  -4   1  977.02   29.88
   1  -4  -1  978.64   30.20
  -1  -4  -1  950.15   30.18
   1   4   1 1002.51   30.46
   1  -4   1  978.80   29.90
   1   4   1 1002.65   30.30
   1   4   1  965.58   29.85
  -1   4   1  979.83   31.52
  -1  -4   1  969.23   31.24
  -1  -4  -1 1005.65   30.54
   1  -4  -1  971.08   31.07
  -1  -4  -1 1002.60   31.29
  -1   4  -1  952.83   31.36
   1   4   1  982.11   30.46
  -1  -4   1  973.98   31.48
   1  -4  -1  983.08   31.52
   1  -4   1  986.35   31.06
  -1  -4   1 1018.27   30.17
  -1   4   1 1020.40   30.85
   1  -4  -1 1009.67   31.02
   1   4  -1  957.81   30.08
   1  -4  -1 1026.02   31.02
  -1  -4  -1 1013.16   31.53
  -1   5  -1  106.24    3.78
  -1  -5  -1  105.52    3.77
  -1  -5   1  109.74    4.74
  -1  -5  -1  114.90    5.56
  -1   5   1   96.23    5.15
   1  -5   1   96.34    5.01
   1   5   1  108.57    4.67
   1   5   1  104.31    4.70
   1  -5   1  102.05    4.66
   1  -5  -1  103.01    3.86
   1   5  -1  108.33    3.94
   1   5   1  108.42    3.86
  -1   5  -1  105.91    3.78
  -1   5   1  109.17    3.51
   1  -5   1  102.27    3.85
  -1   5  -1   96.88    4.51
  -1  -5  -1   98.58    3.97
   1  -5  -1  106.74    4.42
   1   5  -1   99.76    4.76
  -1  -5  -1  102.45    3.75
   1  -5   1  107.38    3.78
  -1   5   1  103.78    4.38
   1   5   1  113.15    4.39
   1   5   1  103.29    3.85
  -1  -5   1  108.87    5.24
   1   5   1  102.07    4.63
   1  -5   1  102.00    3.87
  -1  -5  -1   98.31    4.14
  -1  -5  -1  108.40    5.30
  -1  -5   1  105.79    5.40
   1   5   1  108.92    4.56
  -1  -5  -1  106.48    4.69
   1  -5  -1   99.42    5.33
  -1   5  -1  100.00    5.31
  -1  -5  -1  101.31    4.37
  -1   5  -1  100.04    4.82
   1   5  -1  104.41    4.21
  -1  -5   1  104.93    4.31
  -1   5   1  115.46    5.00
   1  -5  -1  110.21    5.06
   1  -5   1   96.75    4.91
  -1   5   1  101.44    4.74
   1   5   1  107.66    3.83
  -1  -5  -1  104.25    5.39
  -1  -6   1   81.19    4.10
  -1  -6  -1   83.52    2.99
  -1   6  -1   83.67    3.00
  -1  -6  -1   85.72    4.94
   1   6   1   81.53    4.13
  -1   6   1   77.30    4.63
   1  -6   1   75.88    4.50
   1   6  -1   79.75    3.12
   1  -6   1   74.45    4.09
  -1  -6  -1   81.24    3.23
   1  -6  -1   78.69    3.06
  -1   6  -1   78.73    2.93
  -1  -6  -1   74.57    4.17
   1  -6  -1   79.50    3.80
  -1   6   1   81.71    3.86
  -1  -6  -1   78.78    3.22
  -1   6  -1   77.88    3.95
   1  -6   1   75.44    2.95
  -1  -6  -1   79.56    2.94
   1   6  -1   78.36    4.23
   1   6   1   82.22    3.65
   1   6   1   83.18    4.22
   1   6   1   76.89    3.01
  -1  -6   1   80.14    4.59
  -1  -6   1   77.45    2.74
   1  -6   1   79.46    3.09
   1  -6  -1   75.02    4.74
  -1  -6  -1   79.70    4.69
   1   6   1   78.33    3.88
  -1   6  -1   73.79    4.69
  -1   6   1   75.52    4.22
  -1  -6  -1   79.43    4.06
  -1  -6   1   85.80    4.97
  -1  -6  -1   76.91    3.76
  -1  -6   1   79.51    3.70
   1   6   1   82.67    3.31
   1  -6  -1   86.52    4.47
  -1   6   1   87.02    4.25
   1  -6   1   69.31    4.17
  -1   6  -1   68.32    4.04
  -1   6   1   80.84    4.19
   1   6  -1   74.61    3.53
  -1  -6  -1   75.17    4.71
  -1  -7   1  450.23   16.22
  -1   7   1  494.23   14.37
  -1  -7   1  482.63   14.46
  -1  -7  -1  468.34   17.58
   1  -7   1  465.09   17.31
   1   7   1  472.45   16.29
  -1  -7  -1  453.15   14.63
  -1   7  -1  460.18   14.60
   1  -7  -1  459.83   14.50
   1   7  -1  475.90   14.61
  -1  -7   1  457.80   14.37
   1  -7   1  466.52   14.44
  -1   7  -1  455.49   16.12
   1   7  -1  450.38   16.39
  -1   7   1  464.01   15.90
   1   7   1  448.23   16.34
  -1  -7  -1  481.09   14.83
   1  -7  -1  481.62   16.01
  -1   7   1  459.49   14.29
   1  -7   1  479.49   14.55
   1   7   1  479.12   16.54
  -1   7  -1  460.69   14.13
  -1  -7   1  447.96   16.99
   1  -7  -1  470.29   17.57
  -1  -7  -1  483.20   17.52
  -1   7   1  449.40   16.47
  -1  -7   1  458.53   17.46
   1   7   1  467.63   16.02
  -1   7  -1  463.67   16.40
   1  -7   1  439.58   16.64
   1  -7  -1  479.15   16.76
   1   7   1  466.80   15.13
  -1  -7  -1  464.75   15.80
  -1  -7   1  473.38   15.77
  -1   7   1  492.16   16.50
   1   7  -1  467.76   15.50
  -1   7   1  473.22   16.29
  -1  -7  -1  479.42   17.72
  -1  -8   1   90.75    3.18
   1  -8   1   92.01    5.68
  -1  -8  -1   96.73    6.02
   1   8   1   90.12    4.91
  -1   8   1   93.48    4.72
  -1   8   1   91.20    5.73
   1   8  -1   94.76    3.35
  -1   8  -1   88.17    3.23
   1  -8   1   90.14    5.21
  -1  -8  -1   93.71    3.29
  -1   8   1   97.12    4.77
  -1   8  -1   89.19    4.81
   1  -8   1   85.12    3.21
   1   8  -1   92.70    5.10
   1   8   1   95.37    5.12
   1  -8  -1   95.11    4.75
  -1  -8  -1   98.02    3.66
  -1  -8   1   90.18    3.17
  -1   8   1   91.81    4.03
  -1   8  -1   93.94    3.09
  -1  -8   1   96.34    5.60
   1   8   1   97.33    5.28
   1  -8  -1   92.99    5.91
   1   8   1   94.65    4.77
  -1  -8   1   93.90    5.87
  -1   8  -1   98.16    6.07
  -1   8   1   92.15    5.15
  -1  -8  -1   84.03    5.59
  -1  -8  -1   87.56    4.57
   1  -8  -1   83.70    5.05
   1   8  -1   92.21    4.36
   1  -8   1  101.90    5.48
  -1   8   1   94.84    4.92
  -1   8  -1   96.81    5.05
   1   8   1   92.69    4.11
  -1  -8   1   92.58    4.59
  -1   8   1   98.21    5.07
  -1  -8  -1   97.19    6.00
  -1  -9  -1 2023.29   63.68
   1  -9   1 2156.38   63.19
   1   9   1 1965.50   63.09
   1   9   1 1933.98   61.43
  -1   9   1 1934.67   61.08
  -1   9   1 1893.96   62.85
  -1  -9   1 2029.36   62.92
  -1   9  -1 1981.22   61.25
  -1  -9  -1 2016.73   61.86
   1   9  -1 1972.12   61.68
  -1  -9   1 2006.43   62.02
  -1  -9  -1 1980.63   59.03
  -1   9   1 1899.48   60.93
   1   9   1 1922.15   61.51
  -1   9   1 1991.98   62.49
  -1  -9   1 1982.67   62.57
  -1   9   1 1945.85   59.72
   1   9  -1 2016.95   63.00
   1   9  -1 1725.66   62.98
  -1   9  -1 1949.05   63.42
   1  -9  -1 2027.31   63.40
  -1  -9   1 2045.55   63.34
  -1   9   1 1992.16   61.81
   1   9   1 1998.97   61.07
   1   9  -1 1911.45   60.75
  -1   9   1 1911.93   63.34
  -1  -9  -1 2012.21   63.26
   1  -9  -1 1992.33   62.03
  -1   9   1 1921.33   61.22
  -1   9   1 2000.98   61.50
   1   9   1 1972.38   60.03
  -1  -9  -1 2023.53   61.03
  -1  -9   1 1946.52   60.75
   1   9  -1 1935.18   60.27
  -1   9  -1 2063.65   61.30
   1  -9   1 1945.68   62.01
  -1  -9  -1 2029.50   63.56
  -1 -10  -1    1.07    1.06
   1  10   1    1.66    1.01
  -1  10   1    1.46    1.12
  -1  10   1    2.69    0.97
   1  10   1    1.98    1.39
   1 -10   1    5.44    1.70
  -1 -10   1    3.28    1.42
   1 -10   1    2.80    1.17
  -1  10   1    1.14    0.87
   1  10   1    2.34    1.15
  -1 -10   1    1.13    1.01
  -1  10  -1    1.23    0.90
  -1 -10  -1    2.90    0.98
   1  10  -1    1.73    1.05
   1  10   1    4.25    1.36
   1  10  -1    3.31    1.33
  -1  10  -1    2.45    1.31
  -1  10   1    2.84    0.74
  -1  10   1    2.17    1.31
  -1 -10  -1    2.09    1.20
   1  10  -1    2.41    1.06
  -1  10   1    2.79    1.23
  -1 -10  -1    0.50    1.39
   1  10   1    2.00    0.80
  -1 -10   1    1.00    1.15
   1  10  -1    2.74    1.60
  -1  10  -1   -0.55    1.33
   1 -10  -1    2.57    1.56
  -1  10   1    1.62    1.38
  -1 -10  -1    1.72    0.84
   1 -10  -1    2.31    1.25
  -1  10   1    1.49    0.94
  -1  10  -1    2.78    1.00
   1  10   1    3.61    0.86
   1 -10   1    3.48    1.43
   1  10  -1    2.35    0.78
  -1 -10   1    1.88    0.90
  -1 -11   1  173.89    8.19
   1  11  -1  173.46    8.36
  -1 -11  -1  172.95    9.74
   1  11   1  142.26    8.78
  -1  11   1  166.63    9.28
   1 -11   1  172.02    9.44
   1  11   1  163.68    8.06
  -1  11   1  167.22    7.89
  -1 -11   1  144.86    8.68
   1 -11   1  166.84    8.64
   1  11  -1  165.47    8.18
  -1  11   1  165.75    7.73
  -1 -11  -1  174.82    8.48
   1 -11  -1  174.19    7.96
  -1  11  -1  163.02    7.86
  -1  11   1  164.40    8.89
   1  11   1  172.00    8.66
  -1  11  -1  160.71    9.15
   1  11  -1  162.32    9.08
  -1  11   1  160.50    6.49
  -1  11   1  143.58    9.14
  -1  11  -1  176.66    8.25
   1  11   1  138.67    8.98
   1  11   1  173.54    7.83
  -1  11  -1  149.72    9.30
   1  11  -1  166.96    7.59
   1 -11  -1  158.29    9.35
  -1  11   1  164.98    8.17
  -1 -11   1  163.35    9.31
  -1 -11  -1  161.26    9.28
   1  11   1  167.51    6.88
  -1  11  -1  152.71    7.63
  -1 -11   1  157.81    7.48
  -1  11   1  160.93    7.68
  -1 -11  -1  163.66    7.67
   1  11  -1  171.00    7.15
   1 -11  -1  154.21    8.34
   1 -11   1  153.71    8.30
  -1 -11  -1  156.24    9.26
  -1 -12   1    1.53    1.12
  -1 -12  -1    0.65    1.28
   1  12   1    1.13    0.91
   1  12  -1    1.26    1.02
  -1  12   1    0.37    0.98
   1  12   1    0.59    1.42
   1 -12   1    1.20    1.38
   1  12   1    0.40    1.03
  -1  12   1    2.90    1.56
   1 -12   1    1.48    1.39
  -1 -12   1    1.13    1.38
   1 -12  -1    0.37    0.94
  -1  12  -1   -0.37    1.11
  -1  12   1    1.37    0.88
   1  12  -1    2.03    1.23
  -1 -12   1    1.19    0.39
  -1 -12  -1    0.43    1.05
   1  12   1    2.37    1.33
  -1  12  -1    1.75    1.42
  -1  12   1    1.57    1.27
  -1 -12  -1    1.25    1.60
  -1 -12   1    2.48    1.58
  -1  12   1    1.59    0.67
   1  12  -1    1.68    1.28
  -1  12  -1   -0.39    1.38
   1  12   1    0.67    0.86
  -1  12   1    2.40    1.25
  -1 -12   1    1.19    1.53
   1 -12  -1    1.23    1.40
   1  12  -1    0.95    0.89
   1  12   1    0.64    1.37
  -1  12   1    1.97    1.59
  -1 -12  -1    1.79    1.53
  -1  12  -1    0.66    1.61
  -1  12   1    1.69    1.02
   1  12   1    1.12    0.77
  -1  12  -1    2.08    1.15
   1  12  -1    1.00    0.78
   1 -12  -1    2.74    1.43
  -1 -12  -1    3.85    1.27
   1 -12   1    2.26    1.32
  -1 -12   1    0.64    0.86
  -1  13   1  166.51    8.54
   1  13   1  167.06    8.85
  -1  13   1  167.83   10.10
   1 -13   1  179.84   10.45
   1 -13  -1  171.04   10.58
  -1 -13  -1  189.33   11.01
   1  13  -1  177.79    9.11
   1  13  -1  171.30    8.36
   1  13   1  161.26    8.50
  -1 -13   1  161.72   10.25
   1 -13   1  180.04    9.72
  -1 -13   1  179.77   10.21
   1  13  -1  175.73    9.02
  -1  13  -1  159.29    8.44
   1 -13  -1  178.32    8.76
  -1 -13  -1  186.58    9.37
   1  13   1  171.97    9.45
  -1  13   1  184.75    7.06
  -1  13   1  187.39   10.02
  -1  13  -1  181.03   10.39
   1  13  -1  162.42    9.86
   1  13   1  180.91   10.71
  -1  13   1  162.61   10.35
   1  13  -1  182.01    8.33
  -1 -13  -1  176.58   10.40
  -1  13  -1  167.71   10.51
  -1  13   1  184.98    9.04
  -1  13  -1  161.43    8.57
   1  13   1  183.21    8.49
   1 -13  -1  170.17    9.18
  -1  13  -1  180.91    8.54
   1 -13   1  169.39    9.14
  -1  13   1  168.39    8.23
  -1 -13  -1  176.10    8.54
  -1 -13   1  178.71    8.30
   1  13  -1  169.70    7.62
   1  13   1  168.32    7.36
  -1 -13   1  180.99    8.95
  -1 -14   1   19.56    2.84
   1  14   1   18.92    2.84
  -1 -14   1   19.31    3.65
   1  14  -1   17.20    2.78
  -1  14   1   24.38    2.98
   1 -14  -1   20.98    3.78
   1  14  -1   15.43    2.33
   1 -14   1   15.64    3.35
   1  14   1   20.64    2.72
   1 -14   1   17.71    3.07
  -1 -14   1   26.71    3.82
   1 -14  -1   23.42    2.91
  -1  14  -1   18.62    2.71
  -1 -14  -1   20.58    2.95
   1  14   1   23.50    3.37
  -1  14  -1   14.23    3.01
  -1  14   1   15.91    2.98
   1  14  -1   26.04    3.77
  -1  14   1   21.18    2.88
   1  14   1   20.30    2.64
   1  14   1   12.05    2.98
  -1  14  -1   22.36    2.96
   1  14  -1   18.88    2.49
  -1  14  -1   28.10    4.23
  -1  14   1   20.87    3.80
   1 -14  -1   16.80    2.84
  -1  14  -1   21.26    2.67
  -1  14   1   21.34    2.61
  -1  14  -1   18.97    2.90
   1  14  -1   19.23    2.18
   1  14   1   18.46    2.05
  -1 -14  -1   19.96    2.72
  -1 -14   1   18.76    2.47
   1 -14   1   18.89    2.86
  -1 -15   1   22.78    3.11
   1  15   1   21.31    3.08
  -1 -15   1   27.10    4.34
   1 -15  -1   31.41    4.52
   1  15   1   29.23    3.40
   1 -15   1   33.65    4.73
  -1  15   1   23.49    3.17
   1  15  -1   23.17    3.21
  -1  15  -1   25.96    3.26
   1  15  -1   25.53    3.01
   1 -15   1   32.51    4.16
  -1 -15   1   22.26    3.75
  -1 -15  -1   22.00    3.27
   1  15  -1   25.71    3.92
  -1  15   1   32.08    4.36
  -1  15  -1   23.94    3.87
   1  15   1   28.28    3.78
  -1  15  -1   25.98    4.40
   1  15  -1   24.82    2.84
  -1  15  -1   22.11    3.00
   1  15   1   28.38    4.31
   1  15   1   20.57    2.73
  -1  15  -1   26.95    3.46
   1 -15  -1   21.09    3.20
  -1  15   1   21.66    2.78
   1  15   1   26.49    2.50
  -1 -15  -1   23.74    3.07
  -1  15  -1   22.42    2.81
   1 -15   1   28.94    3.73
  -1 -15   1   24.40    2.88
  -1 -16   1    2.55    2.28
   1 -16   1    0.82    1.75
   1  16   1    0.50    1.15
  -1  16  -1    0.53    1.36
  -1  16   1    0.50    1.00
   1  16  -1    2.28    1.43
   1  16   1    1.08    1.24
   1 -16  -1    0.86    1.84
   1  16  -1    1.68    1.64
  -1  16   1    0.50    1.29
   1 -16   1   -0.68    1.56
  -1 -16   1    1.53    2.06
  -1 -16  -1   -0.57    1.13
  -1  16  -1    0.77    1.87
   1  16   1    0.64    1.56
  -1  16   1   -0.70    1.78
   1  16  -1    0.74    1.69
  -1  16  -1    0.90    2.05
   1  16   1    1.27    1.18
   1  16  -1   -1.20    1.21
   1  16   1    0.87    1.86
   1  16  -1   -0.82    1.24
  -1  16  -1    1.63    1.23
  -1  16  -1    0.50    1.40
  -1  16   1   -0.39    0.99
  -1 -16  -1    0.45    1.09
   1 -16  -1    1.76    1.71
   1  16   1    0.51    0.95
   1 -16   1   -1.11    1.62
  -1 -16   1   -0.38    1.12
   1  17   1    2.14    1.37
   1  17   1   -1.15    1.39
   1 -17   1    4.36    2.12
   1 -17  -1   -0.92    1.96
   1  17  -1    0.60    1.45
  -1  17   1    4.83    2.08
   1  17  -1    2.92    1.53
  -1  17  -1    3.40    1.83
  -1  17   1    1.08    1.31
  -1 -17   1    0.91    2.07
   1 -17   1    0.73    1.67
  -1 -17   1    4.08    2.64
  -1 -17  -1    3.44    2.31
  -1 -17  -1    2.42    1.83
   1  17   1    2.77    2.24
  -1  17  -1   -0.95    2.04
   1  17  -1    3.35    1.55
  -1  17  -1    3.57    1.85
   1 -17  -1    1.22    1.56
   1 -17   1    2.85    1.60
   1  17   1    3.41    1.83
   1  17  -1    1.56    1.89
  -1  17   1    2.95    1.89
  -1  17  -1    0.82    1.75
   1  18  -1    8.20    2.74
  -1  18  -1    7.74    3.04
   1  18   1    4.31    2.26
  -1  18   1    6.23    2.68
   1  18  -1    5.68    1.83
  -1  18   1   10.25    2.45
  -1  18  -1    7.18    2.23
   1  18  -1   10.71    2.51
  -1  18  -1    5.27    1.92
   1 -18   1    4.63    2.81
   1  18   1    7.91    2.20
   1  18   1    9.70    2.41
   1 -18  -1   11.71    3.59
   1 -18   1    7.70    2.65
  -1 -18  -1    9.07    3.03
  -1 -18   1    4.30    2.61
  -1  19   1   20.38    4.05
   1  19   1   21.84    3.84
   1 -19   1   21.83    3.96
   1 -19  -1   13.14    3.52
   2   0   1    0.12    0.25
   2   0  -1    1.41    0.44
  -2   0  -1    0.90    0.34
  -2   0  -1    0.72    0.39
  -2   0   1    0.09    0.11
  -2   0   1    0.29    0.16
  -2   0   1    0.12    0.30
   2   0   1    0.56    0.33
   2   0   1    0.32    0.29
  -2   0   1    1.12    0.55
  -2   0   1    0.16    0.23
  -2   0   1    0.28    0.43
  -2   0  -1    0.65    0.42
  -2   0  -1    0.74    0.26
  -2   0   1    0.25    0.24
  -2   0  -1    0.27    0.30
  -2   0   1    1.50    0.33
   2  -1  -1   51.28    2.48
  -2  -1  -1   51.56    2.53
  -2   1   1   50.04    2.62
  -2  -1  -1   50.85    2.49
   2   1  -1   50.80    2.53
  -2   1  -1   47.48    2.06
   2   1  -1   47.86    2.53
  -2  -1   1   50.91    2.12
  -2  -1  -1   51.03    2.18
   2   1  -1   42.55    2.47
   2  -1  -1   52.21    2.54
  -2   1   1   51.38    2.50
  -2  -1  -1   50.24    2.46
  -2  -1   1   51.39    2.31
   2  -1   1   49.55    2.47
   2   1   1   46.83    2.39
   2  -1   1   47.73    2.36
  -2  -1  -1   48.82    2.28
   2  -1   1   46.06    2.45
  -2  -1  -1   49.95    2.43
  -2  -1   1   46.18    2.69
  -2   1  -1   49.91    2.03
  -2  -1   1   50.03    1.97
   2  -1   1   48.05    2.00
   2   1  -1   47.32    1.96
  -2   1   1   51.60    2.46
  -2  -1  -1   52.18    2.47
  -2   1   1   47.82    2.52
  -2  -1   1   51.82    2.61
  -2   1   1   47.60    2.67
  -2   1  -1   45.06    2.64
  -2  -1  -1   49.44    2.33
  -2   1   1   51.27    2.42
  -2  -1   1   51.40    2.07
  -2   1   1   49.66    2.32
   2   1  -1   45.61    2.00
  -2  -1  -1   46.62    2.21
  -2   2   1   74.98    3.64
  -2  -2  -1   76.18    3.56
   2   2  -1   75.83    3.49
  -2   2  -1   77.19    2.97
   2  -2   1   75.79    2.94
  -2  -2  -1   76.98    3.44
   2   2  -1   76.61    2.92
   2   2   1   71.61    3.30
   2   2   1   81.75    3.50
  -2  -2   1   72.24    2.86
  -2  -2  -1   77.11    3.61
   2  -2  -1   74.25    3.37
   2   2  -1   77.80    3.68
  -2  -2   1   77.13    3.39
   2  -2   1   73.28    3.19
   2   2   1   68.85    3.06
  -2  -2  -1   82.85    3.39
  -2  -2  -1   72.78    3.35
   2  -2   1   78.13    3.35
  -2  -2   1   78.95    3.79
   2  -2   1   75.32    3.38
  -2  -2  -1   83.65    3.39
   2  -2   1   73.96    3.26
  -2   2   1   74.78    3.52
  -2   2   1   73.95    3.76
   2   2   1   74.53    3.13
  -2  -2  -1   88.24    3.24
  -2   2  -1   77.36    3.35
  -2  -2  -1   76.34    3.16
   2  -2  -1   71.81    3.71
  -2  -2   1   74.00    3.41
  -2   2   1   74.96    3.61
  -2   2  -1   78.95    3.84
  -2  -2  -1   80.15    3.46
  -2   2   1   75.84    3.56
  -2  -2  -1   85.53    3.53
   2   3  -1  414.84   13.82
  -2  -3   1  399.32   13.01
   2   3   1  422.34   13.72
  -2  -3  -1  418.19   14.04
   2  -3   1  405.54   13.41
  -2   3  -1  422.55   13.47
   2   3   1  394.93   13.59
   2   3  -1  423.38   13.07
  -2   3   1  397.52   14.08
   2  -3   1  430.50   12.83
   2   3  -1  398.11   14.04
   2  -3  -1  402.91   13.43
  -2  -3  -1  379.30   13.86
   2   3  -1  429.78   13.47
  -2   3  -1  417.44   13.36
   2  -3   1  400.92   13.16
   2  -3   1  405.60   13.37
  -2   3  -1  427.63   13.15
  -2  -3  -1  427.07   13.51
   2  -3  -1  416.73   12.61
  -2  -3  -1  413.70   13.36
   2   3   1  413.68   13.42
   2   3   1  410.85   13.01
  -2  -3   1  415.09   14.13
  -2  -3  -1  400.23   12.96
  -2  -3  -1  427.29   13.38
  -2   3  -1  431.02   13.39
   2  -3   1  396.41   13.41
  -2   3   1  429.04   14.43
   2   3   1  403.02   13.15
   2  -3   1  404.92   13.79
  -2   3   1  415.99   14.01
  -2   3  -1  412.43   13.90
   2   3   1  406.77   13.67
  -2  -3  -1  423.75   13.72
  -2  -3   1  436.67   14.36
  -2  -3  -1  386.96   13.22
   2  -3  -1  414.49   14.26
   2   3  -1  406.30   13.54
   2  -3   1  386.78   14.18
  -2  -3   1  412.78   13.50
  -2   3   1  380.96   13.91
  -2   3   1  419.71   14.17
  -2  -3  -1  406.44   13.86
  -2  -3  -1  406.22   13.94
  -2  -4   1 3382.30  104.85
   2   4  -1 3871.73  105.08
  -2   4  -1 3419.38  104.73
   2  -4   1 3483.05  104.77
  -2  -4  -1 3602.79  105.52
   2   4  -1 3505.54  104.09
   2   4   1 3346.67  104.51
  -2   4   1 3473.86  105.36
   2   4   1 3592.69  104.79
   2   4  -1 3766.04  105.37
   2   4  -1 3475.66  104.25
   2  -4  -1 3368.55  104.17
  -2  -4  -1 3426.43  104.46
  -2   4  -1 3363.31  103.78
   2   4  -1 3341.14  104.80
   2  -4  -1 3478.69  103.66
  -2   4  -1 3526.30  104.08
  -2  -4  -1 3554.79  104.34
   2  -4   1 3357.75  103.85
  -2  -4  -1 3564.24  104.11
   2  -4   1 3304.66  104.16
   2   4   1 3474.88  104.26
  -2  -4  -1 3659.32  104.39
  -2  -4   1 3655.89  105.29
  -2  -4  -1 3494.75  104.14
  -2   4  -1 3515.80  104.08
   2   4   1 3540.65  104.20
  -2   4   1 3446.95  105.44
  -2  -4  -1 3561.60  104.09
  -2  -4  -1 3464.34  104.23
  -2  -4  -1 3556.53  105.10
  -2   4   1 3384.58  105.11
   2   4   1 3432.91  105.05
  -2  -4   1 3614.12  105.65
   2   4   1 3538.43  104.13
  -2   4  -1 3367.45  105.23
   2  -4   1 3512.43  105.10
   2  -4  -1 3485.01  105.46
   2   4  -1 3498.61  104.46
   2  -4   1 3445.27  105.45
   2  -4  -1 3447.69  105.32
   2   4  -1 3565.91  103.50
  -2   4   1 3452.75  105.23
  -2  -4  -1 3429.13  105.12
  -2  -4  -1 3548.15  105.37
  -2  -5  -1   22.59    1.46
  -2   5  -1   24.29    1.49
  -2  -5   1   19.17    1.81
  -2  -5  -1   20.47    2.12
  -2   5  -1   18.79    1.86
   2  -5   1   19.09    1.89
   2   5  -1   19.89    1.53
  -2   5   1   21.89    2.18
   2   5   1   22.58    1.90
   2  -5  -1   20.55    1.49
  -2   5  -1   23.16    1.65
   2   5  -1   26.02    1.65
  -2  -5  -1   23.28    1.66
   2   5  -1   23.36    1.98
  -2  -5  -1   20.44    1.55
  -2   5   1   24.44    1.53
  -2  -5  -1   20.22    1.40
   2  -5  -1   23.36    1.48
  -2   5  -1   25.32    1.52
   2  -5   1   24.28    1.40
   2  -5   1   20.43    1.49
  -2   5   1   19.22    2.06
  -2  -5   1   21.95    2.10
  -2  -5  -1   23.18    1.75
   2   5   1   22.35    1.51
  -2  -5  -1   24.27    1.66
   2   5   1   23.56    1.77
  -2  -5   1   22.06    2.23
  -2  -5  -1   25.40    2.18
   2  -5   1   19.91    2.02
   2   5   1   21.29    1.57
  -2  -5  -1   20.99    1.63
   2   5   1   23.03    2.15
  -2   5  -1   21.49    2.13
   2   5  -1   24.37    1.26
   2   5  -1   23.11    1.71
  -2   5  -1   22.69    2.13
  -2   5   1   19.68    1.97
   2  -5  -1   22.15    2.11
   2  -5   1   22.23    2.19
  -2  -5  -1   18.46    2.06
  -2  -6  -1  535.28   16.80
  -2  -6   1  540.03   18.27
  -2   6  -1  539.70   16.81
   2   6  -1  528.42   18.12
  -2   6   1  510.64   18.77
  -2  -6  -1  546.53   19.28
   2   6   1  539.90   18.17
  -2  -6   1  554.04   19.42
  -2   6  -1  533.13   18.56
   2   6  -1  524.83   17.43
   2  -6   1  521.78   18.53
  -2  -6  -1  523.02   17.18
   2  -6  -1  531.98   17.01
  -2   6  -1  509.77   17.09
   2   6  -1  536.45   17.06
  -2  -6  -1  527.30   17.19
   2  -6  -1  548.66   17.26
  -2  -6  -1  532.28   16.80
  -2   6  -1  506.08   17.55
  -2   6   1  521.76   17.20
  -2   6  -1  557.50   16.84
   2  -6   1  532.90   16.60
   2   6  -1  533.92   18.28
   2   6   1  561.94   17.96
   2  -6   1  509.38   16.91
   2   6  -1  544.27   18.96
  -2  -6  -1  527.73   17.31
  -2  -6   1  533.04   18.68
   2   6   1  515.32   18.84
  -2  -6  -1  558.99   18.93
   2  -6   1  515.20   18.83
  -2  -6  -1  524.66   17.57
   2   6   1  541.79   17.44
  -2   6  -1  559.10   19.26
  -2  -6   1  529.59   19.15
   2  -6  -1  528.73   18.70
  -2   6   1  543.46   18.59
   2   6  -1  526.81   16.64
  -2   6   1  557.05   18.56
   2   6  -1  526.77   17.49
  -2  -6  -1  540.15   17.11
   2  -6   1  518.71   18.77
  -2   6  -1  520.85   18.48
  -2  -6  -1  525.99   19.00
  -2   7  -1   68.59    2.85
  -2  -7   1   69.33    4.06
  -2  -7  -1   66.39    2.83
  -2  -7  -1   65.13    4.62
  -2   7   1   63.29    4.43
  -2   7  -1   73.10    4.49
   2   7  -1   71.62    4.07
   2  -7   1   68.13    4.37
   2   7   1   65.82    3.97
  -2  -7   1   71.53    4.86
   2   7  -1   61.80    3.46
  -2  -7  -1   62.41    3.09
   2  -7  -1   67.63    3.02
   2   7  -1   65.02    3.04
  -2   7  -1   65.98    3.04
   2  -7  -1   62.15    3.33
  -2   7  -1   65.48    3.64
  -2   7   1   60.21    3.34
   2  -7   1   65.58    2.66
  -2  -7  -1   72.16    3.30
   2   7  -1   70.04    4.16
  -2  -7  -1   65.63    2.84
  -2   7  -1   67.90    2.85
  -2  -7   1   61.09    4.21
  -2  -7   1   65.00    2.76
   2   7   1   68.69    3.94
  -2  -7  -1   65.19    3.29
  -2  -7  -1   66.63    4.47
   2  -7   1   71.73    4.70
  -2  -7   1   63.08    4.58
  -2  -7  -1   64.07    3.62
  -2   7  -1   67.66    4.68
   2   7  -1   59.64    3.16
   2   7   1   67.27    3.50
  -2  -7   1   64.71    3.04
   2   7  -1   66.00    2.94
   2  -7   1   60.47    4.21
  -2   7  -1   63.58    4.12
  -2   7   1   79.02    4.38
   2   7   1   64.53    2.57
  -2   7   1   68.74    4.24
   2  -7  -1   65.92    4.30
  -2  -7  -1   63.43    3.23
  -2  -7  -1   69.60    4.69
  -2   8  -1   60.13    2.55
  -2  -8  -1   58.50    2.53
   2   8  -1   61.49    3.53
  -2   8  -1   58.75    4.27
  -2   8   1   59.88    4.49
   2  -8   1   57.77    4.28
   2   8   1   56.87    3.82
   2   8  -1   65.08    4.08
  -2  -8   1   65.42    4.90
  -2  -8  -1   55.33    4.52
   2   8  -1   61.53    2.82
  -2   8  -1   61.81    2.74
  -2  -8  -1   59.29    2.79
   2  -8  -1   54.91    2.72
  -2  -8  -1   58.53    2.99
   2   8  -1   69.91    4.28
  -2  -8  -1   59.67    2.57
  -2   8  -1   66.67    3.75
   2  -8  -1   54.73    3.30
  -2   8   1   59.23    3.40
  -2  -8  -1   61.81    4.13
  -2   8  -1   62.85    2.59
  -2  -8   1   66.68    4.48
  -2  -8   1   59.98    2.57
  -2  -8  -1   57.44    3.13
   2   8   1   64.95    4.02
  -2   8   1   54.19    4.53
  -2   8  -1   50.77    4.35
   2   8   1   56.82    3.34
  -2   8   1   53.42    3.96
  -2  -8   1   53.83    4.42
   2   8  -1   57.16    3.19
  -2  -8  -1   63.81    4.60
   2  -8   1   59.19    4.54
  -2  -8   1   53.60    2.92
   2  -8   1   61.01    4.38
  -2  -8  -1   62.57    3.28
  -2   8   1   60.73    4.04
   2   8   1   59.00    2.62
  -2   8   1   62.59    4.14
   2  -8  -1   61.22    4.30
  -2   8  -1   64.25    4.20
   2   8  -1   64.75    2.94
  -2  -8  -1   70.82    4.88
  -2  -9  -1   33.15    1.56
  -2   9  -1   33.28    1.57
   2   9  -1   27.97    2.75
   2   9   1   30.30    2.80
   2  -9  -1   31.06    3.44
   2  -9   1   24.84    2.96
  -2   9  -1   36.07    3.39
  -2  -9   1   31.17    3.57
   2   9  -1   30.09    2.52
  -2   9   1   23.66    3.04
  -2  -9  -1   28.61    3.32
  -2  -9  -1   35.27    1.77
   2   9  -1   29.38    1.72
  -2  -9   1   24.56    3.15
  -2   9  -1   31.30    1.62
   2  -9  -1   32.85    1.71
   2  -9  -1   35.31    2.61
  -2  -9  -1   33.30    2.05
   2   9  -1   24.45    2.69
  -2  -9  -1   31.96    1.52
  -2   9  -1   27.88    1.46
  -2  -9  -1   30.64    2.99
  -2   9  -1   28.71    2.56
  -2   9   1   29.74    2.42
  -2  -9   1   31.10    1.66
  -2  -9   1   28.60    1.57
  -2  -9   1   30.41    3.15
   2   9  -1   34.77    3.42
  -2   9   1   32.83    1.62
  -2   9   1   30.31    3.53
   2   9   1   33.18    2.52
   2   9  -1   34.02    2.41
   2   9   1   37.49    3.69
  -2  -9   1   29.59    3.41
  -2  -9  -1   29.99    3.30
   2  -9   1   30.27    3.40
  -2   9  -1   30.69    3.50
  -2   9   1   32.32    3.03
  -2   9  -1   28.50    2.81
   2   9   1   29.81    1.81
   2  -9   1   29.14    3.10
  -2   9   1   37.19    3.17
   2   9  -1   36.10    2.14
   2  -9  -1   37.63    3.44
  -2   9   1   24.78    2.71
  -2  -9  -1   30.12    2.32
  -2  -9   1   34.58    2.27
  -2  -9  -1   33.85    3.72
  -2 -10   1   99.91    3.47
  -2 -10   1  106.94    5.99
   2  10  -1  109.57    6.12
  -2 -10  -1  122.10    7.47
   2  10   1   94.24    5.55
   2  10  -1  100.63    5.35
  -2  10   1  108.85    6.87
   2  10   1  102.91    5.88
   2 -10   1  124.31    7.17
   2 -10  -1  104.80    6.93
  -2 -10   1  107.31    6.92
  -2 -10   1   96.08    3.45
  -2 -10   1   95.12    3.53
  -2 -10   1  104.51    6.23
  -2 -10  -1   99.97    6.08
  -2  10   1   97.92    5.25
  -2 -10  -1  101.99    4.32
   2  10  -1  105.36    6.00
  -2  10  -1  110.25    5.60
   2  10  -1  116.43    6.94
  -2 -10   1  101.56    3.55
  -2  10  -1  108.30    3.68
  -2 -10   1  112.79    6.58
  -2  10   1  101.76    4.54
  -2  10   1  120.95    6.98
  -2 -10  -1  101.11    6.68
  -2  10   1  113.59    6.31
  -2  10  -1  102.58    7.04
  -2  10   1  100.54    7.01
  -2 -10   1  108.27    6.93
   2 -10   1   97.18    6.67
   2  10   1  105.18    5.28
   2 -10  -1   78.09    6.29
   2  10   1  107.43    6.97
   2  10  -1  112.48    5.22
  -2 -10  -1   97.04    5.00
   2  10   1   98.76    4.25
  -2 -10   1   95.92    4.70
  -2  10   1  113.39    6.12
   2 -10   1  101.10    6.40
   2 -10  -1  108.03    6.46
  -2  10  -1   94.15    5.73
   2  10  -1  102.16    4.54
  -2  10   1  102.42    5.90
  -2 -10  -1  122.10    7.40
  -2 -11   1   -0.76    0.93
   2  11   1    0.35    0.75
   2  11  -1    0.40    0.79
   2 -11  -1   -0.58    1.24
   2  11   1   -0.39    0.94
  -2 -11  -1    0.60    1.19
  -2  11   1    0.96    0.77
  -2  11   1   -0.53    1.22
   2 -11   1    0.54    0.97
   2  11  -1    1.83    0.92
  -2 -11   1    1.66    1.42
   2 -11   1    2.07    1.06
   2 -11  -1   -0.30    0.64
   2  11  -1    0.40    0.85
  -2 -11  -1    0.87    0.45
  -2 -11  -1   -0.43    0.92
  -2  11   1    0.87    0.84
  -2 -11   1    0.44    0.87
  -2  11  -1    1.59    0.93
  -2  11   1    0.85    0.60
   2  11   1   -0.41    0.95
  -2  11   1   -0.51    0.92
   2 -11   1    1.13    1.21
  -2  11  -1    0.57    0.28
  -2 -11  -1    0.57    1.39
   2  11  -1    0.51    1.10
  -2  11   1    0.41    0.87
  -2  11  -1    2.44    1.64
  -2 -11  -1    1.62    1.31
  -2  11   1   -0.61    1.10
   2  11   1   -0.28    0.75
  -2 -11   1    1.67    1.27
   2 -11  -1   -0.57    1.61
   2  11  -1    1.27    0.77
   2 -11   1    0.55    1.26
   2  11   1   -0.58    1.14
   2 -11   1    0.95    1.21
  -2  11  -1    1.49    1.08
   2 -11  -1   -0.47    1.20
  -2  11   1    1.86    1.20
  -2  11   1    1.50    1.05
   2  11   1    0.15    0.49
   2  11  -1    0.89    0.64
  -2 -11  -1    1.33    0.83
  -2 -11   1    0.88    0.69
  -2 -12   1   42.83    3.82
   2  12  -1   41.77    3.84
  -2  12   1   34.26    3.23
  -2  12   1   35.33    4.31
   2  12  -1   47.22    3.55
   2  12   1   39.77    3.72
   2 -12  -1   47.57    4.91
  -2 -12  -1   35.61    4.40
   2 -12   1   51.40    4.91
   2  12   1   53.49    4.00
  -2 -12   1   57.39    5.24
   2 -12   1   43.20    4.05
  -2 -12  -1   31.73    3.61
  -2  12  -1   37.16    3.31
   2  12  -1   46.55    4.08
  -2 -12   1   46.25    4.17
  -2 -12  -1   39.58    2.11
  -2  12   1   41.53    3.36
  -2  12   1   37.60    4.20
  -2  12   1   43.09    2.65
  -2  12  -1   39.21    4.39
   2  12  -1   40.09    4.35
   2 -12   1   41.18    4.55
   2 -12  -1   36.27    4.52
   2  12   1   49.19    4.23
  -2 -12   1   48.34    4.93
   2  12   1   42.88    3.33
  -2 -12  -1   39.02    4.39
   2 -12   1   52.09    5.02
  -2  12  -1   38.77    4.56
  -2 -12   1   34.96    4.25
   2 -12  -1   27.37    3.86
  -2  12   1   48.10    4.10
  -2  12   1   39.27    4.63
   2  12   1   38.56    4.50
   2  12  -1   48.85    3.40
  -2  12  -1   38.65    3.75
  -2  12   1   38.17    3.60
  -2 -12  -1   38.37    3.11
   2 -12   1   39.75    4.09
  -2  12  -1   44.11    3.80
   2 -12  -1   35.00    3.86
  -2 -12   1   38.38    2.82
   2  12   1   41.29    2.50
  -2 -12  -1   43.12    4.79
  -2 -13   1   17.67    2.68
  -2  13   1   28.26    3.05
  -2 -13  -1   18.60    3.34
   2 -13  -1   22.07    3.71
   2  13  -1   22.64    2.65
   2  13   1   26.00    2.92
   2 -13   1   23.21    3.59
  -2  13   1   23.12    3.63
   2  13   1   26.99    3.18
   2  13  -1   22.14    2.92
  -2 -13   1   20.33    3.37
   2 -13   1   23.26    3.13
  -2  13  -1   27.04    2.94
  -2 -13   1   21.86    1.60
   2  13  -1   16.01    2.64
  -2 -13  -1   20.06    2.97
  -2  13   1   17.92    3.12
   2  13   1   21.87    3.13
  -2  13   1   25.03    1.99
   2  13  -1   20.97    3.38
  -2  13  -1   26.65    3.77
  -2  13  -1   23.84    2.98
  -2  13   1   22.92    2.94
  -2 -13  -1   26.32    3.80
  -2  13   1   23.88    3.80
  -2  13  -1   21.80    3.68
   2  13  -1   21.82    2.42
   2  13   1   18.55    2.29
   2  13   1   14.46    2.96
   2 -13   1   24.39    3.40
  -2  13  -1   23.74    2.86
  -2  13   1   21.20    2.75
   2 -13  -1   23.35    3.29
  -2  13  -1   22.51    3.22
   2  13   1   18.44    1.73
  -2 -13  -1   21.91    2.45
  -2 -13   1   17.64    2.02
  -2  14   1  390.74   15.63
   2  14   1  401.40   15.92
   2  14  -1  396.81   15.46
   2 -14   1  397.58   17.98
   2  14  -1  384.98   16.28
  -2 -14  -1  382.30   18.33
   2  14   1  367.48   16.02
   2 -14  -1  373.74   18.07
   2 -14   1  419.37   17.04
  -2 -14   1  434.66   18.48
  -2  14  -1  377.58   15.35
  -2 -14  -1  425.81   17.03
  -2 -14   1  368.59   12.36
  -2  14  -1  421.60   18.29
  -2  14   1  402.70   17.61
   2  14  -1  386.22   17.42
   2  14   1  402.49   16.73
  -2  14   1  398.93   13.48
  -2  14   1  388.68   16.17
   2  14   1  350.41   17.72
  -2  14  -1  402.27   18.65
   2  14  -1  396.15   14.71
   2  14   1  382.59   14.86
  -2  14   1  420.92   18.87
  -2  14  -1  392.62   16.13
   2 -14  -1  382.86   16.77
  -2 -14   1  347.61   13.93
  -2  14   1  408.97   15.78
   2 -14   1  387.60   16.85
  -2 -14  -1  363.85   14.62
   2  14   1  379.36   13.22
  -2  14  -1  413.28   15.82
  -2  14  -1  381.24   16.37
  -2 -14   1  396.21   16.12
  -2 -15   1    8.03    2.12
   2  15  -1    3.80    1.77
   2 -15  -1    8.83    2.98
   2 -15   1   12.06    3.17
   2  15   1    7.13    1.89
   2  15   1    5.80    1.82
  -2 -15  -1    6.62    2.60
  -2  15   1    6.36    1.69
   2  15  -1    7.67    1.80
   2 -15   1    7.16    2.17
  -2 -15   1    8.34    2.75
  -2 -15  -1    8.58    2.23
  -2  15  -1    8.19    2.10
  -2  15  -1    8.95    2.70
   2  15   1    6.36    2.10
   2  15  -1   10.27    2.78
  -2  15   1    4.90    1.13
  -2  15   1    6.87    2.30
   2  15   1    5.15    1.50
   2  15   1    4.01    2.06
   2  15  -1    8.52    1.71
  -2  15   1    4.22    2.37
  -2  15  -1    5.91    2.56
  -2  15  -1    5.74    1.68
  -2 -15  -1    3.90    1.36
   2  15  -1    5.37    1.46
   2 -15  -1    8.58    2.48
  -2  15   1    3.05    1.55
   2  15   1    5.08    1.09
   2  15   1    5.10    0.96
  -2  15  -1    7.50    2.22
   2 -15   1    4.81    1.89
  -2 -15   1    9.17    1.60
  -2 -16  -1  287.55   15.55
   2 -16   1  293.49   14.20
  -2 -16   1  315.32   15.74
  -2 -16  -1  322.60   14.44
  -2  16  -1  298.88   15.51
  -2  16   1  281.71   14.63
   2  16   1  282.73   13.82
   2  16  -1  300.44   14.89
   2  16   1  316.16   12.45
   2  16   1  298.62   15.84
  -2  16   1  276.25   15.66
   2  16  -1  281.50   11.84
  -2  16  -1  279.40   15.75
   2  16   1  275.16    9.85
   2  16  -1  273.94   11.35
   2 -16  -1  268.77   13.85
   2  16  -1  274.62   11.78
   2  16   1  264.36    9.98
  -2  16  -1  291.53   12.83
   2 -16   1  270.85   13.73
  -2  16   1  286.69   12.64
  -2  16  -1  278.72   13.31
   2  16   1  285.86   13.11
   2  16  -1  271.32   13.45
   2  16   1  284.45   13.46
  -2  16   1  286.59   12.95
   2 -16  -1  291.45   15.65
   2  16  -1  286.20   12.71
   2 -16   1  287.90   15.30
  -2 -16  -1  283.02   15.75
   2  17  -1    3.89    1.58
   2 -17   1    8.62    2.88
   2  17   1    2.97    1.87
  -2  17   1    5.19    1.74
   2  17   1    4.84    1.90
   2  17  -1    3.07    1.65
  -2  17  -1    6.10    1.96
  -2 -17   1    6.48    2.70
  -2 -17  -1    7.52    2.95
   2 -17  -1    2.74    2.34
  -2 -17   1    6.00    2.78
  -2 -17  -1    4.46    2.50
   2 -17   1    4.78    2.00
  -2 -17  -1    6.41    2.20
  -2  17  -1    7.55    2.88
   2  17   1    2.62    1.68
  -2  17   1    1.54    1.87
   2  17  -1    2.30    2.06
  -2  17   1    7.68    3.11
   2  17  -1    6.55    2.84
   2  17   1    3.62    1.46
  -2  17  -1    4.79    2.45
   2  17   1    3.65    2.22
   2 -17  -1    4.70    2.18
   2  17  -1    5.22    1.32
   2 -17   1    5.82    2.16
  -2  18  -1    1.17    1.42
   2  18   1    1.88    1.75
   2 -18  -1    3.85    2.70
   2  18  -1    2.58    1.50
   2  18   1    0.57    1.38
  -2  18   1    2.20    1.54
   2 -18   1   -0.91    2.09
  -2 -18  -1    1.35    1.72
   2  18   1    4.83    2.16
  -2  18   1    3.24    1.97
  -2  18  -1   -0.88    2.26
   2  18  -1    3.22    2.35
   2 -18   1    2.89    1.85
  -2 -18   1    3.62    2.43
  -2 -18  -1    3.76    2.52
   2 -18  -1    1.39    2.31
   2 -18   1    0.66    1.60
   2  19   1    1.45    1.66
   2 -19  -1   -1.67    2.44
   2 -19   1    0.76    2.13
  -2  19   1    0.58    1.41
  -3   0  -1    0.16    0.44
   3   0  -1   -0.17    0.40
  -3   0  -1    0.13    0.37
  -3   0   1    0.22    0.22
  -3   0   1   -0.15    0.39
  -3   0   1    0.26    0.24
  -3   0   1   -0.16    0.39
  -3   0  -1    0.39    0.50
  -3   0   1    0.07    0.20
   3   0  -1   -0.23    0.23
  -3   0   1    0.43    0.62
   3   0   1    0.16    0.42
  -3   0   1    0.32    0.31
  -3   0  -1    0.17    0.48
  -3   0   1    2.24    0.74
  -3   0   1    0.14    0.35
   3   0   1   -0.10    0.27
   3   0  -1    0.08    0.27
  -3   0   1   -0.06    0.23
   3   0   1   -0.06    0.19
  -3   0   1   -0.18    0.29
  -3   0  -1    0.20    0.33
   3   0  -1   -0.12    0.18
  -3   1  -1 2558.29   77.53
  -3   1  -1 2629.37   78.09
   3  -1   1 2628.10   77.57
  -3   1   1 2558.13   78.14
   3  -1  -1 2615.52   78.19
  -3  -1  -1 2643.98   78.28
   3   1  -1 2600.20   78.21
   3   1  -1 2682.92   78.46
  -3  -1  -1 2634.42   78.10
  -3  -1  -1 2631.47   77.37
  -3  -1   1 2425.81   77.32
   3   1  -1 2545.03   77.37
   3  -1  -1 2531.05   78.19
  -3  -1   1 2656.48   78.23
   3  -1  -1 2713.06   77.10
  -3  -1  -1 2585.48   78.47
   3  -1  -1 2301.26   77.68
  -3   1   1 2698.66   77.97
  -3  -1   1 2548.30   77.52
  -3  -1   1 2492.87   78.07
  -3  -1  -1 2609.41   78.06
  -3  -1   1 2450.00   77.48
   3   1  -1 2488.03   77.45
  -3   1   1 2595.96   76.73
   3  -1  -1 2536.83   76.74
  -3  -1  -1 2595.37   78.10
  -3  -1   1 2718.67   78.75
   3  -1   1 2534.98   78.08
  -3  -1   1 2501.03   77.08
  -3   1   1 2563.33   77.84
  -3   1  -1 2552.70   77.01
   3  -1   1 2629.44   77.02
   3   1   1 2761.03   77.95
  -3  -1  -1 2547.42   77.93
  -3   1   1 2583.32   78.58
  -3   1   1 2537.22   78.08
   3   1  -1 2542.80   77.53
  -3  -1   1 2709.59   78.25
  -3  -1  -1 2618.89   77.99
  -3   1  -1 2591.39   78.49
  -3  -1  -1 2633.54   77.17
   3   1   1 2603.14   77.21
   3  -1  -1 2564.06   77.33
   3  -1   1 2581.23   77.62
  -3   1   1 2620.78   77.54
   3   1   1 2615.08   77.46
  -3  -1  -1 2667.26   77.45
   3  -1  -1 2720.75   77.47
  -3  -1   1 2665.85   76.86
  -3  -2  -1    4.10    0.82
   3  -2   1    2.61    0.47
   3   2  -1    2.19    0.63
  -3  -2  -1    3.18    0.70
   3  -2  -1    2.67    0.63
  -3  -2  -1    2.79    0.68
   3  -2   1    2.91    0.40
  -3  -2   1    2.84    0.47
  -3  -2   1    2.06    0.48
  -3   2   1    2.72    0.69
  -3  -2  -1    2.73    0.60
  -3   2  -1    2.90    0.40
   3   2   1    3.52    0.68
  -3   2   1    3.42    0.67
  -3  -2   1    2.18    0.70
  -3  -2  -1    2.54    0.69
  -3  -2   1    2.45    0.62
   3  -2  -1    1.85    0.55
  -3  -2  -1    4.51    0.82
   3  -2  -1    2.78    0.65
  -3  -2  -1    1.78    0.54
  -3  -2   1    3.14    0.65
  -3  -2  -1    1.86    0.57
  -3   2   1    2.36    0.58
  -3  -2  -1    1.77    0.38
   3   2   1    2.74    0.58
  -3  -2   1    2.76    0.73
   3  -2   1    2.98    0.62
  -3  -2  -1    3.95    0.54
  -3   2  -1    3.04    0.56
  -3   2   1    3.53    0.81
  -3  -2  -1    3.39    0.54
   3  -2   1    1.58    0.44
  -3   2   1    3.24    0.67
   3   2   1    2.48    0.46
  -3  -2  -1    1.80    0.46
   3   2  -1    2.45    0.41
  -3  -2   1    3.61    0.73
   3   2  -1    3.43    0.70
  -3   2   1    3.04    0.71
  -3   2  -1    2.82    0.79
  -3   2   1    3.12    0.81
  -3  -2  -1    2.24    0.48
  -3  -2  -1    1.91    0.50
   3  -2  -1    2.49    0.61
   3   2   1    3.98    0.66
  -3  -2   1    3.17    0.46
  -3  -2  -1    2.12    0.48
  -3  -3  -1  314.29   11.48
   3   3  -1  304.72   11.27
  -3   3  -1  305.04   10.47
  -3   3   1  308.82   11.38
   3   3   1  323.89   11.17
  -3  -3   1  303.37   10.37
   3   3  -1  309.14   10.44
   3  -3   1  316.60   10.45
  -3  -3  -1  313.14   11.26
  -3   3  -1  305.58   11.19
  -3   3   1  325.51   10.97
   3   3  -1  304.90   11.00
  -3  -3  -1  316.66   11.29
   3  -3  -1  331.55   11.09
  -3  -3  -1  307.57   11.41
  -3  -3   1  324.73   11.03
   3  -3  -1  306.70   10.88
  -3   3  -1  318.99   10.67
  -3  -3   1  318.53   11.10
  -3   3  -1  304.76   10.88
   3   3   1  303.40   10.29
  -3  -3  -1  300.97   10.86
  -3  -3  -1  310.95   11.07
   3   3   1  323.88   11.00
   3   3   1  306.06   10.33
  -3  -3  -1  325.24   10.95
  -3   3  -1  308.80   10.89
  -3  -3  -1  305.40   10.24
  -3  -3   1  314.33   11.54
   3  -3   1  315.06   10.98
   3   3   1  310.12   10.93
  -3   3   1  300.59   11.26
   3  -3   1  307.51   10.90
   3   3   1  312.05   10.77
  -3  -3   1  312.47   11.51
  -3   3  -1  328.55   11.12
  -3   3   1  329.47   11.79
  -3  -3  -1  318.75   10.78
  -3  -3  -1  315.82   10.36
  -3  -3  -1  312.97   10.08
  -3  -3  -1  315.91   10.43
   3   3  -1  329.10    9.90
   3   3  -1  312.55   11.01
  -3  -3   1  301.90   10.87
   3  -3  -1  319.98   11.89
  -3   3  -1  300.62   11.60
  -3   3   1  316.14   11.48
   3  -3  -1  328.94   11.25
  -3  -3  -1  314.86   10.93
  -3   3   1  299.39   11.16
  -3  -3  -1  311.87   10.94
   3  -4  -1  530.33   19.07
   3   4  -1  570.17   19.01
   3   4  -1  562.32   18.07
  -3  -4  -1  575.62   19.28
   3  -4   1  564.04   18.35
  -3  -4   1  559.60   17.97
  -3   4   1  543.85   19.10
  -3  -4  -1  573.35   18.58
  -3   4  -1  555.45   18.38
   3   4   1  571.02   18.86
  -3  -4  -1  564.30   18.72
  -3  -4  -1  583.17   19.22
   3  -4  -1  555.13   18.48
   3  -4  -1  567.22   18.54
  -3   4  -1  547.09   18.61
   3   4  -1  560.11   19.23
   3   4  -1  584.90   18.59
  -3   4  -1  568.37   18.37
  -3  -4  -1  564.75   18.32
  -3  -4  -1  574.73   18.63
  -3   4  -1  592.61   18.02
  -3  -4   1  580.89   18.96
  -3  -4  -1  545.78   17.92
   3   4   1  564.45   18.04
  -3   4   1  582.67   19.22
   3   4  -1  519.66   19.15
   3  -4   1  562.50   18.40
  -3   4  -1  567.10   18.31
   3   4   1  566.27   18.39
  -3  -4   1  563.64   19.19
  -3  -4  -1  580.29   18.34
   3   4   1  537.51   17.75
  -3   4   1  558.10   19.15
   3   4   1  558.55   18.76
   3  -4   1  547.44   18.85
  -3   4  -1  574.44   19.00
  -3   4   1  550.36   19.52
  -3  -4  -1  582.43   18.77
  -3  -4   1  568.16   19.43
  -3  -4  -1  574.33   17.88
   3  -4  -1  559.64   19.64
   3   4  -1  572.97   18.49
  -3  -4   1  561.81   18.28
  -3   4   1  490.83   18.98
   3  -4   1  559.36   19.59
   3  -4  -1  560.68   19.06
  -3  -4  -1  583.91   18.98
  -3  -4  -1  594.98   18.84
  -3  -5   1 1283.53   40.44
  -3   5   1 1263.96   40.67
  -3  -5  -1 1250.16   39.78
   3  -5   1 1224.30   39.89
   3   5  -1 1345.90   39.40
  -3   5  -1 1234.74   39.95
  -3  -5  -1 1283.47   40.95
   3  -5  -1 1279.75   40.80
   3   5   1 1282.46   40.18
   3  -5  -1 1264.86   39.57
  -3   5  -1 1318.10   39.64
   3   5  -1 1322.92   39.66
  -3  -5  -1 1277.39   39.80
  -3   5   1 1277.91   38.55
  -3  -5  -1 1256.63   39.34
  -3   5  -1 1270.25   39.36
  -3  -5  -1 1251.97   39.73
  -3   5  -1 1312.41   38.95
  -3  -5  -1 1252.23   39.35
  -3   5   1 1251.18   40.73
  -3   5  -1 1299.50   39.35
   3   5  -1 1282.05   40.81
  -3  -5  -1 1274.57   39.32
   3   5   1 1291.31   39.50
  -3  -5   1 1243.07   40.54
   3   5  -1 1279.67   38.14
  -3   5  -1 1272.29   40.71
   3   5   1 1291.66   38.98
   3  -5   1 1272.51   40.53
  -3  -5  -1 1271.77   40.36
  -3   5   1 1276.85   41.17
   3   5   1 1264.75   40.37
  -3   5   1 1243.98   40.56
  -3  -5   1 1316.67   41.07
  -3  -5  -1 1266.17   39.11
  -3   5   1 1271.83   40.90
   3   5  -1 1295.00   39.59
   3  -5  -1 1252.29   41.11
   3  -5   1 1263.42   41.12
   3  -5  -1 1247.32   40.83
   3  -5  -1 1293.55   40.77
  -3  -5  -1 1250.78   40.59
  -3  -5  -1 1286.54   40.30
  -3  -6   1   59.14    3.88
   3  -6   1   65.82    3.95
   3   6  -1   65.43    3.39
  -3   6   1   59.62    4.10
  -3   6  -1   61.55    3.85
  -3  -6  -1   68.84    3.74
  -3  -6  -1   62.71    4.33
   3   6   1   65.17    3.88
   3  -6  -1   53.57    3.97
  -3   6  -1   65.92    3.40
   3   6  -1   67.99    3.42
   3  -6  -1   62.92    3.35
  -3  -6  -1   65.10    3.50
  -3   6  -1   68.18    3.22
  -3   6   1   61.07    2.88
   3   6  -1   62.57    3.87
  -3   6  -1   64.75    2.84
  -3  -6  -1   66.67    3.54
  -3  -6  -1   62.00    3.14
  -3   6  -1   59.06    3.08
  -3  -6   1   66.18    4.15
  -3  -6  -1   60.44    3.11
   3   6  -1   61.28    4.16
  -3  -6  -1   63.32    3.36
   3   6   1   58.32    3.43
  -3  -6  -1   57.89    3.33
  -3   6  -1   65.03    4.31
   3  -6   1   59.48    4.05
   3   6  -1   69.31    2.66
  -3   6   1   67.95    4.53
  -3  -6  -1   58.31    3.95
  -3  -6  -1   64.20    3.23
   3   6   1   60.04    4.00
   3   6   1   64.07    3.10
  -3  -6   1   62.11    4.32
   3  -6   1   63.13    4.35
   3  -6  -1   62.20    4.25
   3   6  -1   59.82    3.30
  -3   6   1   65.22    4.23
  -3   6  -1   55.57    3.96
   3  -6  -1   60.78    4.21
  -3  -6  -1   64.83    4.03
  -3  -6  -1   58.55    4.06
  -3  -7  -1   24.83    2.78
  -3   7  -1   25.24    2.55
  -3   7   1   17.59    2.24
   3   7  -1   23.07    1.98
   3  -7  -1   29.41    2.88
   3  -7   1   26.14    2.51
  -3  -7   1   24.28    2.91
   3   7   1   24.87    2.37
   3   7  -1   24.35    1.89
  -3  -7  -1   23.77    1.93
  -3   7  -1   22.01    1.75
   3  -7  -1   26.31    1.93
  -3   7   1   23.28    1.71
   3   7  -1   24.73    2.40
  -3   7  -1   27.69    1.81
  -3  -7  -1   25.89    2.03
  -3   7  -1   21.07    1.89
  -3  -7  -1   23.13    1.69
  -3   7  -1   20.66    1.60
  -3  -7   1   23.32    2.43
   3   7   1   26.77    2.27
  -3  -7  -1   24.57    1.70
  -3  -7  -1   24.24    1.94
  -3  -7  -1   22.73    2.08
  -3  -7  -1   20.84    2.50
   3  -7   1   23.61    2.63
   3   7  -1   24.30    1.53
  -3   7   1   27.51    3.02
  -3  -7  -1   23.17    1.89
  -3  -7  -1   22.41    2.54
   3   7   1   22.96    1.76
  -3  -7   1   23.07    2.71
  -3   7  -1   22.76    2.63
  -3  -7  -1   23.81    1.55
   3  -7   1   23.01    2.69
   3  -7  -1   27.74    2.83
  -3   7   1   25.50    2.58
   3   7  -1   24.75    1.99
  -3   7   1   23.39    2.55
  -3   7  -1   22.43    2.50
   3  -7  -1   23.69    2.67
  -3   8  -1  118.01    4.70
  -3  -8  -1  119.48    4.74
   3   8  -1  116.94    6.06
  -3  -8  -1  108.30    6.76
  -3  -8   1  106.39    6.88
   3   8   1  121.72    6.18
   3   8  -1  116.42    5.52
   3  -8  -1  117.36    6.76
  -3   8  -1  114.42    6.33
   3  -8   1  113.52    6.35
  -3   8   1  108.02    6.44
   3   8  -1  120.27    5.06
   3  -8  -1  117.54    5.04
  -3   8  -1  112.36    4.87
  -3  -8  -1  111.16    4.99
  -3  -8  -1  118.94    5.28
  -3  -8  -1  113.14    4.70
  -3  -8   1  109.13    6.20
  -3   8   1  117.82    3.94
  -3   8   1  116.18    5.08
   3   8  -1  113.48    6.13
  -3   8  -1  123.68    5.52
  -3   8  -1  119.18    4.74
   3   8   1  117.98    5.90
  -3  -8   1  100.12    6.09
  -3   8  -1  121.36    7.01
  -3  -8  -1  121.61    5.23
  -3   8   1  114.70    7.00
   3   8   1  107.22    5.01
  -3  -8   1  109.62    6.71
   3   8  -1  111.60    6.83
  -3  -8  -1  120.49    6.73
   3  -8   1  116.02    6.75
   3   8  -1  113.50    4.72
  -3   8  -1  106.48    6.69
   3   8  -1  119.78    5.29
   3  -8   1  113.51    6.68
   3  -8  -1  115.76    6.67
  -3  -8  -1  116.03    4.74
  -3   8   1  124.63    6.48
  -3   8   1  105.52    6.24
  -3   8  -1  116.17    6.37
   3  -8  -1  117.88    6.91
  -3  -8  -1  126.66    6.99
  -3  -9   1   80.65    5.18
  -3  -9  -1   80.96    3.51
  -3   9  -1   80.74    3.49
  -3  -9  -1   89.35    6.13
  -3   9   1   82.15    5.66
   3   9   1   80.13    4.80
   3   9  -1   84.43    5.12
   3  -9  -1   75.92    5.55
   3   9   1   84.20    5.16
  -3   9  -1   86.56    5.54
   3  -9   1   85.00    5.56
  -3  -9   1   86.83    6.22
   3   9  -1   80.11    4.50
   3   9  -1   83.23    3.88
  -3   9  -1   77.01    3.62
   3  -9  -1   76.46    3.76
  -3  -9  -1   75.95    3.71
  -3   9  -1   83.65    4.54
  -3   9   1   76.76    4.11
   3   9  -1   79.14    5.07
  -3  -9  -1   75.89    4.02
  -3  -9  -1   83.80    3.56
  -3   9  -1   79.95    3.51
  -3  -9  -1   79.81    4.07
  -3  -9   1   81.50    5.36
   3   9  -1   83.64    5.62
  -3  -9   1   81.15    3.56
  -3  -9   1   83.38    3.72
  -3   9   1   76.35    3.58
   3   9   1   76.30    5.59
   3   9  -1   86.84    3.91
   3  -9   1   80.91    5.75
   3   9  -1   73.07    5.65
  -3   9   1   79.55    5.90
  -3   9   1   77.36    5.18
  -3  -9  -1   92.98    5.90
  -3  -9   1   78.93    5.73
  -3   9  -1   80.16    5.77
   3   9   1   80.67    4.18
  -3  -9  -1   88.63    3.93
   3  -9   1   77.27    5.52
  -3   9  -1   77.76    5.12
  -3   9   1   84.31    5.35
  -3   9   1   91.66    5.42
   3   9  -1   83.37    4.23
   3  -9  -1   76.22    5.45
   3  -9  -1   83.66    5.84
  -3  -9  -1   80.99    5.74
   3  10   1    8.71    1.72
  -3  10  -1    6.74    1.90
   3  10   1   10.07    1.64
   3  10  -1    6.31    1.31
   3  10  -1    6.86    1.62
  -3  10   1    8.25    1.98
   3 -10  -1   11.00    2.29
  -3 -10  -1   11.24    2.33
  -3 -10   1    8.14    2.06
   3 -10   1    8.00    1.84
   3  10  -1    7.05    0.99
  -3  10  -1    6.73    0.84
  -3 -10  -1    6.50    0.89
   3  10  -1   10.47    2.05
  -3 -10  -1    9.18    1.24
  -3  10   1    7.97    1.32
  -3  10  -1    9.58    1.52
  -3 -10  -1    5.14    1.53
  -3  10  -1    8.36    0.87
  -3 -10  -1    5.61    0.73
   3 -10  -1    7.35    1.96
   3 -10   1    7.14    1.86
  -3 -10  -1    6.76    1.98
  -3 -10  -1    9.15    1.25
  -3 -10   1    6.91    0.88
  -3 -10   1    6.40    1.71
  -3 -10   1    7.99    0.92
   3  10  -1    9.06    1.98
  -3  10   1    7.94    0.92
  -3 -10   1    4.67    1.79
  -3  10   1    8.18    1.70
  -3  10   1    7.36    1.90
  -3  10  -1    6.67    1.97
   3  10   1    7.25    1.98
   3  10  -1   11.14    2.35
   3  10  -1    8.50    1.19
   3  10   1    8.07    1.30
   3 -10   1    7.09    2.06
  -3 -10  -1    6.84    1.91
  -3  10  -1    7.12    1.55
   3 -10   1    5.41    1.79
  -3  10   1    8.49    1.78
  -3 -10  -1   10.41    1.29
  -3  10   1    7.05    1.69
   3  10   1    7.24    0.60
   3 -10  -1    8.21    1.97
   3  10  -1    9.31    1.32
  -3 -10   1    8.52    1.70
  -3  10  -1    8.32    0.85
  -3 -10  -1    6.51    0.78
  -3 -11  -1   65.02    2.59
  -3 -11   1   67.75    4.91
  -3  11  -1   65.33    2.59
  -3  11   1   65.02    5.38
   3  11   1   59.34    4.31
   3  11  -1   50.67    3.82
  -3 -11  -1   51.88    5.25
   3 -11  -1   53.21    5.13
   3 -11   1   64.09    5.31
  -3 -11   1   63.35    5.79
   3  11  -1   63.80    4.71
  -3  11  -1   60.47    5.07
   3  11   1   66.66    4.80
  -3 -11   1   58.49    5.35
  -3  11   1   60.50    3.90
   3  11  -1   64.78    4.83
  -3  11   1   62.43    2.61
  -3 -11  -1   61.10    2.52
  -3 -11   1   61.65    2.70
  -3  11  -1   65.13    4.20
  -3  11  -1   65.51    2.57
  -3 -11  -1   57.42    3.28
  -3 -11  -1   63.06    4.97
  -3 -11   1   64.14    2.88
   3 -11   1   61.19    5.41
   3  11  -1   72.44    5.49
  -3 -11   1   62.12    2.70
  -3  11   1   61.63    2.62
   3  11   1   70.66    4.87
  -3 -11   1   63.31    4.96
  -3 -11  -1   83.44    5.98
  -3  11   1   51.23    4.49
   3  11   1   59.89    3.77
   3  11  -1   68.36    5.79
  -3  11  -1   53.52    5.27
   3  11   1   63.53    5.41
   3  11  -1   57.97    3.46
  -3  11   1   59.11    5.52
   3 -11   1   54.57    5.16
  -3 -11   1   63.69    5.58
   3  11  -1   60.27    3.65
   3  11   1   57.94    2.42
  -3  11   1   65.65    4.86
   3  11   1   58.17    2.44
   3 -11  -1   63.00    5.20
   3 -11   1   70.66    5.53
  -3 -11  -1   62.51    3.53
  -3  11   1   62.61    4.68
  -3  11  -1   63.80    4.78
  -3 -11  -1   71.96    5.82
   3 -11  -1   62.65    5.53
  -3 -12   1   -0.68    1.36
   3 -12  -1   -0.63    1.36
   3  12  -1    1.03    0.79
  -3 -12  -1    1.35    1.63
   3  12   1    0.45    0.95
   3 -12   1    0.58    1.24
   3  12  -1    0.45    0.82
  -3  12   1   -0.58    1.41
   3  12   1    0.79    0.90
   3 -12   1   -0.85    0.91
  -3 -12   1    2.57    1.37
  -3  12   1    0.29    0.78
   3  12  -1    1.35    1.09
  -3 -12  -1    1.00    1.21
  -3 -12   1    1.01    1.29
  -3 -12  -1    0.35    0.54
  -3  12  -1    1.64    1.00
  -3 -12   1    0.50    1.28
  -3  12  -1    0.66    0.33
  -3 -12  -1   -0.62    1.51
  -3  12   1    0.38    0.55
   3 -12  -1    0.62    1.43
   3  12   1    0.44    1.18
   3 -12   1    0.61    1.48
  -3 -12   1   -1.24    1.58
   3  12  -1    1.12    1.28
  -3  12   1   -0.59    1.26
   3  12  -1    0.66    1.42
  -3  12  -1    0.67    1.44
   3  12  -1    0.93    0.78
  -3  12   1    8.14    2.39
   3  12   1    0.27    0.65
   3 -12   1    0.61    1.63
  -3 -12   1    1.83    1.48
  -3  12   1    0.46    1.25
  -3 -12  -1   -0.59    1.26
   3  12   1   -0.63    1.44
   3  12   1    0.41    0.34
   3 -12   1   -0.56    1.37
  -3  12  -1    1.74    1.22
  -3  12  -1    0.52    1.20
   3  12  -1    0.49    0.59
  -3  12   1   -0.44    1.27
  -3  12   1    0.44    1.19
   3  12   1   -0.07    0.28
  -3 -12  -1    1.13    0.71
   3 -12  -1    1.12    1.43
  -3 -12   1    0.89    1.19
   3  13   1  281.79   12.87
  -3 -13   1  282.72   14.78
  -3  13   1  277.38   13.94
   3 -13  -1  279.25   14.39
   3 -13   1  278.41   13.99
  -3 -13  -1  329.13   15.46
   3  13   1  258.63   12.18
  -3  13   1  288.93   12.14
   3  13  -1  295.82   12.16
   3  13  -1  286.52   13.02
   3 -13   1  304.71   13.05
  -3 -13   1  299.87   14.67
  -3 -13   1  285.34   10.51
  -3 -13  -1  312.27   13.73
  -3  13  -1  280.66   11.98
  -3 -13  -1  283.15   10.08
  -3 -13   1  324.25   13.89
   3  13   1  301.77   13.18
   3  13  -1  289.63   13.93
  -3  13   1  296.64   10.53
  -3  13  -1  291.14    9.20
  -3  13   1  292.88   14.13
  -3  13  -1  322.28   14.94
  -3 -13  -1  329.56   14.89
   3  13   1  298.40   11.41
  -3  13  -1  288.36   14.76
   3  13   1  308.34   14.75
   3  13  -1  295.21   11.09
  -3  13   1  290.62   13.14
   3  13  -1  287.39   14.66
  -3  13  -1  294.80   13.12
  -3  13   1  298.18   14.94
  -3  13   1  321.65   13.27
  -3  13  -1  320.58   13.88
   3 -13  -1  298.17   13.94
   3 -13   1  275.49   13.72
   3  13   1  255.73    9.19
  -3  13   1  303.74   12.93
  -3  13  -1  297.15   12.89
  -3 -13  -1  282.24   10.89
   3  13   1  271.72    9.21
  -3 -13   1  311.13   13.21
   3  14  -1    1.05    1.21
   3  14  -1    2.81    1.34
   3  14   1    5.14    1.81
  -3 -14  -1    1.57    2.01
  -3  14   1    4.08    1.44
   3 -14  -1    2.97    2.09
   3  14   1    6.79    1.76
   3 -14   1    0.69    1.77
   3 -14   1    3.07    1.71
  -3 -14  -1    1.53    1.75
  -3 -14   1    3.73    2.18
  -3 -14  -1    6.29    2.07
  -3 -14  -1    4.06    0.81
  -3 -14   1    1.16    1.25
  -3 -14   1    4.94    0.94
  -3  14  -1    3.84    1.39
   3  14  -1    1.92    1.86
  -3  14   1    3.90    0.99
   3  14   1    5.21    1.89
  -3  14  -1    2.17    1.76
  -3  14   1    6.08    2.32
   3  14   1    3.72    1.21
   3  14   1    2.22    2.07
   3  14  -1    4.68    1.24
   3  14  -1    6.18    2.26
  -3  14   1    2.39    1.71
  -3  14  -1    6.33    2.72
   3  14   1    2.24    0.46
   3  14   1    2.27    0.42
   3 -14  -1    5.07    2.24
  -3 -14  -1    3.56    1.11
  -3  14  -1    1.70    1.59
   3 -14   1    4.42    1.85
  -3  14   1    2.86    1.49
  -3  14  -1    3.77    1.79
  -3 -14   1    3.52    1.58
   3 -15   1    7.23    2.02
  -3 -15   1    7.18    2.59
  -3 -15  -1    8.99    2.73
  -3  15  -1    5.32    1.60
  -3 -15  -1    6.67    2.15
  -3  15   1    5.04    2.19
   3  15  -1    5.42    2.20
  -3  15  -1    6.16    2.65
  -3  15   1    6.63    1.18
   3  15   1    7.82    2.27
   3  15   1    9.52    1.79
   3  15  -1    4.96    2.23
   3  15   1    1.59    1.93
  -3  15  -1    0.85    2.07
   3  15  -1    4.99    1.29
  -3  15   1    5.13    2.59
  -3  15  -1    9.71    2.23
   3 -15  -1    5.34    2.17
   3 -15   1    2.65    1.86
  -3  15   1    5.87    1.78
  -3 -15  -1    4.66    1.16
  -3  15  -1    4.64    1.94
   3 -15   1    8.21    2.71
   3  15  -1    7.32    1.78
  -3 -15  -1    5.06    2.37
   3  15  -1    5.63    1.83
   3 -15  -1    3.20    2.05
  -3  15   1    5.29    1.60
   3  15   1    7.23    2.11
   3  15   1    7.67    2.08
   3  16   1    1.74    1.56
  -3 -16  -1    0.90    1.93
  -3  16   1    3.78    1.53
   3  16  -1    2.30    1.24
   3 -16  -1    3.42    2.49
   3  16  -1    1.79    1.53
   3  16   1    2.56    1.50
   3 -16   1    0.80    1.72
  -3 -16  -1    4.35    2.11
  -3 -16   1    1.70    2.48
   3 -16   1    3.59    1.81
  -3 -16  -1    0.64    1.38
  -3  16   1    2.86    0.90
   3  16   1    4.78    1.87
  -3  16  -1    3.27    2.20
   3  16  -1    5.75    2.25
  -3  16   1    2.29    1.95
   3  16  -1    3.08    1.14
  -3  16   1    4.57    2.45
   3  16   1    2.07    1.19
   3  16   1    0.85    1.82
  -3  16  -1    0.91    1.80
   3  16  -1    1.76    1.89
   3  16  -1    3.13    1.32
  -3  16   1    1.50    1.46
   3 -16  -1    0.70    1.70
   3 -16   1    2.76    1.77
  -3 -17   1  156.34   10.94
   3 -17   1  153.72    9.35
  -3 -17  -1  136.53   10.55
  -3 -17  -1  160.34    9.78
   3  17   1  138.45    8.95
   3  17  -1  141.46    9.87
  -3  17  -1  137.40   10.21
  -3  17   1  147.44   10.15
  -3  17  -1  151.31   11.03
  -3  17   1  121.50   10.33
   3  17   1  147.00   10.63
   3  17  -1  146.63   10.71
   3  17  -1  143.70    6.80
   3 -17   1  133.61    9.30
   3 -17  -1  133.48    9.40
  -3  17   1  135.91    8.21
   3 -17   1  146.01   10.57
   3  17  -1  142.18    8.17
   3  17   1  128.43    8.24
   3 -17  -1  149.83   10.81
  -3 -17  -1  140.27   10.77
   3  17  -1  153.25    9.31
   3  17   1  153.54    9.25
  -3  18  -1    1.73    1.61
   3  18  -1    2.07    1.51
  -3  18   1    5.34    1.78
   3 -18   1   -0.90    2.31
  -3 -18  -1    0.71    1.82
   3  18   1   -0.67    1.62
   3  18  -1    0.80    1.82
  -3  18   1    0.84    2.16
   3 -18   1    2.70    2.05
  -3 -18   1    0.95    2.03
   3 -18  -1    4.54    2.21
   3 -18   1    2.19    2.13
   3  19   1   62.32    6.06
   3 -19  -1   42.19    5.58
   3 -19   1   64.58    6.09
  -3  19   1   39.91    4.51
   3 -20   1    0.74    1.79
   4   0  -1    0.69    0.42
   4   0   1   -0.17    0.35
  -4   0  -1    0.36    0.38
  -4   0  -1    0.42    0.41
  -4   0   1    0.65    0.32
  -4   0   1    0.18    0.39
  -4   0   1    0.63    0.48
  -4   0  -1   -0.11    0.28
   4   0  -1    2.30    0.49
  -4   0  -1    0.25    0.53
   4   0  -1    0.17    0.40
  -4   0   1    0.79    0.32
   4   0  -1    1.90    0.46
  -4   0   1    0.27    0.57
   4   0   1    1.06    0.45
  -4   0  -1    0.50    0.22
  -4   0   1    0.14    0.27
  -4   0  -1    1.15    0.64
  -4   0   1    0.24    0.61
  -4   0   1    0.35    0.40
  -4   0  -1   -0.21    0.51
   4   0  -1   -0.18    0.47
   4   0   1   -0.11    0.23
   4   0   1    0.42    0.38
  -4   0   1    0.84    0.30
   4   0  -1    0.05    0.15
  -4   0  -1   -0.11    0.28
   4   0   1    1.31    0.27
  -4  -1  -1  939.84   31.20
  -4  -1  -1  983.35   31.04
   4  -1   1  976.48   30.54
   4   1  -1  996.36   31.49
  -4   1   1  965.68   30.92
   4  -1  -1  987.81   31.26
   4   1  -1  976.99   31.15
  -4   1  -1  987.56   29.48
  -4   1  -1  953.78   30.47
  -4   1  -1  984.58   31.08
   4   1  -1  971.59   30.21
  -4  -1   1  971.84   30.20
  -4   1   1  996.19   30.75
  -4   1  -1  959.48   29.53
   4  -1  -1  978.31   31.31
   4  -1  -1  980.62   30.59
  -4  -1   1  950.43   30.97
  -4  -1   1  984.11   31.15
  -4  -1   1  977.46   30.44
   4  -1  -1 1030.79   30.05
  -4  -1  -1  983.58   31.53
  -4  -1  -1  947.47   30.47
   4   1  -1  915.49   30.83
  -4   1   1  977.33   29.48
  -4  -1   1 1010.54   30.24
  -4  -1  -1  980.29   31.14
   4   1  -1  987.47   30.28
  -4  -1  -1  965.25   31.08
   4  -1   1 1006.95   31.10
  -4  -1   1  965.60   31.62
  -4   1   1  965.79   30.62
  -4  -1   1 1010.68   29.89
  -4  -1  -1  995.34   29.49
  -4   1  -1  962.11   29.71
   4   1   1  964.35   30.78
  -4   1   1 1002.40   31.65
  -4   1  -1  979.30   31.60
  -4  -1  -1  996.05   30.90
  -4  -1   1  986.25   30.43
  -4  -1   1 1000.86   31.28
  -4  -1  -1  994.97   31.00
   4   1  -1  918.02   30.40
  -4   1   1  982.07   31.02
  -4   1  -1  940.32   31.28
  -4  -1  -1  968.44   29.95
   4  -1   1  946.69   30.16
   4   1   1  951.39   29.93
  -4  -1  -1 1004.40   29.56
   4  -1  -1  962.30   29.85
   4   1   1  977.77   29.59
  -4  -1   1  962.88   29.84
   4  -1  -1  986.71   29.91
  -4   1   1  950.82   30.02
  -4  -2  -1 1277.89   40.92
   4  -2   1 1310.77   40.04
  -4  -2  -1 1274.98   41.12
  -4   2   1 1282.25   40.66
   4   2  -1 1361.40   41.35
   4  -2  -1 1285.02   40.88
   4   2  -1 1331.62   40.86
  -4   2  -1 1297.18   39.26
  -4  -2   1 1353.68   40.02
  -4  -2  -1 1276.00   40.58
  -4  -2  -1 1301.75   40.48
  -4  -2  -1 1325.60   40.26
  -4  -2   1 1287.52   39.84
   4   2  -1 1280.55   40.06
  -4  -2   1 1301.28   40.74
   4  -2  -1 1258.92   40.85
  -4  -2  -1 1302.48   41.10
  -4  -2   1 1267.77   40.90
  -4  -2  -1 1380.47   41.04
  -4  -2   1 1254.44   40.29
  -4   2   1 1304.86   40.31
   4  -2  -1 1307.15   40.20
  -4  -2  -1 1363.58   39.78
  -4  -2  -1 1357.47   40.72
  -4   2  -1 1194.84   40.32
   4   2  -1 1290.35   40.17
  -4  -2   1 1272.23   40.18
  -4  -2  -1 1333.15   40.74
  -4  -2  -1 1242.26   39.86
   4  -2   1 1257.85   40.66
  -4  -2   1 1290.26   41.21
   4   2   1 1312.88   39.63
  -4  -2  -1 1368.58   40.70
   4  -2   1 1279.80   39.77
  -4   2  -1 1315.71   39.82
  -4  -2   1 1285.78   39.07
  -4   2   1 1253.98   40.54
  -4  -2  -1 1309.70   39.51
  -4   2   1 1320.86   41.50
   4   2  -1 1322.49   39.76
  -4   2   1 1317.51   40.96
  -4  -2  -1 1280.11   40.21
  -4  -2   1 1326.43   40.77
  -4   2  -1 1275.15   41.20
   4   2  -1 1366.77   40.80
   4   2   1 1403.00   40.23
  -4  -2  -1 1288.94   40.18
   4   2   1 1317.63   39.75
   4  -2  -1 1314.33   39.93
  -4   2   1 1275.61   40.00
  -4  -2  -1 1295.07   39.61
  -4  -2   1 1288.86   39.00
  -4  -2  -1 1307.20   39.72
  -4  -3  -1   -0.25    0.51
  -4  -3  -1    1.45    0.65
   4   3  -1    0.49    0.56
  -4   3  -1    0.62    0.58
   4  -3  -1    1.22    0.62
  -4  -3  -1    0.81    0.62
   4  -3   1    0.71    0.43
   4   3   1    1.08    0.58
   4  -3  -1    0.46    0.49
  -4  -3  -1    0.86    0.52
  -4  -3  -1    0.59    0.45
  -4   3  -1    0.58    0.40
  -4  -3   1    1.56    0.51
   4  -3   1    1.60    0.45
  -4  -3   1    0.28    0.32
  -4   3   1    0.92    0.67
   4   3  -1    1.09    0.51
   4   3  -1    0.46    0.56
   4  -3  -1    0.92    0.53
  -4   3   1    1.23    0.66
  -4  -3  -1    0.99    0.60
  -4   3  -1    0.24    0.64
  -4  -3   1    0.85    0.57
  -4  -3   1    1.08    0.65
  -4  -3  -1    0.99    0.63
   4  -3  -1    0.68    0.48
  -4   3   1    2.15    0.71
  -4   3  -1    1.43    0.60
   4   3  -1    1.15    0.68
  -4  -3  -1    0.96    0.59
  -4  -3  -1    0.63    0.57
  -4   3  -1    0.42    0.42
  -4  -3  -1    0.22    0.44
   4   3  -1    0.28    0.60
  -4  -3   1    0.26    0.77
  -4  -3  -1    0.32    0.48
  -4   3   1    1.16    0.52
   4  -3  -1    0.91    0.53
  -4  -3  -1    1.22    0.51
  -4   3  -1    1.97    0.65
  -4   3   1    1.09    0.76
  -4  -3  -1    0.35    0.30
   4  -3   1    0.34    0.44
  -4  -3  -1    0.44    0.48
  -4   3   1    0.23    0.53
  -4   3   1    0.77    0.62
  -4  -3   1    0.99    0.51
   4   3   1    1.47    0.49
  -4   3  -1    0.57    0.65
  -4   3   1    0.60    0.69
  -4  -3  -1    1.42    0.51
  -4  -3  -1    1.32    0.44
   4   3  -1    0.42    0.51
   4   3  -1    1.00    0.36
  -4  -3  -1    0.31    0.38
   4   4  -1 1570.44   48.92
   4  -4  -1 1553.97   48.88
   4  -4  -1 1615.50   48.92
  -4  -4  -1 1524.31   49.08
  -4  -4   1 1567.74   47.64
  -4   4  -1 1532.31   47.72
  -4  -4  -1 1586.17   48.95
  -4   4   1 1552.74   48.83
  -4  -4  -1 1562.13   48.29
   4   4  -1 1539.59   47.73
  -4  -4   1 1560.67   48.19
   4  -4   1 1559.85   47.70
   4   4  -1 1402.75   48.04
   4   4   1 1494.65   48.49
   4  -4   1 1563.25   46.53
  -4   4   1 1516.50   48.17
  -4  -4   1 1420.65   49.05
   4  -4  -1 1575.47   48.05
   4   4  -1 1548.85   48.52
   4  -4  -1 1513.31   48.45
  -4   4  -1 1557.21   48.60
  -4  -4   1 1608.77   48.38
  -4  -4  -1 1503.30   48.66
  -4  -4  -1 1569.75   49.01
  -4   4  -1 1565.27   48.27
  -4  -4   1 1588.13   48.59
  -4   4  -1 1574.09   47.87
  -4  -4  -1 1635.35   48.51
  -4  -4  -1 1521.65   48.24
  -4  -4   1 1595.67   49.10
  -4  -4  -1 1569.16   48.28
  -4  -4  -1 1520.60   47.54
   4   4  -1 1566.88   49.17
  -4   4   1 1545.98   48.62
  -4   4  -1 1577.63   48.27
   4   4   1 1561.24   47.70
  -4  -4  -1 1610.38   47.24
  -4  -4   1 1544.01   49.06
   4   4   1 1572.38   48.19
  -4   4   1 1601.78   49.40
  -4   4   1 1534.23   48.83
  -4  -4  -1 1684.42   48.18
   4  -4   1 1563.17   48.41
  -4   4  -1 1548.26   48.52
  -4  -4  -1 1583.41   47.05
  -4   4  -1 1561.06   49.33
   4   4  -1 1583.68   46.55
   4   4  -1 1564.20   48.27
   4  -4  -1 1572.69   49.80
  -4   4   1 1583.79   49.12
  -4  -4   1 1559.47   48.05
  -4  -4  -1 1513.94   47.26
  -4  -4  -1 1521.04   48.05
  -4  -4  -1 1535.02   48.25
   4  -4  -1 1562.18   48.55
  -4  -5  -1   59.56    4.10
   4   5  -1   63.35    4.04
   4  -5  -1   67.34    4.19
   4  -5   1   67.13    3.65
  -4  -5  -1   68.27    3.80
  -4  -5  -1   65.92    4.27
  -4   5  -1   62.53    3.57
   4   5  -1   75.19    3.62
  -4   5   1   67.92    4.17
   4   5   1   64.47    3.89
  -4  -5   1   65.68    3.36
  -4  -5   1   70.39    3.79
  -4   5  -1   63.87    3.77
   4  -5  -1   62.19    3.59
  -4  -5  -1   65.01    4.16
   4  -5  -1   66.20    3.83
  -4  -5  -1   63.99    3.88
  -4   5   1   73.66    3.74
   4   5  -1   63.23    3.76
  -4  -5  -1   62.80    3.77
   4   5   1   66.70    3.01
  -4  -5  -1   64.20    3.61
  -4   5   1   69.98    2.51
  -4   5  -1   63.45    3.26
  -4   5  -1   66.81    3.66
  -4  -5   1   70.30    4.12
  -4  -5  -1   63.05    3.33
   4   5  -1   63.99    4.23
  -4   5  -1   69.59    3.66
  -4  -5   1   59.29    3.98
  -4  -5  -1   58.65    3.47
   4   5   1   63.39    3.43
  -4  -5  -1   67.64    3.08
  -4   5   1   62.12    4.33
  -4  -5  -1   63.60    3.86
  -4  -5   1   68.24    4.38
  -4   5  -1   61.36    4.03
  -4   5   1   65.21    4.17
   4  -5   1   61.14    3.91
   4  -5  -1   71.73    4.48
   4   5   1   60.29    3.82
   4   5  -1   66.84    3.62
   4  -5  -1   65.30    4.62
  -4  -5  -1   65.79    2.57
  -4  -5   1   66.26    3.50
  -4  -5  -1   66.20    2.93
  -4  -5  -1   64.11    3.76
   4  -5  -1   66.70    4.10
  -4  -5  -1   67.89    4.01
   4  -6  -1  238.45   10.54
  -4  -6  -1  255.23    9.90
  -4   6  -1  247.69    9.97
  -4  -6   1  265.51    9.43
  -4   6   1  270.23   10.76
   4   6  -1  254.64    9.53
  -4  -6  -1  259.05   11.01
   4   6   1  251.49   10.23
   4  -6   1  252.83   10.01
  -4  -6  -1  251.77   10.59
   4  -6  -1  244.31    9.79
   4  -6  -1  257.97    9.82
  -4  -6  -1  232.35    9.77
  -4   6  -1  257.90    9.76
   4   6  -1  254.23    9.80
  -4  -6  -1  239.77    9.45
  -4   6  -1  252.95    9.49
  -4   6   1  251.93    8.39
  -4  -6  -1  257.34    9.92
  -4   6  -1  267.89    9.06
  -4  -6  -1  246.66    9.42
   4   6   1  256.07    9.64
  -4  -6   1  260.81   10.62
  -4  -6  -1  244.41    9.43
  -4   6  -1  261.20    9.52
  -4  -6  -1  244.95   10.29
  -4   6   1  243.16   10.51
  -4  -6   1  274.15   11.22
  -4  -6  -1  251.04    8.92
  -4   6   1  250.33   11.04
   4  -6   1  227.60   10.29
   4   6   1  260.19   10.48
  -4   6  -1  237.18   10.50
   4  -6  -1  257.30   11.02
   4   6   1  248.77    8.76
   4  -6   1  260.98   11.28
   4  -6  -1  272.92   11.26
   4   6  -1  260.11    9.59
  -4  -6  -1  246.84    8.44
  -4   6   1  254.41   11.04
  -4  -6  -1  253.25   10.21
   4  -6  -1  252.24   10.61
  -4  -6  -1  256.91   10.52
  -4   7  -1  166.71    7.65
  -4   7   1  171.77    8.18
  -4  -7  -1  168.14    8.59
   4   7  -1  166.91    7.07
  -4  -7  -1  162.81    7.28
   4  -7  -1  166.49    8.27
   4   7   1  169.56    7.81
   4  -7   1  167.23    7.70
   4   7  -1  164.65    7.06
  -4  -7  -1  165.21    7.12
  -4   7  -1  152.89    6.85
   4  -7  -1  159.89    7.03
  -4  -7  -1  164.44    6.78
  -4  -7   1  173.72    8.05
  -4   7   1  156.34    6.07
  -4   7  -1  162.64    6.75
  -4   7  -1  176.12    6.32
  -4   7  -1  166.51    6.73
  -4  -7  -1  168.39    7.27
  -4  -7  -1  167.96    7.01
  -4  -7   1  165.46    7.96
  -4  -7  -1  171.47    6.81
   4   7   1  173.39    7.34
  -4   7  -1  175.58    6.83
  -4  -7  -1  169.43    7.13
   4   7   1  162.57    6.30
  -4   7   1  178.20    8.79
  -4  -7  -1  177.27    6.62
  -4   7   1  143.07    7.70
   4  -7   1  165.95    8.17
  -4  -7   1  169.61    8.45
  -4  -7  -1  172.14    8.07
  -4   7  -1  155.00    8.15
   4   7  -1  164.18    5.43
   4  -7  -1  142.42    8.09
  -4   7   1  160.72    8.27
   4   7  -1  167.25    6.91
   4  -7   1  181.06    8.88
   4  -7  -1  166.81    8.52
  -4  -7  -1  169.19    5.81
  -4   7  -1  160.13    8.14
  -4  -7  -1  159.38    7.69
  -4  -7  -1  165.17    8.16
   4  -7  -1  183.16    8.47
  -4  -8   1   68.03    4.78
   4   8   1   76.04    4.72
  -4   8   1   73.08    4.98
   4  -8  -1   64.42    4.85
  -4  -8   1   67.74    5.33
   4  -8   1   73.70    4.72
   4   8  -1   72.92    4.11
  -4  -8  -1   69.01    5.16
  -4   8  -1   71.38    4.69
   4   8   1   55.96    3.99
   4  -8  -1   62.36    3.75
  -4  -8  -1   70.20    3.91
  -4  -8   1   69.34    5.27
   4   8  -1   77.41    4.04
  -4   8  -1   69.15    3.74
  -4   8  -1   59.65    3.57
  -4  -8   1   71.81    4.79
  -4   8   1   61.97    3.24
  -4   8  -1   68.48    3.07
  -4   8  -1   77.06    3.71
  -4  -8  -1   68.88    3.62
  -4  -8  -1   66.33    3.96
   4   8  -1   66.38    4.56
  -4  -8   1   78.14    4.95
   4   8  -1   63.94    4.81
   4   8   1   71.94    4.27
  -4  -8  -1   78.80    4.34
  -4   8  -1   68.85    3.54
  -4  -8  -1   69.57    3.85
  -4  -8  -1   57.67    3.38
  -4  -8  -1   66.01    3.56
   4   8   1   71.32    3.45
  -4  -8  -1   65.50    4.74
   4  -8  -1   70.85    5.23
  -4   8   1   57.04    4.91
   4  -8   1   74.57    5.13
  -4   8  -1   64.42    4.94
   4   8  -1   68.68    2.80
   4   8  -1   62.96    4.99
  -4  -8   1   77.68    5.29
  -4   8  -1   72.45    4.96
   4  -8  -1   70.15    5.23
   4  -8   1   73.65    5.35
  -4   8   1   58.90    4.64
  -4  -8  -1   66.86    2.87
   4   8  -1   60.79    3.62
  -4   8   1   67.13    4.78
  -4  -8  -1   61.30    4.44
  -4  -8  -1   66.52    4.92
   4  -8  -1   64.66    4.88
  -4  -9   1   29.92    3.25
  -4  -9  -1   42.71    3.81
  -4   9  -1   39.77    2.48
   4  -9   1   42.55    3.73
  -4  -9  -1   45.74    4.30
  -4   9   1   45.23    4.02
  -4   9  -1   37.29    3.51
   4   9  -1   43.03    3.13
  -4  -9   1   40.70    4.22
   4   9   1   36.13    3.35
   4  -9  -1   36.57    3.72
   4   9   1   44.75    3.43
  -4   9  -1   36.34    2.53
  -4  -9  -1   36.73    2.62
   4  -9  -1   37.48    2.71
   4   9  -1   40.08    2.76
  -4   9  -1   40.28    2.88
  -4  -9  -1   39.29    2.89
  -4  -9  -1   43.76    2.60
   4   9  -1   40.58    3.50
  -4  -9   1   35.20    3.47
  -4   9  -1   40.29    2.50
  -4   9   1   44.50    1.89
  -4   9   1   36.64    2.47
  -4  -9  -1   39.37    2.75
   4   9  -1   38.27    3.71
  -4   9  -1   43.70    4.17
  -4  -9   1   37.51    2.56
   4  -9   1   38.52    3.85
  -4   9   1   40.05    2.59
  -4  -9  -1   35.55    3.08
  -4  -9   1   37.90    3.62
  -4  -9  -1   41.43    2.51
   4  -9  -1   41.54    4.15
   4   9  -1   34.77    2.00
   4   9   1   26.84    3.32
   4  -9   1   35.29    3.73
  -4   9  -1   35.79    3.78
  -4  -9  -1   40.82    3.85
   4   9  -1   48.29    4.43
  -4   9   1   39.28    4.03
   4   9   1   36.67    2.44
  -4  -9   1   35.98    3.89
   4  -9  -1   33.05    3.71
   4   9  -1   39.10    2.72
   4  -9   1   35.40    3.88
  -4   9  -1   38.54    3.92
  -4  -9  -1   42.48    2.12
  -4   9   1   36.64    3.64
  -4   9   1   40.13    3.67
  -4   9  -1   42.46    3.82
   4  -9  -1   43.67    4.12
  -4  -9  -1   38.09    3.89
  -4  -9  -1   39.84    3.65
  -4 -10  -1   46.93    4.27
  -4  10  -1   53.38    2.83
  -4 -10  -1   45.28    2.66
  -4 -10   1   52.82    4.30
  -4  10   1   56.21    4.74
  -4 -10  -1   49.83    4.82
   4  10   1   58.51    4.36
  -4 -10   1   49.39    4.90
   4  10  -1   54.94    3.80
  -4  10  -1   51.43    4.35
   4  10  -1   52.33    4.14
   4 -10  -1   51.53    4.67
   4 -10   1   56.46    4.59
   4  10   1   54.62    4.00
  -4  10  -1   51.53    2.91
   4  10  -1   47.88    3.04
   4 -10  -1   52.27    3.15
  -4 -10  -1   45.22    2.92
   4  10  -1   49.99    4.14
  -4  10   1   55.23    3.23
  -4  10  -1   49.81    2.76
  -4 -10  -1   47.22    3.27
  -4  10  -1   52.37    3.49
  -4 -10  -1   44.32    2.67
   4 -10   1   48.83    4.63
  -4 -10   1   50.15    4.34
  -4  10   1   46.57    2.80
  -4 -10  -1   52.83    3.23
   4  10  -1   41.10    4.16
  -4  10  -1   50.97    4.78
  -4 -10   1   40.75    2.77
  -4 -10   1   48.29    2.78
   4  10  -1   50.33    4.86
  -4  10   1   48.30    4.30
  -4 -10  -1   54.65    4.68
   4 -10  -1   44.35    4.49
   4  10   1   40.82    4.24
   4  10   1   47.41    2.95
   4  10  -1   50.95    2.64
  -4 -10   1   49.27    4.68
  -4  10  -1   53.38    4.92
   4 -10   1   58.18    5.00
  -4  10   1   39.08    4.41
   4 -10   1   55.98    4.93
  -4  10  -1   52.15    4.40
  -4  10   1   44.73    4.14
  -4 -10  -1   48.79    2.49
   4  10  -1   53.62    3.32
  -4  10   1   47.09    4.26
   4 -10  -1   45.18    4.48
  -4  10  -1   48.49    4.82
   4 -10  -1   56.61    5.07
  -4 -10  -1   48.00    4.52
   4  11   1    0.44    0.86
  -4 -11   1    1.33    1.61
  -4 -11  -1    0.63    1.54
   4 -11  -1   -0.58    1.24
   4  11   1   -0.38    0.82
   4  11  -1   -0.44    0.87
   4 -11   1    0.52    1.03
  -4  11  -1   -0.49    1.43
   4  11  -1    0.66    0.84
  -4  11   1    2.66    1.67
  -4 -11  -1   -0.17    0.56
  -4  11  -1    0.15    0.57
  -4  11   1    1.18    0.81
  -4 -11  -1   -0.27    0.62
  -4 -11  -1    0.24    0.59
  -4  11  -1   -0.13    0.59
  -4 -11  -1    1.00    1.40
  -4  11  -1    0.57    0.89
   4  11  -1    0.44    1.13
  -4  11   1    0.60    0.53
  -4 -11   1    0.31    0.48
  -4 -11   1    0.57    1.29
   4 -11  -1    0.57    1.54
   4  11   1   -0.40    0.85
  -4 -11   1    0.47    1.25
  -4 -11  -1   -0.57    1.30
  -4 -11   1    0.96    0.61
  -4 -11  -1    1.34    0.79
   4  11  -1    0.53    1.13
   4 -11   1    0.56    1.20
   4  11   1    0.57    1.22
  -4  11  -1   -1.24    1.51
   4  11  -1    0.63    0.54
  -4  11   1    1.28    1.46
  -4 -11  -1   -0.54    1.68
  -4  11   1    0.47    1.00
   4 -11  -1    1.79    1.74
  -4 -11   1    0.57    1.47
   4 -11   1    0.56    1.51
   4  11   1    0.21    0.57
   4  11  -1   -0.62    1.32
  -4  11   1   -0.48    1.28
   4 -11  -1    0.57    1.39
  -4  11   1    0.91    1.16
   4 -11   1   -1.74    1.56
   4  11  -1   -0.23    0.68
  -4 -11  -1    0.64    0.47
  -4  11  -1    1.64    1.40
  -4  11  -1    0.46    1.28
  -4  11  -1   -0.13    0.58
  -4 -11  -1   -0.13    0.48
  -4 -11   1    1.81    1.10
  -4  11   1    0.15    0.50
  -4 -11  -1   -0.47    1.21
  -4 -12   1   76.53    5.63
  -4 -12  -1   67.79    3.06
  -4  12  -1   72.76    3.12
  -4 -12  -1   69.12    5.45
   4  12   1   77.14    5.52
  -4  12   1   61.43    5.61
   4  12   1   66.57    4.91
   4  12  -1   82.86    5.66
  -4 -12   1   75.55    6.71
  -4  12  -1   69.49    5.73
   4 -12  -1   72.03    6.15
  -4 -12  -1   70.48    6.28
   4 -12   1   71.63    5.84
   4  12  -1   73.90    4.82
   4 -12   1   79.96    5.15
  -4 -12   1   61.91    5.89
  -4  12   1   70.30    3.19
  -4 -12  -1   82.27    5.94
  -4  12  -1   71.31    4.50
   4  12  -1   64.46    5.18
  -4 -12   1   74.46    3.31
  -4 -12  -1   72.77    4.05
  -4  12   1   73.78    4.26
  -4  12  -1   75.15    3.15
  -4 -12  -1   72.88    3.13
  -4  12   1   74.32    3.21
  -4 -12   1   63.51    5.90
  -4 -12   1   73.47    3.28
   4  12  -1   72.79    5.87
  -4 -12   1   65.83    5.32
  -4 -12  -1   74.03    4.04
   4 -12   1   62.11    5.77
   4  12   1   70.46    5.20
  -4 -12   1   76.00    3.47
   4  12  -1   69.24    3.63
  -4  12   1   67.29    5.36
  -4 -12   1   74.39    6.27
  -4  12   1   65.15    6.12
  -4  12  -1   65.26    6.06
   4  12   1   64.93    5.85
   4 -12   1   64.46    5.90
   4 -12  -1   59.88    5.92
   4  12  -1   63.74    5.95
  -4 -12  -1   64.65    5.76
   4  12   1   73.34    4.11
   4  12  -1   74.93    4.14
  -4  12  -1   78.09    5.62
  -4  12   1   74.71    5.60
  -4  12   1   71.34    5.43
  -4 -12  -1   65.81    3.26
   4 -12  -1   66.75    5.86
   4 -12   1   71.62    6.01
  -4  12  -1   67.26    5.83
   4 -12  -1   77.82    6.38
  -4 -12  -1   71.18    6.17
  -4  13   1    9.24    0.70
  -4 -13   1    6.11    1.95
  -4 -13   1    6.85    0.72
   4 -13   1   10.05    2.55
  -4 -13   1    8.42    2.49
   4  13   1   11.05    2.24
   4  13  -1    8.67    2.12
   4  13   1   11.79    2.07
   4 -13  -1    9.62    2.50
  -4 -13  -1   11.20    2.91
   4  13  -1    8.44    1.77
   4 -13   1    9.06    1.99
  -4 -13   1    2.93    1.69
  -4  13   1    8.31    0.68
  -4 -13  -1   10.85    2.50
  -4 -13  -1    8.59    1.34
  -4 -13   1   12.58    2.63
  -4 -13   1    8.03    0.75
  -4  13  -1   14.19    2.08
   4  13   1    5.67    1.81
   4  13  -1    9.04    2.40
  -4  13   1    6.02    2.18
  -4 -13   1   11.20    2.49
  -4  13   1    8.99    2.79
   4  13   1    8.58    1.44
   4  13  -1    7.24    2.50
   4  13  -1    9.90    1.32
  -4  13  -1    7.39    2.40
   4  13   1    7.47    2.34
  -4 -13  -1   11.47    2.74
  -4  13  -1    8.86    2.45
   4 -13  -1   11.05    2.69
  -4  13  -1   10.91    2.28
  -4  13   1    8.46    2.11
   4  13  -1    8.80    1.41
  -4  13   1   11.29    2.50
   4 -13   1   10.46    2.66
  -4 -13  -1    9.42    1.14
  -4 -13  -1   10.48    2.41
   4 -14   1  237.83   10.94
  -4 -14   1  221.32   12.78
  -4 -14   1  259.64   12.33
  -4 -14  -1  239.65   12.04
  -4  14  -1  215.47    9.83
  -4 -14   1  220.74    8.88
  -4 -14  -1  214.25    8.42
  -4  14   1  235.97   12.69
  -4  14  -1  221.24    7.41
  -4  14  -1  203.92   12.21
   4  14   1  229.57   11.09
   4  14  -1  228.01   12.04
  -4  14   1  224.52    8.63
   4  14  -1  226.47    8.70
   4  14   1  221.02    9.09
  -4  14   1  240.38   13.36
  -4  14  -1  212.64   12.73
   4  14   1  228.74   12.59
   4  14  -1  227.76   12.91
   4 -14  -1  217.65   12.15
  -4 -14  -1  182.53    7.58
   4 -14   1  202.17   11.82
  -4  14  -1  227.81   11.17
  -4  14   1  223.28   11.16
  -4  14  -1  215.51   11.70
   4 -14  -1  228.56   12.72
   4 -14   1  239.84   12.51
  -4  14   1  219.31   10.11
  -4 -14   1  216.35   13.01
   4  14   1  222.35   11.23
   4  14   1  202.14   10.37
   4  14  -1  221.80   11.24
  -4 -14  -1  237.08   13.21
   4  14  -1  218.66   10.22
   4 -15   1    4.63    1.87
  -4 -15  -1    4.23    2.06
  -4 -15   1    0.84    2.15
  -4 -15   1    2.62    1.01
  -4  15  -1    5.05    1.51
  -4 -15  -1    5.14    1.88
  -4 -15   1    5.85    2.11
  -4  15   1    3.78    2.03
  -4  15   1    5.22    1.13
   4  15   1    1.63    1.53
  -4  15  -1    3.20    2.15
   4  15  -1    6.77    2.33
   4  15  -1    6.38    1.30
   4  15   1    3.94    2.47
  -4  15   1    4.34    2.22
   4  15   1    7.15    1.43
  -4  15  -1    5.99    2.59
   4  15  -1    6.64    2.60
   4 -15   1    9.36    2.91
   4 -15  -1    6.50    2.27
  -4  15   1    7.06    2.29
  -4 -15   1    8.69    2.90
  -4  15   1    5.14    1.52
   4  15  -1    3.49    1.70
   4  15  -1    3.08    1.34
   4  15   1    6.27    1.85
   4  15   1    4.44    1.60
  -4 -15  -1    2.58    1.85
   4 -15   1    5.17    2.46
   4 -15  -1    7.97    2.58
  -4 -16   1   37.79    5.54
   4  16   1   40.39    4.52
  -4 -16  -1   32.11    4.93
   4 -16  -1   46.84    5.66
   4 -16   1   44.34    5.39
   4  16   1   34.43    3.88
   4  16  -1   38.30    3.93
  -4  16   1   37.23    3.80
   4  16  -1   25.30    3.73
   4 -16   1   36.53    4.13
  -4 -16  -1   44.10    5.70
  -4 -16   1   42.65    5.58
  -4 -16  -1   48.14    5.23
  -4  16  -1   32.12    4.91
  -4  16   1   37.97    2.68
   4  16   1   40.73    4.42
  -4  16   1   39.97    5.29
   4  16  -1   30.68    4.38
   4  16   1   37.15    3.16
  -4  16  -1   37.44    5.34
  -4  16   1   46.24    5.94
   4  16   1   26.03    4.43
   4  16  -1   42.36    5.50
   4 -16  -1   31.73    4.62
   4 -16   1   41.21    5.08
   4  17   1    5.50    2.04
  -4 -17  -1    2.91    2.36
  -4  17   1    6.36    1.82
   4 -17  -1    7.24    2.84
   4  17   1    6.35    2.18
   4 -17   1    3.37    2.65
  -4 -17   1    4.87    3.05
   4  17  -1    4.55    1.97
   4  17  -1    3.95    1.65
   4 -17   1    4.14    1.97
  -4 -17  -1    6.68    2.79
  -4 -17   1    6.57    2.63
  -4 -17  -1    4.28    2.31
   4  17   1    5.35    2.40
  -4  17   1    0.98    1.78
  -4  17  -1    3.87    2.48
   4 -17  -1    5.50    2.47
   4  17  -1    0.93    2.00
  -4  17   1    3.37    2.26
  -4  17  -1    3.57    2.04
   4  17   1    2.46    1.73
   4  17  -1    1.50    1.72
   4 -17   1    4.65    2.18
   4 -18   1   -0.89    2.17
   4  18  -1    4.17    1.69
  -4  18   1    2.07    1.45
   4  18   1    1.95    1.57
   4  18  -1    0.78    1.90
   4 -18   1    5.01    2.09
   4 -18  -1   -1.63    2.47
   4 -18   1    3.98    2.32
   4 -19   1    0.66    1.84
   4 -19  -1   -0.75    1.93
   4  19   1   -2.71    2.57
   4 -19  -1   -2.51    2.24
  -4  19   1   -0.55    1.59
   5   0   1    0.22    0.50
  -5   0  -1   -0.26    0.48
   5   0  -1    0.58    0.52
  -5   0  -1   -0.22    0.54
  -5   0   1    0.57    0.36
  -5   0   1   -0.26    0.63
  -5   0   1    0.44    0.56
  -5   0  -1   -0.14    0.33
  -5   0  -1   -0.30    0.64
   5   0  -1    0.20    0.47
   5   0  -1    0.48    0.34
  -5   0   1   -0.25    0.32
  -5   0   1    0.32    0.68
  -5   0   1    0.33    0.38
  -5   0  -1   -0.09    0.26
  -5   0  -1   -0.28    0.68
  -5   0  -1   -0.25    0.61
   5   0  -1    0.68    0.58
  -5   0   1    0.29    0.62
  -5   0   1   -0.21    0.52
  -5   0   1    0.19    0.28
   5   0   1    0.50    0.57
   5   0   1   -0.11    0.24
   5  -1  -1  183.21    7.96
  -5   1  -1  176.10    6.28
  -5   1  -1  177.28    7.74
  -5   1   1  169.70    7.42
   5   1   1  165.66    7.43
  -5  -1  -1  193.84    7.84
   5   1  -1  190.02    7.87
  -5  -1  -1  182.27    7.95
   5   1  -1  175.37    7.99
   5  -1   1  191.56    7.40
  -5  -1   1  175.08    6.87
  -5  -1  -1  176.54    7.41
  -5   1   1  194.26    6.75
  -5   1  -1  175.67    6.33
   5  -1  -1  188.02    6.87
  -5  -1  -1  173.74    7.10
  -5  -1  -1  190.97    8.27
   5  -1  -1  170.51    7.11
  -5   1   1  176.09    7.31
  -5  -1   1  184.83    7.84
   5   1  -1  174.12    7.46
  -5  -1   1  176.45    7.57
  -5  -1   1  184.15    7.18
   5   1  -1  171.22    6.85
  -5   1   1  174.66    6.25
  -5  -1   1  197.21    7.03
  -5  -1   1  179.83    8.18
   5   1   1  182.05    5.92
  -5   1  -1  178.90    6.45
  -5  -1  -1  174.22    6.22
  -5   1   1  185.62    7.32
  -5  -1   1  183.45    6.69
  -5  -1  -1  197.00    7.89
  -5  -1  -1  182.30    7.53
   5  -1   1  162.33    7.75
  -5   1  -1  176.28    8.16
   5  -1  -1  176.11    7.73
  -5   1   1  174.64    8.12
   5   1  -1  188.29    7.31
   5   1   1  187.48    7.53
  -5  -1   1  184.14    7.19
  -5   1  -1  177.05    7.86
  -5   1   1  183.97    7.65
  -5  -1   1  181.76    7.89
   5   1  -1  182.36    7.97
   5  -1  -1  181.20    6.34
   5  -1   1  185.58    6.01
  -5   1   1  170.26    6.45
   5  -1  -1  184.27    6.36
  -5  -1  -1  180.91    6.46
  -5  -1  -1  179.53    5.88
   5  -1   1  177.04    6.67
   5   1   1  172.85    6.44
  -5  -1   1  175.63    6.30
  -5  -2  -1   30.04    2.65
   5  -2  -1   27.00    2.47
  -5  -2  -1   25.62    2.38
   5   2  -1   24.00    2.41
   5  -2   1   21.75    1.93
  -5   2  -1   31.42    2.57
   5   2  -1   26.56    2.44
  -5   2   1   23.46    2.15
   5   2  -1   24.92    1.96
  -5   2  -1   24.74    1.56
  -5  -2  -1   26.70    2.18
  -5  -2   1   23.29    1.84
  -5  -2  -1   27.33    2.28
  -5  -2   1   28.71    2.05
  -5  -2   1   24.21    2.27
  -5  -2  -1   29.04    2.35
  -5  -2  -1   28.02    2.59
   5  -2  -1   27.73    2.05
  -5   2  -1   25.54    1.34
   5   2  -1   23.34    2.24
  -5  -2   1   24.71    2.07
  -5  -2   1   25.87    2.37
  -5   2   1   25.79    2.06
   5  -2  -1   30.27    2.62
  -5   2  -1   25.24    2.19
  -5   2   1   28.65    1.29
   5   2  -1   29.07    2.10
  -5  -2   1   26.63    2.10
  -5  -2  -1   30.39    2.48
  -5  -2  -1   28.78    2.15
  -5  -2   1   25.19    2.55
  -5  -2   1   24.91    1.50
  -5   2  -1   26.63    1.84
  -5   2   1   29.04    2.35
  -5  -2  -1   25.94    1.67
  -5   2  -1   28.82    2.67
   5   2  -1   26.07    1.93
  -5  -2   1   26.85    1.89
  -5  -2  -1   29.64    2.22
  -5   2   1   24.59    2.57
  -5   2  -1   27.47    2.71
  -5   2   1   25.17    2.35
  -5  -2  -1   26.56    2.21
  -5  -2   1   27.96    2.41
   5   2  -1   27.30    2.41
   5   2   1   23.61    1.97
  -5  -2  -1   26.53    1.68
   5  -2   1   24.99    1.90
   5   2   1   24.78    1.65
   5  -2  -1   29.50    1.86
  -5   2   1   23.98    1.79
  -5  -2  -1   24.71    1.53
  -5  -3  -1  260.84   10.96
  -5  -3  -1  258.41   10.75
   5  -3   1  268.25    9.79
   5  -3  -1  252.49   10.57
   5   3  -1  269.23   10.73
   5  -3   1  272.92    9.17
  -5   3   1  254.66   10.36
  -5  -3  -1  280.98   10.31
  -5  -3  -1  265.44   10.37
   5   3  -1  267.82    9.98
  -5  -3   1  278.22   10.00
  -5  -3  -1  261.44   10.22
  -5  -3   1  278.88    9.77
  -5   3  -1  264.02    9.19
   5  -3  -1  274.76    9.86
  -5  -3  -1  273.10   10.78
   5   3  -1  265.42   10.66
   5   3  -1  256.38   10.53
  -5  -3   1  260.74   10.47
   5  -3  -1  282.43   10.82
  -5   3   1  270.53   10.42
  -5  -3   1  263.90   10.23
  -5  -3  -1  272.20   10.88
  -5   3   1  259.83    9.88
  -5   3  -1  252.39   10.62
  -5  -3   1  255.78   10.74
  -5  -3  -1  264.59   10.59
  -5  -3  -1  252.65   10.45
  -5  -3  -1  266.87   10.59
   5   3  -1  287.97   10.24
  -5   3  -1  262.19   10.12
  -5  -3  -1  261.46   10.41
  -5  -3  -1  269.63    9.28
  -5   3  -1  253.47   10.35
  -5  -3   1  265.49   10.14
  -5  -3  -1  244.26   10.24
  -5  -3  -1  261.22    9.73
  -5   3   1  266.69    9.84
   5   3  -1  262.11   10.96
  -5   3  -1  272.04   10.46
  -5  -3   1  273.25   10.93
  -5  -3   1  269.21    8.38
  -5   3   1  270.79   10.52
   5  -3   1  262.67    9.79
  -5   3   1  255.56   10.69
  -5  -3  -1  263.74    9.52
  -5   3  -1  268.57    9.87
   5   3  -1  287.22   10.58
  -5   3   1  260.77   10.70
   5   3  -1  261.71    9.23
  -5  -3  -1  260.54    9.76
  -5   3  -1  266.12   11.04
  -5   3   1  281.32   11.45
  -5  -3   1  273.09   10.38
  -5   3  -1  261.52   11.34
  -5  -3  -1  270.20    9.72
  -5  -3  -1  262.59    9.42
  -5  -3  -1  262.94    9.38
   5  -3  -1  258.95    9.69
  -5  -3   1  265.19    8.72
  -5   4  -1    7.36    1.30
  -5  -4  -1    6.88    1.25
   5  -4  -1    9.05    1.51
  -5  -4  -1    8.25    1.56
   5   4  -1    4.65    1.14
   5  -4   1    6.58    0.94
   5  -4  -1    4.71    1.05
  -5   4  -1    8.70    1.12
  -5  -4  -1    9.19    1.46
  -5  -4  -1    4.81    0.99
  -5  -4   1    7.44    1.21
  -5   4   1    8.10    1.42
  -5  -4   1    6.60    0.98
   5   4  -1    6.41    1.15
  -5  -4  -1    6.21    1.30
  -5   4   1    8.01    1.31
  -5   4  -1    5.98    1.30
   5   4  -1    5.78    1.21
  -5  -4  -1    6.75    1.39
   5  -4   1    7.12    0.54
   5  -4  -1    6.08    1.26
  -5  -4  -1    4.81    1.16
  -5  -4   1    6.03    1.25
  -5  -4   1    9.32    1.69
   5  -4  -1    5.87    1.04
  -5   4  -1    6.92    1.12
  -5  -4   1    7.38    1.24
   5   4  -1    8.67    1.33
  -5  -4  -1    5.49    1.21
  -5  -4  -1    5.80    1.25
  -5   4  -1    8.07    1.30
  -5  -4  -1    4.50    1.06
  -5  -4  -1    7.06    1.05
   5   4  -1    6.73    1.35
   5   4   1    5.48    1.02
  -5  -4  -1    6.69    1.11
  -5  -4   1    7.19    1.42
   5  -4  -1    8.61    1.28
  -5   4   1    6.73    1.23
  -5   4   1    9.06    1.49
  -5  -4  -1    5.47    1.00
   5  -4   1    8.06    1.31
  -5   4   1    5.03    1.23
  -5   4  -1    7.73    1.28
  -5  -4  -1    6.09    0.80
  -5  -4   1    8.69    1.56
  -5   4   1    7.68    1.48
  -5  -4  -1    7.88    1.05
  -5  -4   1    9.17    1.38
  -5   4  -1    4.87    1.39
   5   4  -1    7.36    0.77
  -5  -4  -1    6.19    0.92
   5   4  -1    8.30    1.26
  -5   4  -1    6.37    1.52
  -5  -4  -1    5.06    0.94
   5  -5  -1  261.61   10.77
   5  -5   1  255.33    9.78
  -5  -5  -1  251.65   11.13
   5  -5  -1  258.94   10.99
   5   5  -1  278.50   11.07
  -5  -5   1  251.97    9.68
  -5   5   1  260.15   10.76
  -5  -5  -1  263.95   11.00
  -5  -5   1  277.70   10.40
  -5   5  -1  259.99    9.85
  -5  -5  -1  265.49   10.31
   5   5  -1  260.73   10.38
   5   5  -1  255.70    9.81
  -5   5  -1  260.53   10.52
  -5  -5  -1  264.42   10.72
  -5  -5   1  273.94   11.51
   5   5  -1  264.17   10.63
  -5  -5   1  283.94   10.53
   5  -5   1  252.32    8.52
   5  -5  -1  256.21    9.90
   5  -5  -1  256.72   10.52
  -5  -5  -1  278.32   11.16
  -5  -5  -1  261.00   11.24
  -5   5   1  288.88   10.45
  -5   5  -1  256.17   10.31
  -5   5  -1  271.10    9.89
  -5  -5  -1  261.21   10.31
  -5  -5  -1  261.89   10.55
   5   5  -1  268.42   10.57
  -5  -5  -1  266.80   10.99
  -5  -5   1  259.80   10.63
   5   5   1  272.63    9.97
  -5  -5   1  256.98   10.85
  -5   5  -1  273.38   10.38
  -5  -5  -1  253.16    9.67
  -5  -5  -1  278.11   10.42
  -5  -5   1  246.52   10.87
  -5   5   1  252.09   10.80
  -5   5  -1  271.81   10.69
  -5  -5  -1  275.44   10.36
  -5   5   1  274.96   11.39
   5  -5   1  252.40   10.50
  -5  -5  -1  268.90    9.06
   5   5   1  259.30   10.28
  -5  -5  -1  241.85    8.98
  -5   5   1  293.22   11.38
  -5   5  -1  268.98   11.35
  -5  -5  -1  255.02    9.03
   5   5  -1  259.64   10.13
   5  -5  -1  275.63   11.91
  -5   5  -1  230.98   11.36
  -5  -5   1  276.66   10.05
   5  -5  -1  257.71   10.48
  -5  -5  -1  264.33   10.07
  -5  -5  -1  252.69   10.22
   5   6  -1    1.43    1.00
  -5  -6   1    2.89    1.01
  -5  -6  -1    0.38    0.98
  -5   6  -1    2.20    0.88
  -5  -6  -1    0.99    0.60
   5   6  -1    1.18    0.83
  -5   6   1    2.37    1.10
  -5  -6  -1    0.78    0.77
  -5  -6   1    1.25    0.69
   5   6  -1    0.23    0.53
  -5   6  -1    2.02    0.84
   5  -6  -1    1.05    0.80
  -5  -6  -1    1.33    0.81
   5   6   1    0.63    0.77
   5  -6   1    1.00    0.67
   5   6   1    0.57    0.61
  -5  -6   1    1.72    0.92
   5   6  -1    0.58    0.70
  -5  -6  -1    1.18    0.79
   5  -6  -1    0.29    0.58
   5  -6   1    1.07    0.43
  -5   6   1    0.48    0.62
  -5  -6   1    0.77    0.63
   5  -6  -1    1.86    0.80
  -5   6  -1    1.36    0.80
  -5  -6  -1    2.53    1.06
  -5  -6  -1    0.41    0.95
  -5   6   1    1.29    0.32
  -5  -6   1    2.35    1.09
  -5  -6  -1    1.47    0.75
  -5  -6  -1    0.73    0.72
  -5  -6  -1    0.51    0.66
  -5   6  -1    1.77    0.77
  -5   6  -1    0.95    0.62
  -5  -6  -1    1.22    0.96
  -5  -6  -1    1.06    0.66
  -5  -6   1    0.68    0.78
   5   6   1    1.42    0.72
   5  -6  -1    0.97    0.87
  -5  -6  -1    0.59    0.79
   5  -6  -1    1.53    1.12
   5  -6   1    1.95    1.02
  -5   6  -1    1.73    1.05
  -5   6   1    1.41    0.81
  -5   6   1    0.82    0.88
  -5  -6  -1    1.29    0.54
   5   6   1    0.61    0.65
  -5  -6   1    0.37    0.86
  -5  -6  -1    1.42    0.37
   5  -6  -1    0.86    0.86
   5  -6   1   -0.45    0.81
  -5   6   1    3.83    1.33
   5   6  -1    1.39    0.75
  -5  -6   1    1.04    0.56
  -5  -6  -1    1.71    0.51
  -5  -6  -1    1.33    0.84
  -5  -7   1  167.64    8.13
   5  -7  -1  164.89    8.13
  -5  -7  -1  134.02    7.67
  -5   7  -1  147.29    7.18
  -5  -7  -1  167.07    7.70
  -5  -7  -1  155.96    7.19
  -5   7   1  141.57    7.62
  -5  -7  -1  161.20    8.37
  -5  -7   1  156.75    6.75
   5   7  -1  159.51    7.02
   5  -7   1  163.14    7.40
   5   7   1  160.92    7.71
   5   7   1  157.81    7.39
  -5   7  -1  161.81    7.11
  -5  -7  -1  155.46    7.26
   5  -7  -1  150.73    7.14
   5  -7  -1  153.85    6.94
  -5  -7   1  156.93    8.51
   5   7  -1  145.75    7.05
  -5  -7  -1  151.03    7.89
  -5  -7  -1  141.69    8.11
   5   7   1  158.12    5.87
  -5  -7  -1  155.79    7.35
  -5  -7   1  156.80    7.83
  -5   7  -1  170.24    7.05
  -5   7  -1  171.65    6.45
  -5  -7  -1  143.14    6.74
  -5  -7  -1  165.54    8.13
  -5   7   1  155.68    5.50
  -5  -7  -1  145.83    6.75
  -5  -7  -1  147.03    6.73
   5   7   1  152.78    7.02
  -5   7  -1  167.42    7.00
  -5  -7   1  157.29    7.82
  -5   7  -1  151.19    7.94
   5  -7   1  153.68    7.89
  -5  -7  -1  149.59    7.60
  -5   7   1  157.66    7.92
  -5  -7   1  141.82    7.93
  -5   7   1  162.48    8.49
  -5  -7  -1  158.59    6.04
   5  -7  -1  159.99    8.31
  -5   7   1  157.73    8.39
   5  -7   1  152.23    8.50
   5  -7  -1  153.31    8.41
  -5  -7  -1  143.29    5.31
   5   7  -1  150.49    6.70
  -5  -7  -1  152.88    7.31
  -5  -7  -1  150.55    7.65
   5  -7  -1  151.18    7.77
  -5  -8  -1    1.62    0.80
  -5  -8   1    2.90    1.34
  -5   8  -1    2.05    0.85
  -5  -8  -1    4.50    1.24
  -5   8  -1    0.35    0.93
   5   8   1    1.65    0.93
  -5  -8   1    4.29    1.56
   5  -8   1    1.04    0.98
  -5  -8  -1    2.12    1.07
  -5   8   1    2.87    1.24
  -5  -8  -1    3.94    1.38
   5   8  -1    1.38    0.90
   5   8   1    2.60    1.12
   5  -8  -1    2.61    1.27
  -5  -8   1    1.56    1.11
  -5  -8  -1    3.08    1.09
   5   8  -1    2.25    0.99
  -5  -8  -1    1.66    1.16
  -5   8  -1    1.27    0.80
  -5  -8  -1    3.06    1.60
   5  -8  -1    1.15    0.87
  -5   8  -1    1.91    0.65
  -5  -8  -1    2.64    0.97
  -5   8  -1    2.20    0.78
  -5   8   1    1.80    0.57
  -5  -8  -1    2.58    1.26
  -5  -8  -1    1.83    0.99
  -5   8  -1    2.13    0.92
  -5  -8   1    3.28    1.29
   5  -8  -1    1.15    0.96
   5  -8  -1    2.54    1.33
  -5  -8  -1    2.79    0.99
   5   8  -1    4.81    1.46
   5  -8   1    2.04    1.28
  -5  -8  -1    2.04    1.19
   5   8   1    1.48    0.90
  -5  -8   1    2.32    1.17
  -5  -8  -1    1.34    0.97
   5  -8  -1    2.34    1.26
  -5  -8  -1    3.53    1.31
   5   8   1    2.21    0.61
   5   8   1    2.46    1.37
  -5   8   1    5.35    1.45
  -5   8  -1    2.28    1.38
  -5  -8   1    2.75    1.28
   5  -8   1    2.11    1.37
  -5   8   1    1.50    1.28
  -5  -8  -1    1.45    0.60
   5  -8   1   -0.52    1.03
   5  -8  -1    1.53    1.09
  -5   8  -1    1.31    1.12
  -5   8   1    2.52    1.32
   5   8  -1    2.30    0.85
  -5   8  -1    3.09    1.61
  -5   8   1    0.47    1.07
  -5  -8  -1    3.84    1.23
  -5  -9   1 1190.26   38.98
  -5  -9   1 1191.84   40.43
   5  -9   1 1128.01   38.28
   5   9  -1 1195.08   37.42
  -5   9   1 1158.37   38.94
   5   9   1 1135.61   37.81
  -5  -9  -1 1068.49   37.83
  -5  -9  -1 1190.33   40.11
   5   9   1 1120.75   38.23
  -5   9  -1 1123.01   38.17
   5  -9  -1 1171.62   39.21
  -5  -9  -1 1163.50   36.94
   5   9  -1 1132.31   36.98
  -5  -9   1 1169.64   40.09
   5  -9  -1 1124.65   36.99
  -5  -9  -1 1170.45   39.96
  -5   9  -1 1111.94   36.57
  -5  -9  -1 1131.05   37.29
  -5   9   1 1135.27   35.62
  -5   9  -1 1176.21   35.54
  -5  -9   1 1217.11   39.07
  -5   9   1 1181.90   35.46
  -5   9  -1 1139.04   36.42
  -5  -9  -1 1231.83   39.33
  -5   9  -1 1203.38   36.58
  -5  -9  -1 1153.72   36.50
  -5  -9  -1 1127.42   37.21
  -5  -9  -1 1150.62   36.42
  -5   9   1 1135.87   36.57
  -5  -9   1 1080.94   38.31
  -5   9  -1 1182.40   36.48
  -5  -9   1 1094.37   36.56
  -5  -9  -1 1140.73   36.79
   5  -9   1 1142.18   38.95
   5   9  -1 1098.28   38.94
   5   9   1 1151.47   39.02
  -5   9  -1 1127.65   39.45
   5  -9   1 1154.59   39.18
  -5   9   1 1159.52   39.93
   5   9   1 1165.21   35.65
  -5  -9  -1 1199.87   38.96
   5  -9  -1 1144.45   39.55
  -5  -9   1 1170.35   39.51
  -5   9   1 1195.73   39.00
  -5   9  -1 1148.24   38.98
  -5   9  -1 1141.84   39.74
  -5   9   1 1154.57   39.30
   5   9  -1 1158.23   36.57
   5  -9   1 1135.20   39.85
   5  -9  -1 1165.87   39.92
   5  -9  -1 1160.17   39.16
  -5  -9  -1 1114.42   38.12
  -5  -9  -1 1153.92   38.94
  -5 -10  -1    1.43    1.22
  -5 -10   1    1.87    1.25
  -5 -10  -1    1.44    0.76
  -5  10  -1    0.20    0.68
   5 -10   1    1.81    1.22
  -5  10   1    3.94    1.74
  -5  10  -1    0.88    1.18
   5  10  -1    0.65    0.87
   5 -10  -1    1.59    1.35
   5  10   1    0.43    0.98
  -5 -10  -1    1.20    1.29
   5  10   1    0.76    0.92
  -5 -10   1    1.28    1.55
  -5 -10   1    3.09    1.58
  -5  10  -1    1.13    0.75
   5 -10  -1   -0.27    0.91
  -5 -10  -1    1.83    1.30
  -5 -10  -1    1.51    0.87
   5  10  -1    0.27    0.81
  -5 -10  -1    1.53    0.96
  -5  10  -1    1.23    0.84
  -5  10   1    0.19    0.36
  -5  10   1    1.07    0.61
  -5 -10  -1    1.71    0.90
  -5 -10   1    0.49    1.04
  -5  10  -1    0.21    0.62
   5  10  -1    1.30    1.36
  -5 -10   1    1.18    0.78
   5 -10   1    1.01    1.30
  -5 -10  -1   -0.33    0.81
  -5  10  -1    1.19    1.27
  -5 -10  -1    1.53    1.70
   5  10  -1    0.50    1.35
   5 -10  -1    0.52    1.27
  -5  10   1    0.67    0.75
  -5 -10  -1   -0.26    0.83
  -5 -10   1    1.33    1.39
   5  10  -1    0.96    0.32
   5  10   1    1.00    0.60
  -5 -10   1    1.09    1.32
  -5  10  -1    1.14    1.22
   5 -10  -1    0.56    1.36
   5  10   1    1.03    1.32
  -5  10   1    1.20    1.37
  -5 -10  -1    0.49    1.63
   5 -10   1    1.04    1.40
  -5  10   1    1.53    1.30
  -5  10  -1    1.14    1.59
   5 -10  -1   -0.58    1.49
   5 -10   1    0.60    1.44
   5  10  -1    1.86    0.90
  -5  10   1    0.47    1.07
  -5  10  -1    0.96    1.23
  -5 -10  -1    3.04    1.49
  -5 -11  -1  170.59    9.50
  -5  11  -1  190.19    7.28
  -5 -11   1  163.63    9.31
  -5 -11  -1  181.38    7.23
   5 -11  -1  183.89   10.17
   5  11  -1  181.77    8.59
  -5 -11   1  159.17   10.36
  -5 -11  -1  198.39   11.01
   5 -11   1  201.49   10.04
   5  11   1  182.06    8.92
  -5  11  -1  174.52    9.40
   5  11   1  172.77    9.16
  -5  11   1  189.92   10.11
  -5 -11  -1  189.78    7.66
  -5 -11  -1  167.85   10.26
  -5  11  -1  183.06    7.36
  -5 -11  -1  176.74    7.21
  -5  11  -1  193.70    7.38
  -5 -11  -1  175.96    8.05
   5  11  -1  176.85    9.33
  -5  11   1  179.67    7.37
  -5 -11   1  201.28   10.13
  -5  11  -1  172.71    7.85
   5 -11   1  199.60   10.42
  -5 -11   1  172.66    7.39
   5  11   1  180.81    8.90
  -5 -11   1  176.31    9.44
  -5  11  -1  181.21   10.48
   5  11  -1  172.80    9.66
  -5 -11  -1  188.19    7.88
  -5 -11   1  192.13    7.41
  -5 -11   1  183.83   10.13
  -5  11   1  177.97    7.35
  -5 -11   1  171.62   10.07
  -5  11   1  178.61   10.53
   5 -11  -1  194.86   10.64
  -5  11   1  184.82    9.66
   5  11   1  198.23   10.39
   5  11  -1  173.92   10.31
  -5 -11  -1  198.12   10.24
   5  11   1  187.95    7.23
  -5  11  -1  181.68   10.41
   5  11  -1  180.21    6.30
   5 -11   1  161.97    9.76
  -5  11   1  172.18    9.69
   5 -11  -1  188.39   10.58
   5 -11   1  175.77   10.35
  -5  11   1  196.26    9.82
  -5  11  -1  173.42    9.51
   5  11  -1  167.09    7.47
  -5  11  -1  188.41   10.42
  -5 -11  -1  160.86    9.11
   5 -11  -1  178.57   10.05
  -5 -11  -1  178.14   10.01
  -5 -12  -1    0.16    0.61
  -5 -12   1    0.38    0.66
  -5  12   1    0.90    0.60
  -5  12  -1   -0.32    0.59
  -5 -12   1   -0.52    1.40
  -5  12   1   -1.74    1.63
   5  12   1   -0.43    1.10
   5  12  -1    0.49    1.13
  -5 -12   1   -0.74    1.59
  -5  12  -1   -1.06    1.42
   5 -12   1    1.69    1.51
   5  12  -1   -0.38    0.91
  -5 -12  -1    0.71    1.41
   5  12   1   -0.49    0.97
   5 -12  -1   -0.63    1.35
  -5  12  -1    0.71    0.59
  -5 -12  -1   -0.71    1.53
  -5 -12  -1   -0.20    0.59
   5 -12   1    0.35    0.91
  -5  12  -1   -0.17    0.61
  -5 -12   1    0.20    0.59
  -5 -12  -1   -0.29    0.86
  -5  12   1    0.18    0.63
  -5 -12  -1    0.51    0.58
  -5  12  -1   -0.29    0.79
  -5 -12  -1   -0.25    0.77
   5 -12   1    0.61    1.62
  -5 -12   1   -0.19    0.59
  -5 -12   1    0.61    1.40
   5  12  -1    0.57    1.14
   5  12   1    0.44    1.22
  -5 -12   1   -1.01    1.41
  -5 -12  -1   -0.61    1.49
   5 -12  -1    1.86    1.42
   5  12   1    0.62    1.33
   5  12   1    0.20    0.60
   5 -12   1   -1.24    1.82
   5  12  -1   -0.11    0.42
  -5 -12  -1   -0.59    1.43
  -5 -12   1   -0.63    1.25
  -5  12   1    0.71    1.52
  -5  12  -1   -0.69    1.66
  -5  12   1    1.10    1.26
  -5  12   1   -0.51    1.18
   5  12  -1   -0.68    1.65
  -5  12  -1   -0.62    1.41
   5  12  -1    0.70    0.68
  -5  12  -1    0.52    1.18
   5 -12  -1    1.33    1.86
  -5 -12  -1    0.52    1.20
  -5 -13  -1  129.09    5.18
  -5  13  -1  137.95    5.23
   5 -13  -1  123.45    8.71
   5  13   1  127.52    7.89
   5 -13   1  130.24    8.49
   5  13  -1  136.55    7.35
  -5 -13  -1  132.63    9.40
   5  13  -1  128.94    7.95
  -5 -13   1  132.92    9.48
   5  13   1  130.55    7.54
  -5 -13  -1  150.29    9.76
   5 -13   1  142.36    7.40
  -5  13  -1  123.72    6.55
  -5 -13  -1  129.12    6.37
  -5 -13  -1  122.22    5.13
  -5  13   1  137.88    5.38
  -5  13  -1  134.42    5.24
  -5 -13  -1  135.23    8.55
  -5 -13   1  129.27    5.38
  -5 -13  -1  129.05    6.20
   5  13   1  126.05    7.53
   5  13  -1  132.30    8.53
  -5 -13   1  126.37    5.31
  -5 -13   1  136.63    5.62
  -5  13   1  139.18    5.35
  -5 -13   1  132.24    8.12
   5  13  -1  126.40    5.17
   5  13  -1  124.38    8.91
  -5  13   1  135.50    9.41
  -5  13  -1  117.66    8.88
   5  13   1  131.58    5.91
   5  13   1  121.04    8.52
  -5  13  -1  148.15    9.14
   5 -13   1  125.02    8.83
   5 -13  -1  143.17    9.28
  -5  13   1  115.73    7.86
   5  13  -1  137.40    6.15
  -5 -13  -1  125.87    8.15
   5 -14   1    2.01    1.80
   5  14  -1    1.70    1.45
   5  14   1    1.44    1.17
  -5 -14  -1    3.29    2.31
  -5 -14   1    1.69    1.81
   5 -14  -1   -0.74    1.58
   5  14  -1    1.71    1.20
   5  14   1   -1.12    1.19
   5 -14   1    1.73    1.31
  -5 -14   1    4.12    2.21
  -5  14   1    1.25    0.51
  -5 -14  -1   -0.27    0.83
  -5  14  -1    2.74    1.24
  -5 -14  -1    4.51    2.15
  -5  14  -1    1.23    0.52
  -5 -14   1    1.23    1.08
   5  14  -1    1.93    1.88
   5  14   1    0.51    1.42
  -5  14   1   -0.75    1.72
   5  14   1    2.19    1.95
   5  14   1    0.45    0.73
   5  14  -1    0.75    0.63
  -5  14  -1    0.80    1.84
  -5  14   1    1.64    2.21
   5  14  -1    0.78    1.79
   5  14  -1    0.91    0.76
  -5  14   1    0.58    1.70
   5 -14  -1    3.70    2.24
   5 -14   1   -0.74    1.70
  -5  14   1    0.82    0.49
  -5  14  -1    0.43    0.52
  -5 -15   1   42.03    5.63
   5 -15   1   55.55    4.62
  -5 -15  -1   55.02    5.48
  -5 -15   1   38.15    3.23
  -5 -15   1   45.57    5.17
   5  15   1   43.07    4.50
  -5  15   1   39.78    5.15
  -5  15   1   42.72    3.06
   5  15  -1   54.36    5.51
  -5  15  -1   48.83    2.36
  -5  15  -1   43.92    5.59
   5  15   1   40.62    5.25
   5  15   1   42.79    3.07
  -5  15   1   44.84    5.70
   5  15  -1   37.42    2.52
   5 -15   1   31.00    4.74
   5  15  -1   48.40    5.75
   5 -15  -1   44.95    5.40
   5  15  -1   42.64    2.96
   5  15   1   39.56    4.51
   5 -15   1   37.74    4.80
   5  15  -1   41.25    4.02
  -5  15   1   44.74    3.99
   5 -15  -1   52.44    5.92
  -5 -15  -1   41.35    5.61
  -5 -15   1   37.73    5.44
   5  15  -1   47.49    4.81
   5  15   1   46.74    4.36
   5 -16   1    2.03    1.48
  -5 -16   1    6.49    2.81
  -5 -16  -1   -0.71    1.53
  -5  16  -1    0.88    2.46
  -5  16   1    1.54    0.87
   5  16  -1    0.71    1.73
   5  16   1    1.14    1.66
  -5  16   1   -0.84    2.25
  -5  16  -1    1.83    2.35
   5  16   1    2.50    2.13
  -5  16   1    0.94    2.00
   5 -16   1    0.81    1.46
   5 -16  -1    2.43    2.27
   5  16  -1    3.54    2.26
   5  16  -1    1.91    1.36
   5 -16   1    3.12    2.44
   5  16   1    1.07    1.22
   5  16   1    1.25    1.34
   5 -16  -1    1.70    2.06
  -5 -16   1    1.90    2.17
  -5 -16  -1   -0.94    1.69
  -5  16   1    0.90    1.20
   5  16  -1    0.48    1.23
   5 -17   1    6.64    2.60
   5  17  -1    2.02    1.36
  -5  17   1    6.20    1.81
   5 -17  -1    4.50    2.42
   5  17   1    1.12    1.20
   5 -17   1    3.79    1.64
  -5 -17   1   10.75    3.26
  -5 -17  -1    2.24    2.01
   5  17   1    0.88    2.47
  -5  17  -1    0.97    2.36
   5  17  -1    0.93    2.14
   5 -17  -1    0.84    1.80
   5  17   1    3.01    1.69
  -5  17   1    2.64    2.13
   5  17  -1    0.74    1.81
   5 -17   1    1.67    1.91
   5  18   1    0.63    1.62
   5  18  -1    2.32    2.17
   5 -18   1    1.71    2.07
   5 -18  -1   -2.61    2.63
   5 -18   1    2.64    2.75
  -5  18   1   -1.51    1.53
   5  18  -1    2.12    1.54
   5  19   1    6.57    2.27
   5 -19  -1   10.63    2.88
   6   0  -1    0.70    0.75
   6   0   1    0.27    0.57
  -6   0  -1    0.63    0.73
  -6   0   1    0.18    0.47
   6   0  -1    0.59    0.55
  -6   0  -1    0.35    0.80
  -6   0   1    0.31    0.75
   6   0  -1    0.24    0.69
  -6   0  -1   -0.17    0.47
  -6   0   1    3.80    1.02
  -6   0   1    1.51    0.56
  -6   0   1    0.74    0.90
  -6   0   1    0.09    0.30
  -6   0  -1    0.23    0.31
  -6   0   1    1.58    0.62
  -6   0  -1   -0.33    0.85
  -6   0   1   -0.25    0.71
   6   0  -1    3.31    1.07
  -6   0  -1    0.29    0.95
  -6   0   1    1.03    0.92
   6   0   1    1.99    0.52
   6   0   1    0.30    0.63
   6   1  -1   43.15    3.57
  -6   1   1   47.31    3.21
  -6  -1  -1   49.25    3.64
   6  -1   1   41.27    3.00
  -6  -1  -1   43.15    3.27
   6  -1  -1   48.77    3.66
  -6   1  -1   38.78    2.28
   6   1   1   44.82    3.24
  -6   1  -1   49.20    3.54
  -6  -1  -1   45.74    3.17
  -6   1   1   40.75    2.53
  -6  -1   1   45.28    2.80
   6   1  -1   45.35    3.18
  -6   1   1   43.02    2.97
  -6  -1   1   43.66    3.35
  -6  -1  -1   40.15    3.45
  -6  -1   1   43.66    3.18
   6  -1  -1   38.87    2.59
  -6   1  -1   46.77    2.43
  -6  -1   1   43.90    2.94
   6  -1  -1   48.54    3.03
  -6  -1  -1   41.88    2.87
  -6  -1   1   48.80    2.83
  -6   1   1   46.50    2.33
  -6  -1   1   40.91    3.49
  -6   1  -1   45.83    2.43
  -6   1   1   42.10    2.93
  -6  -1   1   40.92    2.53
  -6   1   1   52.87    3.52
   6   1  -1   36.22    2.82
  -6  -1   1   44.06    3.47
   6  -1  -1   37.48    3.15
  -6  -1  -1   42.96    3.17
   6   1   1   44.98    3.19
  -6   1  -1   46.50    3.75
  -6  -1   1   42.77    2.94
  -6  -1  -1   40.45    3.30
  -6   1  -1   45.98    3.51
  -6   1   1   42.79    3.67
   6   1   1   42.69    2.26
   6  -1  -1   44.21    2.11
  -6   1   1   41.30    2.19
  -6  -1   1   44.12    2.10
   6  -1   1   42.50    2.42
   6  -1  -1   47.21    2.18
  -6  -1  -1   41.01    2.21
   6  -2   1  324.62   12.59
  -6   2   1  336.50   12.92
   6  -2  -1  334.52   13.50
   6   2  -1  341.85   13.79
   6   2  -1  344.84   13.46
  -6  -2  -1  344.81   13.71
  -6  -2  -1  363.31   13.57
  -6   2  -1  353.06   13.48
  -6  -2   1  346.39   12.47
   6   2  -1  354.44   12.53
  -6   2  -1  344.07   11.62
  -6  -2  -1  348.34   12.87
  -6  -2   1  324.38   12.24
  -6  -2  -1  358.10   13.08
  -6   2   1  332.91   12.52
  -6   2  -1  349.76   11.30
   6  -2  -1  362.36   12.20
   6  -2  -1  347.41   12.41
  -6  -2  -1  347.90   12.98
   6   2  -1  351.12   13.18
  -6  -2   1  381.12   13.65
  -6  -2   1  343.65   13.32
  -6  -2   1  341.11   12.78
   6  -2  -1  351.49   13.72
  -6  -2  -1  338.46   13.68
  -6  -2   1  362.14   12.62
  -6   2   1  350.86   11.12
  -6  -2   1  349.79   13.84
  -6   2   1  350.43   11.80
  -6  -2  -1  350.61   13.37
  -6  -2  -1  325.45   12.63
  -6   2  -1  364.52   12.09
  -6  -2   1  341.18   11.55
  -6  -2  -1  345.61   11.74
  -6   2   1  354.38   13.02
   6   2   1  364.73   12.78
  -6   2  -1  341.58   13.62
   6   2  -1  361.82   13.58
  -6  -2   1  332.52   13.24
  -6   2   1  347.05   13.36
  -6  -2  -1  340.44   12.72
  -6  -2  -1  340.87   13.02
  -6   2   1  358.99   14.19
  -6  -2   1  359.46   12.36
   6   2  -1  356.34   12.48
  -6   2  -1  338.44   14.04
   6  -2  -1  350.41   11.65
  -6  -2  -1  351.00   11.10
  -6  -2   1  324.61   11.45
   6   2   1  337.09   11.47
  -6  -2  -1  340.00   11.46
   6  -2  -1  346.89   11.82
   6  -2   1  355.77   12.17
   6   3  -1    7.48    1.46
   6   3  -1    6.48    1.44
   6  -3   1   10.03    1.35
  -6  -3  -1    8.93    1.57
  -6  -3  -1    9.35    1.74
   6  -3  -1    9.42    1.67
  -6  -3   1   10.63    1.43
  -6   3   1    9.63    1.56
   6   3  -1   11.75    1.47
  -6  -3  -1   12.53    1.72
  -6  -3  -1    9.26    1.47
  -6  -3   1    9.07    1.30
  -6  -3  -1    9.77    1.45
  -6   3  -1   10.72    1.12
  -6  -3   1   11.64    1.73
  -6   3  -1    9.19    1.61
   6  -3  -1    8.72    1.67
  -6   3   1   10.58    1.61
  -6   3   1   10.10    1.34
  -6  -3  -1   12.02    1.88
  -6  -3  -1   13.06    1.91
  -6  -3   1    6.86    1.50
   6  -3   1    9.88    0.76
  -6  -3  -1    9.00    1.51
  -6  -3   1   11.68    1.61
   6   3  -1   11.99    1.80
   6  -3  -1    8.95    1.28
  -6  -3  -1    8.46    1.58
  -6  -3  -1   12.12    1.24
  -6  -3   1   10.22    1.46
  -6  -3  -1   13.06    1.78
  -6   3   1    9.38    0.61
   6   3  -1   11.87    1.54
  -6  -3  -1    8.89    1.52
  -6  -3  -1    8.01    1.27
  -6   3   1   10.66    1.28
  -6  -3   1   10.88    1.86
  -6   3   1    8.68    1.62
  -6  -3  -1   10.55    1.26
  -6  -3   1   10.29    0.83
  -6   3  -1   10.47    1.33
  -6   3   1    7.90    1.43
   6   3  -1    8.67    1.15
  -6  -3   1   11.30    1.65
  -6   3  -1    9.50    1.80
  -6   3  -1   13.02    2.17
  -6   3   1   10.01    1.65
  -6  -3  -1   13.38    1.53
   6   3  -1    8.54    1.49
  -6  -3  -1    9.84    1.42
  -6   3   1    8.21    1.78
   6  -3  -1    9.46    1.21
   6   3   1    9.28    1.26
  -6  -3  -1    9.55    1.05
  -6  -3  -1    8.90    1.05
   6  -4   1 1949.65   60.10
  -6  -4  -1 1872.13   61.82
  -6  -4  -1 1941.36   61.63
   6   4  -1 1967.65   61.52
   6  -4  -1 2037.39   61.55
   6  -4   1 1952.37   59.40
  -6  -4   1 1937.93   60.41
  -6  -4  -1 2003.21   61.02
  -6   4  -1 1882.81   59.44
  -6  -4  -1 2156.80   60.76
   6   4  -1 1952.39   60.52
  -6  -4  -1 1981.81   61.09
  -6   4   1 1981.38   61.00
  -6  -4   1 1934.20   59.99
   6   4  -1 1958.59   61.37
  -6  -4  -1 1942.01   61.52
  -6  -4   1 1946.86   61.84
  -6  -4   1 1783.96   60.74
  -6   4  -1 1885.73   61.24
   6  -4  -1 1853.68   61.36
  -6  -4  -1 1937.53   61.47
  -6  -4  -1 1911.51   61.48
   6  -4  -1 1984.08   59.94
   6  -4   1 1980.85   58.12
  -6   4   1 1976.94   60.98
  -6  -4   1 1968.38   61.10
  -6  -4  -1 2014.20   61.19
  -6  -4  -1 1894.34   61.02
  -6  -4  -1 1932.71   61.31
  -6  -4   1 1971.13   60.83
   6   4  -1 1920.35   60.59
  -6  -4  -1 2001.76   61.09
  -6  -4   1 1972.67   61.58
  -6  -4  -1 1910.06   60.05
  -6   4   1 1963.88   61.63
   6  -4   1 1875.31   60.20
  -6  -4  -1 1955.48   59.10
  -6   4  -1 1969.70   60.45
  -6   4   1 1846.32   61.01
  -6  -4   1 1979.65   61.23
  -6  -4  -1 1999.84   60.03
  -6  -4   1 2016.71   60.72
  -6  -4  -1 1924.10   59.86
  -6   4  -1 1895.18   62.44
   6   4  -1 1964.71   59.06
   6   4  -1 2031.88   60.90
  -6   4  -1 1939.70   61.95
  -6   4   1 1967.12   62.46
  -6  -4  -1 1886.76   59.56
  -6   4   1 1915.36   61.51
  -6  -4  -1 1940.56   59.48
  -6  -4  -1 1911.44   59.68
   6  -4  -1 2078.99   60.05
  -6  -5  -1   32.42    3.28
   6  -5  -1   32.03    3.17
  -6  -5  -1   26.27    3.04
   6  -5   1   30.29    2.29
   6   5  -1   38.76    3.40
   6  -5  -1   31.87    2.91
  -6  -5  -1   29.34    2.80
  -6  -5  -1   30.92    2.69
   6   5  -1   27.94    2.68
  -6  -5  -1   26.07    2.82
  -6   5   1   25.57    2.77
  -6   5  -1   28.47    2.33
  -6  -5   1   28.29    2.64
  -6  -5   1   26.86    2.31
  -6  -5   1   32.27    3.33
   6  -5  -1   35.52    3.17
  -6  -5  -1   27.88    2.91
  -6   5   1   30.92    2.76
  -6   5  -1   29.06    2.84
  -6  -5   1   27.14    2.70
  -6  -5  -1   30.52    3.18
  -6  -5  -1   27.61    2.94
  -6  -5   1   29.74    2.88
   6  -5   1   27.68    1.40
   6  -5  -1   25.48    2.28
   6   5  -1   21.48    2.45
  -6  -5  -1   28.55    2.75
  -6  -5  -1   31.88    3.10
  -6  -5   1   34.73    3.01
  -6  -5  -1   30.96    2.92
  -6  -5  -1   32.40    2.50
   6   5   1   28.41    2.46
  -6  -5   1   32.48    3.16
  -6  -5  -1   29.10    2.73
   6  -5   1   28.41    2.50
  -6  -5  -1   25.76    2.51
  -6   5   1   30.36    3.15
  -6   5   1   30.04    3.04
  -6  -5   1   23.46    2.72
  -6   5  -1   30.26    2.73
   6  -5   1   30.18    2.75
  -6  -5  -1   31.31    1.91
   6   5  -1   26.96    1.53
   6   5  -1   30.70    2.68
  -6   5   1   31.17    3.14
  -6  -5   1   27.23    2.48
  -6   5  -1   26.69    3.36
  -6  -5  -1   28.78    2.01
   6  -5  -1   33.48    3.65
   6  -5   1   29.09    3.26
  -6   5  -1   25.24    3.04
  -6  -5  -1   29.40    2.12
  -6  -5  -1   30.57    2.45
  -6  -5  -1   28.44    2.45
   6  -5  -1   27.29    2.54
   6  -6  -1 3016.96   92.04
  -6  -6  -1 2833.65   92.11
   6   6  -1 3118.93   92.13
   6  -6  -1 3004.75   91.52
   6  -6   1 2949.32   90.22
  -6  -6  -1 2954.86   92.19
   6   6  -1 2910.92   90.24
   6   6   1 3100.05   90.92
   6   6  -1 2889.04   90.93
  -6  -6  -1 3074.65   91.42
  -6   6   1 2993.01   91.45
  -6   6  -1 2914.56   90.23
  -6  -6   1 3038.55   90.15
  -6  -6  -1 3065.58   90.88
  -6  -6  -1 3010.00   92.19
   6  -6  -1 2961.90   90.07
  -6   6   1 3024.07   90.76
   6  -6  -1 2787.33   91.21
  -6   6  -1 2900.66   90.98
  -6  -6  -1 2919.60   92.35
  -6  -6   1 3024.00   92.81
  -6  -6  -1 2906.43   91.28
  -6  -6  -1 2925.78   91.89
   6  -6   1 3011.22   88.39
  -6  -6   1 3028.10   90.98
  -6  -6  -1 2922.70   91.26
   6   6  -1 2929.66   91.15
  -6   6  -1 3030.49   90.15
  -6  -6  -1 2983.23   91.99
  -6  -6  -1 2871.09   90.83
  -6  -6   1 3076.87   91.69
  -6  -6  -1 2960.74   90.82
   6  -6   1 2998.21   90.91
  -6  -6  -1 2876.99   90.06
  -6  -6   1 2999.21   91.69
   6   6   1 3002.05   90.46
  -6   6   1 2956.55   92.25
  -6  -6  -1 3070.28   90.95
   6  -6   1 2878.73   91.10
  -6  -6   1 3023.77   92.01
  -6  -6  -1 2936.38   88.78
  -6   6   1 2880.60   91.60
  -6   6  -1 3106.55   91.39
  -6  -6  -1 2934.58   88.68
   6  -6   1 2988.30   92.99
  -6   6  -1 2911.23   92.31
  -6  -6  -1 2856.83   88.92
  -6   6   1 2904.56   91.95
   6  -6  -1 2939.17   92.76
  -6  -6   1 2938.95   90.17
   6   6  -1 3084.27   90.54
  -6  -6  -1 2944.52   90.31
  -6  -6  -1 2968.37   90.74
   6  -6  -1 2928.95   91.01
   6  -7  -1   31.08    3.19
  -6  -7  -1   34.21    3.63
   6  -7  -1   28.33    3.26
   6  -7   1   37.72    3.02
  -6  -7  -1   28.85    3.31
  -6  -7   1   40.60    3.74
  -6   7   1   33.62    3.32
  -6  -7   1   35.77    2.83
   6   7  -1   40.42    3.01
  -6  -7  -1   31.95    2.92
  -6   7  -1   38.27    3.10
  -6  -7  -1   39.84    3.45
   6   7  -1   42.01    3.42
  -6  -7  -1   34.82    3.61
   6   7   1   28.94    2.88
  -6   7  -1   34.77    3.00
   6  -7   1   38.39    2.08
  -6  -7  -1   28.81    3.23
  -6   7   1   35.77    2.92
  -6  -7   1   35.46    3.81
  -6  -7  -1   29.65    3.47
   6  -7  -1   34.73    2.80
  -6  -7   1   32.03    2.95
   6  -7  -1   36.77    3.24
  -6  -7  -1   38.77    3.36
  -6   7  -1   35.50    2.60
  -6  -7  -1   32.07    2.91
  -6  -7  -1   32.11    3.37
  -6  -7  -1   38.90    3.32
  -6  -7   1   34.58    3.41
   6   7  -1   34.87    3.27
  -6  -7  -1   38.87    3.07
  -6  -7  -1   34.01    2.74
   6   7   1   33.86    2.88
   6  -7   1   43.01    3.57
  -6  -7   1   28.31    3.14
   6   7  -1   33.19    3.43
  -6   7   1   35.84    3.77
  -6  -7  -1   36.44    2.08
   6  -7   1   32.43    3.23
  -6  -7  -1   30.01    3.12
  -6   7  -1   30.76    3.27
  -6  -7   1   35.10    3.56
  -6   7   1   38.80    3.61
   6  -7   1   38.46    4.02
  -6   7   1   34.58    3.85
   6   7  -1   37.07    2.86
  -6  -7  -1   32.75    1.64
   6  -7  -1   34.37    3.81
   6  -7  -1   32.93    3.34
  -6  -7  -1   28.96    2.72
  -6  -7  -1   30.36    3.05
  -6  -8   1   81.86    5.68
  -6  -8  -1   68.63    5.34
   6  -8  -1   77.11    5.43
  -6  -8  -1   85.22    6.09
   6   8   1   80.19    5.24
  -6  -8  -1   76.00    5.11
   6  -8   1   75.26    4.83
  -6   8   1   82.63    5.50
  -6   8  -1   76.33    4.88
   6   8  -1   73.79    5.04
  -6  -8  -1   84.25    4.98
  -6  -8   1   75.03    4.42
  -6  -8   1   68.07    5.76
   6   8   1   82.92    5.15
   6   8  -1   76.55    4.67
  -6  -8  -1   76.91    4.83
  -6  -8  -1   78.74    5.55
  -6   8  -1   86.43    4.89
  -6  -8   1   84.10    6.13
   6  -8  -1   80.42    4.59
  -6  -8  -1   68.30    5.66
   6  -8   1   78.70    3.66
   6  -8  -1   82.29    5.08
  -6  -8   1   89.85    5.78
  -6   8  -1   73.90    3.91
  -6  -8  -1   74.94    4.93
   6   8  -1   71.24    5.05
  -6  -8  -1   73.54    4.56
  -6   8  -1   78.64    4.05
  -6  -8  -1   79.30    5.60
  -6  -8  -1   71.49    4.45
  -6  -8   1   79.67    5.34
  -6  -8  -1   82.53    4.66
   6   8   1   72.09    4.66
   6   8  -1   76.36    5.55
   6  -8   1   73.65    5.22
  -6  -8  -1   77.48    3.53
  -6  -8   1   78.07    5.65
  -6   8   1   81.94    6.00
  -6   8  -1   75.22    5.50
   6   8   1   77.15    5.31
  -6  -8  -1   78.54    5.26
   6  -8  -1   82.91    5.78
   6  -8   1   70.50    5.20
  -6   8   1   79.00    5.46
   6  -8   1   78.23    6.15
  -6   8   1   76.25    5.88
   6   8  -1   70.85    4.25
  -6   8  -1   68.53    5.76
   6  -8  -1   65.59    5.68
   6  -8  -1   74.28    5.28
  -6  -8  -1   82.72    5.01
  -6  -8  -1   75.61    5.23
  -6  -9  -1    2.73    1.04
  -6  -9   1    6.77    1.88
  -6  -9  -1    3.98    1.51
  -6  -9  -1    2.85    1.53
   6   9  -1    1.64    1.03
  -6   9  -1    5.44    1.48
   6   9   1    2.15    1.21
   6  -9   1    4.70    1.49
   6   9   1    1.91    1.08
  -6  -9  -1    4.11    1.24
  -6  -9   1    5.57    2.00
  -6   9   1    4.13    1.58
   6  -9  -1    2.43    1.57
  -6  -9  -1    4.48    1.40
   6   9  -1    1.66    1.01
  -6  -9  -1    4.29    1.39
   6  -9  -1    7.94    1.36
  -6  -9   1    3.65    1.56
  -6   9  -1    3.50    1.06
  -6  -9  -1    5.32    1.73
   6  -9  -1    3.79    1.28
  -6  -9  -1    6.17    1.47
  -6  -9  -1    2.50    1.41
  -6   9   1    2.93    0.85
  -6  -9  -1    4.29    1.21
  -6   9  -1    5.29    1.03
  -6   9  -1    5.00    0.99
   6  -9   1    4.47    0.90
  -6  -9  -1    3.98    1.25
  -6  -9   1    1.43    1.03
   6  -9  -1    4.22    1.61
   6   9  -1    2.96    1.50
  -6  -9   1    2.59    1.26
  -6  -9  -1    4.91    1.34
   6  -9   1    2.72    1.17
  -6  -9  -1    2.93    1.19
  -6  -9   1    2.37    0.96
  -6  -9  -1    2.71    1.37
   6   9   1    4.19    1.56
   6  -9  -1    4.20    1.70
  -6  -9  -1    2.66    1.35
  -6  -9   1    3.08    1.50
  -6   9   1    2.28    1.38
  -6   9   1    5.18    1.62
   6   9   1    3.18    0.70
   6  -9   1    2.39    1.40
  -6   9  -1    4.16    1.74
  -6   9  -1    2.36    1.51
   6   9  -1    3.24    0.95
  -6   9   1    1.63    1.33
  -6   9   1    3.86    1.46
   6  -9   1    6.10    2.10
  -6   9  -1    3.00    1.34
   6  -9  -1    2.39    1.53
  -6  -9  -1    3.42    1.41
   6 -10  -1  297.62   13.76
  -6 -10  -1  298.25   13.64
  -6 -10   1  303.38   13.57
  -6 -10  -1  322.65   14.81
  -6  10   1  303.16   13.52
  -6  10  -1  283.80   12.80
   6  10  -1  302.38   12.29
   6 -10   1  302.85   13.09
   6  10   1  291.87   12.68
   6  10   1  287.53   13.05
  -6 -10   1  299.22   14.76
   6 -10  -1  293.40   12.05
  -6  10  -1  299.58   11.65
  -6 -10  -1  305.83   11.94
  -6 -10  -1  296.17   14.52
   6 -10  -1  304.57   12.12
  -6 -10  -1  274.26   13.23
  -6 -10   1  323.40   15.02
  -6 -10  -1  322.70   14.04
   6  10   1  308.12   10.31
  -6  10  -1  291.54   11.17
  -6  10   1  311.39   10.48
  -6 -10  -1  312.88   11.67
  -6 -10  -1  286.59   12.27
  -6 -10   1  307.55   13.71
  -6  10  -1  306.40   10.52
  -6 -10  -1  283.42   11.30
  -6 -10   1  273.16   13.30
  -6 -10  -1  290.89   11.66
  -6 -10  -1  301.90   12.21
   6  10  -1  293.77   13.61
   6 -10   1  316.67   13.83
  -6 -10   1  288.56   11.59
  -6 -10   1  275.82   12.86
   6 -10  -1  293.74   13.96
  -6 -10  -1  297.61   13.41
  -6  10   1  280.24   14.09
   6  10   1  285.44   13.45
  -6  10  -1  295.51   13.95
  -6 -10   1  314.17   14.15
   6 -10   1  295.20   13.67
  -6  10   1  320.27   14.29
   6 -10   1  295.96   14.54
  -6  10  -1  294.16   14.37
   6 -10  -1  293.91   14.41
   6  10  -1  307.97   11.36
  -6  10  -1  290.32   13.61
  -6  10   1  309.72   13.70
   6 -10  -1  275.03   13.40
  -6 -10  -1  281.53   12.70
  -6 -10  -1  305.67   13.67
  -6 -11  -1   -1.08    1.32
  -6 -11  -1   -0.72    0.81
  -6 -11   1    0.54    1.50
  -6 -11  -1    0.68    1.55
  -6  11  -1   -0.48    1.22
   6 -11   1    0.49    1.39
   6  11   1    0.49    1.04
   6  11  -1    0.38    0.86
   6  11   1    0.43    1.04
  -6 -11   1    1.45    1.65
  -6  11   1    1.08    1.51
   6 -11  -1    0.58    1.15
  -6 -11  -1   -0.69    1.58
  -6 -11   1   -0.71    1.51
  -6 -11  -1    1.44    0.87
  -6  11  -1    1.03    0.83
  -6 -11  -1   -0.25    0.65
  -6  11  -1    0.51    0.87
  -6  11   1    0.21    0.48
  -6 -11   1   -0.55    1.19
  -6 -11  -1    0.57    1.38
  -6 -11  -1   -0.36    0.87
   6 -11  -1   -0.36    1.02
  -6 -11   1   -0.56    1.27
  -6 -11   1    0.27    0.76
   6 -11   1   -0.55    1.41
  -6 -11  -1   -0.73    1.03
   6 -11  -1    0.57    1.30
  -6 -11  -1    0.87    0.93
  -6 -11   1    0.48    1.30
   6  11   1    0.41    0.99
  -6  11  -1   -1.35    1.55
  -6 -11  -1   -0.55    1.42
   6  11  -1    0.56    1.35
   6 -11  -1    0.62    1.50
  -6  11  -1    1.27    1.54
   6  11   1    0.30    0.51
   6  11   1   -0.57    1.31
  -6 -11   1   -0.60    1.45
   6 -11   1    0.58    1.32
  -6 -11  -1    3.24    1.63
  -6  11   1    1.34    1.80
   6 -11  -1   -1.36    1.45
  -6  11   1    0.53    1.21
   6  11  -1    0.24    0.64
  -6  11  -1   -0.64    1.47
   6 -11   1    0.68    2.00
  -6  11  -1    1.08    1.64
  -6  11   1    1.16    1.49
  -6 -11  -1    0.46    0.99
  -6 -12  -1  296.96   11.23
   6 -12  -1  304.02   14.65
   6  12   1  316.54   13.40
   6  12  -1  306.52   12.86
  -6  12   1  300.65   14.30
  -6 -12  -1  311.95   15.54
  -6 -12   1  321.28   15.93
   6  12   1  277.24   13.45
  -6  12  -1  286.25   13.67
   6 -12   1  323.41   14.33
  -6 -12  -1  311.03   11.75
   6 -12  -1  322.41   12.98
  -6 -12  -1  297.34   15.25
  -6  12  -1  316.00   11.46
  -6 -12   1  344.44   16.25
  -6 -12  -1  312.49   11.40
  -6  12  -1  310.31   11.80
  -6 -12   1  348.54   14.98
   6  12   1  301.57   10.64
  -6 -12  -1  310.89   12.54
  -6 -12   1  305.73   11.60
   6 -12   1  306.92   14.50
  -6 -12  -1  323.02   12.05
  -6 -12   1  278.65   11.38
   6  12  -1  296.91   14.23
  -6 -12   1  266.89   13.31
  -6 -12   1  311.77   11.40
   6  12   1  317.08   13.34
  -6  12  -1  303.82   15.39
  -6 -12   1  285.29   14.24
   6 -12   1  285.48   14.43
   6  12   1  311.38   14.66
  -6  12   1  304.80   15.33
  -6  12  -1  283.93   14.73
  -6 -12  -1  296.41   14.32
   6 -12   1  319.75   15.55
   6 -12  -1  309.50   15.37
  -6  12   1  308.95   14.58
   6  12  -1  298.81   11.36
  -6 -12  -1  288.98   14.33
   6 -12  -1  316.07   14.71
  -6 -12  -1  280.30   13.47
  -6 -13  -1    3.45    0.96
  -6  13   1    3.70    1.02
  -6  13  -1    3.58    0.95
  -6 -13   1    4.15    1.08
   6  13   1    5.74    1.73
   6 -13  -1    4.10    2.07
   6 -13   1    4.81    2.01
   6  13   1    2.75    1.67
  -6 -13   1    5.77    2.50
  -6 -13  -1    7.88    2.63
   6  13  -1    4.66    1.54
  -6  13  -1    5.08    1.99
  -6 -13  -1    4.79    2.14
   6 -13   1    1.76    1.21
   6 -13  -1    6.00    1.77
  -6 -13   1    4.43    1.92
  -6  13   1    4.68    1.07
  -6 -13   1    2.93    0.97
  -6 -13  -1    3.78    1.40
  -6 -13  -1    2.77    0.86
  -6  13  -1    5.67    1.41
  -6 -13   1    6.49    2.01
   6  13   1    2.84    1.58
  -6 -13   1    4.83    1.18
   6  13  -1    4.97    2.07
  -6  13  -1    3.85    2.16
  -6 -13  -1    5.39    1.34
   6  13   1    0.67    1.64
   6  13   1    4.41    0.94
  -6  13   1    2.34    2.00
  -6  13  -1    6.75    2.43
   6 -13  -1    3.79    2.03
   6 -13   1    2.28    1.85
   6  13  -1    5.26    1.23
  -6 -13  -1    2.75    1.61
  -6 -14  -1  115.67    8.90
   6  14   1   94.62    6.48
  -6 -14   1   95.56    8.47
   6 -14   1   91.15    7.31
   6  14   1  113.47    7.44
   6  14  -1   97.71    6.34
   6 -14   1   90.58    5.83
  -6 -14  -1   97.98    8.32
  -6 -14  -1  101.81    5.65
  -6  14  -1  103.35    4.44
  -6 -14   1   84.89    5.57
  -6  14   1  102.36    4.53
   6  14  -1   89.50    7.29
  -6  14   1   91.55    7.92
   6  14   1   94.46    6.61
  -6  14   1  111.39    4.61
  -6 -14  -1   92.74    5.26
  -6  14  -1  100.19    8.21
   6  14   1  103.09    7.95
   6  14   1   95.81    4.53
  -6  14   1   86.27    7.88
   6 -14  -1   95.42    8.07
   6  14  -1   98.57    4.78
   6 -14   1   81.11    7.56
  -6  14  -1  103.50    4.42
   6 -14  -1   87.59    7.57
  -6 -15  -1    0.91    1.80
   6 -15   1    0.42    1.19
  -6 -15  -1    0.72    1.42
  -6  15   1    1.87    0.62
  -6  15  -1    2.71    0.63
  -6 -15   1    1.75    1.20
   6  15   1    2.13    1.37
  -6  15   1    1.68    1.92
   6  15  -1    2.74    2.07
   6  15   1    4.66    2.27
  -6  15   1    4.47    2.40
  -6  15  -1    2.60    2.10
   6  15  -1    3.03    0.89
   6 -15  -1    4.99    2.43
   6 -15   1    2.49    2.12
   6  15  -1    5.17    1.70
   6  15  -1    3.11    1.59
   6  15   1    0.53    1.28
   6 -15  -1    7.10    2.55
   6 -15   1    2.13    1.62
  -6 -15  -1    6.30    2.72
   6  15   1    3.07    1.57
  -6 -15   1    0.93    1.68
  -6 -16   1    0.96    2.21
   6 -16   1   -0.46    1.28
  -6 -16  -1    1.50    1.82
   6  16   1    0.83    1.89
  -6  16  -1    0.92    2.11
  -6  16   1    0.95    2.03
   6 -16   1    0.86    1.97
   6 -16  -1   -0.87    2.53
   6  16  -1    2.15    1.74
  -6  16   1   -2.64    2.13
   6  16   1   -0.56    1.58
  -6  16   1    0.97    0.86
   6  16  -1    2.47    1.44
   6  16   1    0.55    1.18
   6  16   1    2.58    1.81
   6  16  -1   -0.66    1.50
   6 -16   1    0.76    1.85
  -6 -16  -1   -0.96    2.19
  -6  16   1   -0.44    1.23
   6 -16  -1   -0.84    2.15
  -6 -16   1    0.98    2.24
   6 -17  -1    0.89    2.70
   6 -17   1   -0.81    2.28
   6  17  -1    1.55    1.26
   6  17   1   -2.31    1.48
  -6  17   1    0.47    1.19
   6  17   1   -0.59    1.65
   6  17  -1   -0.74    1.47
   6 -17   1   -0.98    1.43
   6  17   1   -0.87    2.00
   6 -17  -1    1.80    2.41
   6 -17   1    0.89    2.27
   6  18   1    1.24    1.58
   6  18  -1    0.77    2.16
   6 -18   1    4.30    2.41
   6  18  -1    1.08    1.81
  -7   0  -1   -0.31    0.84
  -7   0  -1    0.37    0.60
   7   0   1    0.31    0.67
   7   0  -1    1.22    0.74
  -7   0   1   -0.21    0.54
   7   0  -1   -0.80    0.72
  -7   0  -1   -0.20    0.55
   7   0  -1   -0.24    0.50
  -7   0   1    0.29    0.57
  -7   0   1   -0.36    0.88
  -7   0  -1    0.40    0.86
  -7   0   1    1.24    0.45
  -7   0   1    0.43    0.97
  -7   0   1   -0.07    0.25
  -7   0   1   -0.23    0.49
  -7   0  -1   -0.28    0.46
  -7   0   1   -0.29    0.58
  -7   0  -1   -0.39    0.94
  -7   0   1    0.40    0.72
  -7   0  -1   -0.33    0.85
   7   0   1   -0.12    0.30
  -7   1  -1  116.37    4.91
  -7   1  -1  124.37    6.57
  -7  -1  -1  129.70    6.80
   7  -1   1  111.48    5.91
   7   1  -1  107.44    6.53
  -7  -1  -1  121.93    6.33
   7   1   1  116.28    6.19
   7  -1  -1  110.99    6.51
  -7   1   1  109.23    5.81
  -7  -1  -1  109.60    5.81
  -7   1   1  111.85    5.23
  -7  -1   1  112.21    5.43
  -7  -1   1  124.28    6.55
  -7   1  -1  122.89    5.05
  -7  -1   1  120.30    6.14
   7  -1  -1  110.33    5.36
   7   1  -1  111.41    5.86
   7  -1  -1  115.85    5.59
  -7  -1  -1  115.54    5.64
  -7  -1  -1  124.20    6.84
   7  -1  -1  119.02    6.69
  -7   1   1  120.83    5.86
  -7  -1   1  119.34    5.42
  -7   1   1  117.15    4.80
  -7   1   1  116.06    4.34
  -7  -1  -1  120.98    6.42
  -7  -1   1  109.45    6.61
  -7   1  -1  119.02    4.96
  -7   1   1  115.74    5.76
  -7  -1   1  103.76    5.08
  -7  -1  -1  133.52    6.32
   7  -1  -1  106.13    6.69
  -7   1   1  111.04    6.69
  -7  -1  -1  110.63    6.28
   7   1  -1  113.98    5.88
  -7  -1   1  116.08    5.76
   7   1   1  117.26    6.04
  -7   1  -1  108.81    6.25
  -7   1  -1  115.78    6.72
  -7  -1   1  115.86    6.54
  -7   1   1  114.03    6.10
  -7  -1   1  113.45    4.18
   7   1   1  115.92    4.52
   7  -1  -1  114.76    4.29
   7  -1   1  109.57    4.76
  -7   2  -1  317.22   11.01
  -7   2   1  324.61   12.45
   7   2  -1  258.71   12.48
  -7  -2  -1  319.86   13.26
   7  -2   1  318.30   12.30
   7  -2  -1  327.87   13.35
   7   2   1  323.65   12.86
   7  -2  -1  312.86   12.68
  -7  -2  -1  323.48   13.00
  -7   2  -1  330.24   13.06
   7   2  -1  312.15   13.32
  -7  -2   1  327.47   11.96
  -7  -2   1  298.70   11.73
  -7  -2  -1  308.20   12.23
  -7  -2  -1  327.36   12.52
  -7  -2  -1  335.01   13.50
   7  -2  -1  304.69   11.66
   7  -2  -1  331.35   11.71
  -7  -2   1  325.93   12.30
   7  -2  -1  318.34   13.29
   7   2  -1  328.80   12.64
  -7   2   1  323.88   12.07
   7   2   1  329.49   12.88
  -7  -2   1  313.51   12.91
  -7   2  -1  321.24   10.75
  -7  -2  -1  326.95   12.47
  -7  -2   1  309.43   12.70
  -7   2   1  309.42   10.48
  -7  -2   1  331.05   11.99
  -7   2  -1  289.90   12.46
  -7  -2  -1  334.56   12.68
  -7  -2  -1  302.57   12.83
  -7  -2  -1  335.56   13.04
  -7  -2  -1  300.28   12.17
  -7  -2   1  327.46   13.38
  -7   2   1  318.55   12.39
  -7   2  -1  311.36   11.30
  -7  -2   1  319.65   11.02
  -7   2   1  306.75   12.64
  -7  -2  -1  323.18   11.08
  -7  -2   1  321.28   12.93
  -7   2  -1  332.47   13.82
  -7  -2  -1  328.65   12.29
  -7   2  -1  317.68   13.14
   7  -2   1  326.26   13.40
  -7   2   1  336.61   13.86
  -7   2   1  300.20   12.67
   7   2  -1  304.79   11.88
   7   2   1  333.49   12.32
  -7  -2   1  334.87   11.89
  -7  -2  -1  301.08   12.51
   7  -2  -1  314.47   13.15
   7  -2  -1  330.84   10.97
   7  -2  -1  307.08   10.59
  -7  -2  -1  307.35   10.47
   7  -2   1  322.44   10.27
  -7  -2   1  321.92   10.50
   7  -2   1  309.38   11.26
   7   2   1  304.19   10.47
  -7   3   1  317.29   12.47
   7  -3  -1  313.73   13.19
   7   3  -1  315.10   12.98
  -7  -3   1  307.02   12.96
  -7  -3  -1  316.55   13.38
   7  -3   1  335.57   12.27
  -7  -3  -1  323.51   13.21
   7   3  -1  310.83   13.36
  -7  -3  -1  318.24   12.56
  -7  -3   1  332.31   12.12
  -7   3  -1  306.99   11.05
   7   3  -1  324.48   12.13
  -7  -3  -1  337.21   12.50
  -7  -3   1  295.07   11.69
   7  -3  -1  311.54   13.22
  -7   3   1  325.70   11.95
   7   3  -1  305.85   12.61
  -7  -3   1  317.39   12.43
  -7   3   1  334.21   12.97
  -7  -3   1  322.01   12.99
   7   3  -1  314.79   13.23
  -7  -3  -1  322.09   12.76
  -7   3  -1  320.59   13.19
  -7  -3   1  294.50   12.80
   7  -3  -1  308.68   11.61
  -7   3  -1  310.90   10.35
  -7  -3  -1  322.31   13.37
  -7   3   1  315.70   10.04
  -7  -3  -1  320.87   12.80
  -7   3  -1  319.48   12.60
  -7  -3  -1  328.23   13.12
  -7  -3   1  322.00   12.25
  -7  -3  -1  323.56   11.27
  -7   3  -1  316.75   12.82
   7  -3   1  318.71   10.85
  -7  -3   1  304.81   13.07
  -7  -3  -1  309.12   12.08
  -7  -3  -1  331.71   12.99
  -7   3  -1  322.91   11.69
  -7   3   1  326.81   12.68
  -7   3   1  304.72   12.81
  -7  -3  -1  317.84   11.34
  -7  -3   1  296.08   10.46
  -7  -3  -1  317.38   11.89
  -7  -3   1  331.22   12.87
  -7  -3   1  315.86   11.40
  -7   3   1  317.71   13.78
  -7  -3  -1  314.57   12.29
  -7   3   1  296.29   12.82
   7  -3  -1  328.63   13.53
  -7   3  -1  321.35   13.85
   7   3   1  319.32   11.81
   7  -3   1  326.21   13.62
  -7   3  -1  326.08   13.37
   7   3  -1  310.59   11.55
   7  -3   1  311.25   11.63
   7  -3  -1  310.89   11.07
  -7  -3  -1  299.41   10.59
  -7  -3  -1  310.68   10.51
   7   4  -1   31.81    3.15
  -7  -4  -1   29.41    3.18
  -7  -4  -1   24.61    3.05
   7  -4  -1   25.78    2.97
  -7  -4   1   35.69    3.41
   7  -4   1   31.76    2.63
  -7  -4  -1   26.42    2.63
   7   4  -1   30.49    2.68
  -7  -4   1   29.92    2.51
  -7  -4  -1   30.80    2.86
  -7  -4  -1   29.33    2.86
  -7  -4   1   31.96    2.72
  -7   4  -1   28.34    2.14
  -7   4   1   28.57    2.81
  -7  -4   1   29.40    3.13
  -7  -4  -1   33.73    3.36
  -7  -4  -1   30.10    3.06
   7   4  -1   27.31    2.91
  -7   4  -1   28.57    3.04
   7  -4  -1   27.14    3.03
  -7  -4   1   30.01    2.90
   7   4  -1   33.07    3.27
  -7  -4   1   31.01    3.16
  -7  -4  -1   31.00    3.16
   7  -4  -1   27.74    2.32
   7  -4   1   29.94    1.45
  -7   4   1   30.47    2.95
  -7  -4  -1   26.42    1.93
  -7  -4  -1   27.04    2.95
  -7  -4   1   25.96    1.24
  -7  -4   1   31.37    2.85
  -7   4  -1   28.53    2.91
  -7  -4  -1   28.54    2.95
  -7  -4  -1   25.53    2.77
   7  -4   1   30.21    2.26
  -7  -4   1   26.03    3.02
  -7   4  -1   26.25    2.84
  -7  -4  -1   31.25    2.62
  -7  -4  -1   30.27    2.97
  -7  -4  -1   27.56    2.34
  -7   4   1   26.97    2.87
  -7   4   1   28.42    3.06
  -7   4  -1   32.55    2.65
  -7  -4   1   27.54    1.26
  -7   4  -1   30.34    3.56
   7   4  -1   28.92    2.10
  -7  -4  -1   28.94    2.52
  -7  -4  -1   26.43    2.26
  -7  -4   1   28.15    2.75
   7  -4  -1   29.72    3.56
  -7   4   1   22.93    3.07
  -7   4   1   24.80    2.87
  -7   4  -1   25.43    3.09
  -7  -4   1   21.06    2.57
  -7  -4  -1   27.83    2.11
  -7  -4  -1   26.68    1.95
  -7  -4   1   27.09    1.36
   7  -4  -1   23.70    2.18
  -7  -4   1   27.71    1.34
  -7  -5  -1   -0.47    1.52
   7  -5   1    0.27    0.77
  -7   5  -1   -0.35    1.35
   7   5  -1   -0.42    0.96
  -7  -5  -1    0.44    1.01
  -7  -5  -1    1.76    0.86
   7  -5   1   -0.21    0.65
   7  -5  -1    0.43    1.11
  -7  -5  -1   -0.32    0.92
  -7   5   1    0.35    0.98
  -7  -5  -1   -0.36    0.86
  -7  -5   1    0.31    0.78
  -7  -5   1   -1.29    0.96
  -7   5  -1    0.22    0.64
  -7  -5  -1   -0.39    0.89
   7   5  -1    1.94    0.90
  -7  -5  -1   -0.41    1.05
   7   5  -1    8.98    1.90
  -7  -5  -1    0.87    1.17
  -7  -5   1   -0.73    1.18
  -7   5  -1   11.75    2.01
   7  -5   1    0.30    0.28
  -7  -5   1   -0.46    1.06
   7  -5  -1    1.65    1.20
  -7  -5  -1    1.21    1.18
   7  -5  -1   -0.23    0.64
  -7  -5   1   -0.36    1.01
  -7   5   1    0.68    1.03
  -7   5  -1   -0.36    0.83
  -7  -5  -1   -0.39    0.84
  -7  -5   1    0.36    0.82
  -7  -5  -1    1.47    1.27
  -7  -5  -1    1.62    1.18
  -7  -5  -1    0.69    0.62
  -7  -5  -1    0.79    0.80
   7   5  -1   -0.87    1.27
  -7  -5   1    0.40    1.36
   7  -5   1    1.00    0.70
  -7  -5  -1   -0.41    0.43
  -7   5   1    0.43    1.20
  -7   5  -1    0.96    1.03
  -7  -5   1    0.75    0.96
  -7   5   1    0.77    0.88
  -7  -5  -1   -0.27    0.92
  -7  -5  -1   -0.23    0.64
  -7   5  -1    1.05    1.35
  -7   5   1    0.43    1.33
  -7   5  -1    3.63    1.56
   7   5  -1   -0.12    0.57
  -7  -5   1    0.60    1.03
  -7   5   1    0.51    1.17
  -7  -5  -1    0.73    0.72
  -7  -5  -1   -0.19    0.52
   7  -5  -1   -0.26    0.82
  -7  -5   1    0.26    0.46
   7  -6  -1    6.81    1.69
  -7  -6  -1    4.90    1.69
  -7   6  -1    6.18    1.40
  -7  -6  -1    4.19    1.60
  -7  -6  -1    8.03    1.68
   7  -6   1    5.26    1.22
   7   6  -1    3.99    1.40
  -7  -6   1    5.88    1.25
  -7   6   1    8.62    1.85
   7   6  -1    5.27    1.37
   7  -6  -1    4.47    1.32
  -7  -6  -1    7.84    1.53
  -7  -6  -1    6.39    1.62
  -7  -6   1    8.23    1.56
  -7   6  -1    6.39    1.30
  -7  -6  -1    2.19    1.24
   7  -6   1    7.90    1.36
  -7  -6  -1    6.29    1.80
  -7   6  -1    7.43    1.60
  -7   6   1    7.40    1.55
  -7  -6   1    7.11    1.80
  -7  -6   1    8.29    1.63
   7  -6  -1    5.30    1.20
  -7  -6  -1    6.10    1.58
  -7  -6  -1    6.42    1.63
  -7  -6   1    3.88    1.41
   7   6  -1    4.89    1.44
   7  -6  -1    2.89    1.26
   7  -6   1    6.22    0.67
  -7  -6  -1    5.69    1.59
   7   6  -1    6.04    1.53
  -7   6  -1    5.04    1.41
  -7  -6  -1    6.59    1.55
  -7  -6  -1    1.20    1.14
  -7  -6   1    5.13    1.50
  -7  -6   1    5.28    1.58
  -7  -6  -1    5.44    1.21
   7  -6  -1    7.50    1.48
  -7  -6  -1    5.88    1.31
   7   6  -1    4.96    1.56
   7  -6   1    5.40    1.36
  -7   6   1    3.73    1.35
  -7   6   1    7.88    1.88
  -7  -6  -1    6.45    0.82
   7  -6   1    7.52    1.57
  -7  -6  -1    5.90    1.39
  -7  -6   1    3.29    1.34
  -7   6  -1    5.54    1.44
  -7   6   1    7.20    1.75
  -7   6  -1    3.35    1.40
  -7  -6   1    3.93    1.08
   7  -6   1    3.85    1.55
  -7  -6  -1    5.22    0.89
  -7  -6  -1    3.44    0.82
  -7   6  -1    4.43    1.62
  -7  -6  -1    4.60    1.15
  -7  -7  -1  248.47   12.11
  -7  -7  -1  245.19   11.93
   7  -7   1  248.44   10.43
   7  -7  -1  253.22   11.44
  -7  -7   1  243.06   11.88
   7  -7  -1  262.87   12.10
  -7   7   1  255.27   11.41
  -7  -7  -1  269.34   12.24
  -7  -7  -1  271.93   11.10
   7   7  -1  247.54   11.14
   7   7   1  256.71   11.13
  -7   7  -1  253.36   10.55
  -7  -7   1  271.59   10.57
  -7  -7  -1  276.89   11.61
  -7   7  -1  255.47   11.11
  -7  -7  -1  266.58   12.02
   7   7  -1  259.34   11.43
  -7  -7   1  266.42   11.23
   7  -7  -1  258.65   10.22
   7  -7  -1  246.64   11.36
   7  -7   1  268.93    8.71
  -7  -7   1  247.95   11.46
  -7  -7  -1  261.43   12.47
  -7  -7   1  276.83   12.86
  -7  -7  -1  244.64   11.32
  -7   7   1  264.47   10.89
  -7   7  -1  282.03   11.30
  -7  -7   1  269.78   11.85
  -7  -7  -1  264.38   11.56
  -7  -7  -1  263.09   12.01
   7   7  -1  248.91   11.25
  -7  -7  -1  274.98   11.26
   7   7   1  239.62   10.55
  -7  -7  -1  252.99   10.92
   7  -7   1  267.02   11.11
  -7   7  -1  259.33   10.93
   7   7  -1  276.58   12.23
  -7  -7  -1  255.23   10.41
  -7  -7   1  257.33   11.62
  -7  -7  -1  260.98    8.87
  -7  -7  -1  261.44   11.14
  -7   7  -1  264.01   11.66
  -7   7   1  255.12   11.77
   7  -7   1  254.77   11.31
  -7  -7   1  252.92   11.74
  -7   7   1  248.87   12.09
  -7   7  -1  257.65   12.17
   7  -7   1  272.30   13.02
  -7   7   1  248.07   12.47
  -7  -7  -1  263.84    8.58
   7   7  -1  252.19   10.57
  -7  -7  -1  251.86    9.18
   7  -7  -1  260.88   12.84
  -7  -7   1  265.09   10.36
  -7   7   1  264.13   12.09
  -7  -7  -1  243.50   10.33
   7  -7  -1  272.16   11.27
  -7  -7  -1  241.05   10.76
  -7   8  -1   -0.33    0.88
   7  -8  -1   -0.51    1.09
  -7  -8  -1   -0.34    0.86
  -7  -8   1    0.50    1.07
  -7  -8  -1    1.06    1.13
  -7  -8  -1   -1.03    1.17
   7  -8   1    0.33    0.77
  -7  -8   1    1.17    0.88
   7   8  -1    0.33    0.65
  -7   8   1   -0.43    1.05
  -7  -8  -1   -0.35    0.86
   7   8  -1    0.41    0.88
  -7  -8  -1   -0.41    0.75
  -7   8  -1    0.34    0.83
  -7  -8  -1    1.62    1.45
   7  -8  -1    0.45    1.08
   7   8   1   -0.77    0.88
   7  -8  -1   -0.82    1.10
  -7  -8  -1    0.39    1.00
  -7  -8   1    0.35    0.98
  -7  -8  -1   -0.58    1.24
   7  -8  -1   -0.28    0.67
   7  -8   1    0.13    0.46
  -7  -8   1   -0.60    1.38
  -7  -8  -1   -0.48    1.04
   7   8  -1   -0.40    0.92
  -7   8   1    0.65    0.83
  -7   8  -1    0.71    0.91
   7   8  -1    0.42    1.01
  -7  -8  -1    0.36    0.91
  -7  -8  -1   -0.50    0.91
  -7  -8  -1   -0.41    0.95
  -7  -8   1    0.47    0.93
  -7   8  -1    0.69    0.84
  -7  -8   1   -0.40    1.02
   7  -8  -1   -0.41    1.11
  -7  -8  -1    0.89    0.83
  -7  -8  -1   -0.39    0.95
   7   8  -1    1.49    1.06
  -7  -8   1    0.70    0.94
  -7   8   1    0.34    0.83
   7  -8   1    0.80    1.17
  -7  -8   1    0.87    1.16
  -7   8   1    0.54    1.46
  -7   8   1    1.42    1.27
  -7  -8  -1    0.40    1.03
  -7  -8  -1   -0.22    0.35
  -7   8  -1   -1.42    1.15
  -7  -8   1   -0.49    1.25
   7  -8   1   -0.44    1.06
   7  -8  -1    1.23    1.57
   7   8  -1    0.57    0.80
  -7   8   1    1.15    1.14
   7  -8   1    0.62    1.24
  -7  -8  -1    0.65    0.84
  -7  -9   1  173.50    9.46
  -7  -9   1  143.27    9.01
   7  -9  -1  174.99    9.58
   7  -9   1  172.51    8.39
   7  -9  -1  153.60    8.75
  -7  -9  -1  162.04    9.28
  -7  -9  -1  161.67    8.58
  -7  -9  -1  173.46    9.78
  -7  -9  -1  170.98    8.36
  -7   9  -1  166.44    8.32
   7   9  -1  161.19    7.98
  -7  -9   1  164.36    9.99
   7   9  -1  161.11    8.58
  -7   9   1  180.96    9.18
   7   9   1  162.01    8.40
  -7   9  -1  180.79    8.19
  -7  -9  -1  154.52    8.07
   7  -9  -1  167.36    7.65
  -7  -9   1  173.39   10.20
  -7  -9  -1  150.96    9.58
  -7  -9  -1  168.22    9.24
   7  -9   1  163.16    6.47
   7   9  -1  169.90    8.47
   7  -9  -1  169.10    8.49
  -7  -9  -1  170.25    8.02
  -7  -9   1  175.50    9.28
  -7   9  -1  166.48    6.92
   7   9  -1  161.61    8.71
  -7  -9  -1  183.28    9.62
  -7   9   1  164.36    7.12
  -7  -9  -1  157.50    8.40
  -7   9  -1  165.35    7.91
  -7  -9  -1  165.19    7.83
  -7  -9  -1  165.31    7.86
  -7  -9   1  163.24    8.74
  -7  -9   1  167.54    8.77
  -7  -9   1  162.44    7.96
  -7   9  -1  174.99    7.94
   7  -9   1  177.70    8.92
  -7   9   1  160.45    7.87
   7   9  -1  180.35    9.52
  -7   9  -1  173.80    9.41
  -7  -9   1  169.82    9.45
  -7   9   1  167.41    9.12
   7  -9   1  169.85    9.09
  -7  -9  -1  181.93    9.04
  -7   9   1  152.15    9.35
   7  -9   1  169.44   10.17
  -7   9   1  173.64    9.96
   7   9  -1  171.23    7.54
   7  -9  -1  179.38   10.36
  -7   9  -1  171.92   10.17
  -7  -9  -1  162.94    8.62
  -7  -9  -1  161.96    8.10
   7  -9  -1  152.55    8.61
  -7 -10  -1   28.32    3.68
  -7 -10   1   25.42    3.56
   7 -10  -1   29.86    3.70
  -7 -10  -1   21.15    2.44
  -7  10  -1   27.87    3.15
   7 -10  -1   24.48    3.33
   7  10  -1   25.55    3.10
  -7  10   1   22.25    3.17
   7  10   1   18.48    2.79
  -7 -10  -1   26.13    2.95
  -7 -10  -1   27.82    3.81
   7 -10   1   20.68    2.77
   7  10   1   24.64    3.05
   7  10  -1   21.39    2.60
  -7 -10   1   25.96    4.00
  -7 -10  -1   22.29    3.49
  -7 -10  -1   22.52    2.68
   7 -10   1   27.16    2.10
   7 -10  -1   23.69    2.55
   7 -10  -1   25.41    2.94
   7  10  -1   23.48    2.81
  -7 -10   1   27.91    4.09
  -7  10  -1   27.18    2.71
  -7 -10  -1   24.96    2.65
  -7  10  -1   24.51    2.15
  -7 -10   1   26.86    3.40
  -7  10  -1   25.94    2.62
  -7  10  -1   22.84    2.12
  -7  10   1   25.94    2.19
  -7 -10  -1   22.66    2.83
  -7 -10  -1   27.48    3.57
  -7  10   1   24.99    2.64
  -7 -10   1   23.91    3.25
   7  10   1   20.01    2.66
  -7  10  -1   23.02    2.46
  -7 -10  -1   20.16    2.98
  -7 -10   1   22.30    2.55
  -7 -10   1   24.20    3.29
   7 -10   1   22.46    3.13
   7  10  -1   25.92    3.58
  -7 -10  -1   31.37    2.93
  -7 -10  -1   30.26    2.94
   7 -10  -1   26.57    3.41
  -7 -10  -1   23.78    3.19
   7 -10   1   25.11    3.37
  -7  10  -1   25.77    3.59
  -7  10   1   21.71    3.50
   7 -10  -1   24.44    3.47
  -7 -10   1   25.04    3.55
   7  10   1   26.48    3.46
   7  10  -1   28.62    2.49
   7 -10   1   27.99    4.07
  -7  10  -1   18.57    3.47
  -7  10   1   22.36    3.29
  -7  10  -1   25.36    3.49
  -7  10   1   21.02    3.54
   7 -10  -1   22.83    3.61
  -7 -10  -1   19.97    2.75
   7 -11  -1   23.74    3.52
   7  11   1   27.32    3.40
  -7 -11   1   24.13    4.09
   7  11  -1   33.91    3.65
   7 -11   1   30.29    3.50
  -7  11  -1   28.80    3.57
  -7 -11  -1   30.10    4.25
  -7  11   1   26.73    3.53
   7  11  -1   29.96    3.12
   7  11   1   31.93    3.47
  -7 -11   1   31.39    4.32
  -7  11  -1   29.03    2.79
   7 -11   1   28.53    2.35
  -7 -11  -1   34.85    4.52
  -7 -11  -1   28.60    2.87
   7 -11  -1   33.57    3.10
  -7  11  -1   28.79    2.70
  -7 -11  -1   28.55    3.90
  -7  11  -1   29.94    2.52
  -7 -11  -1   27.28    2.77
  -7 -11  -1   35.12    3.44
  -7  11  -1   34.27    2.30
  -7 -11   1   21.12    3.33
  -7  11   1   30.44    2.15
  -7 -11   1   32.89    3.80
   7  11  -1   24.36    3.56
  -7  11   1   30.27    2.86
   7 -11   1   33.41    3.93
  -7 -11   1   33.50    3.01
  -7 -11  -1   27.36    2.72
   7  11   1   32.06    3.51
   7 -11  -1   19.06    3.20
  -7 -11  -1   30.30    2.92
  -7 -11  -1   25.19    2.87
  -7  11  -1   38.19    2.98
  -7 -11   1   28.52    3.65
  -7 -11  -1   28.73    3.67
   7 -11   1   30.94    3.93
  -7 -11   1   31.70    4.16
  -7  11   1   29.67    4.15
  -7  11  -1   31.45    4.18
  -7 -11  -1   33.11    3.90
   7 -11  -1   30.71    4.18
   7  11  -1   25.66    2.45
   7 -11  -1   26.37    4.03
   7  11   1   29.72    3.83
   7 -11   1   39.16    4.79
  -7 -11  -1   27.78    3.22
  -7  12  -1    8.85    1.58
  -7  12   1    7.52    1.53
  -7 -12   1    7.34    1.56
  -7 -12  -1    7.13    1.42
   7  12   1    9.27    2.30
   7  12   1   10.08    2.21
  -7  12   1    7.04    2.24
  -7 -12   1    6.45    2.36
   7 -12  -1   13.81    2.79
  -7 -12  -1    6.79    2.29
   7  12  -1    8.89    1.86
  -7  12  -1   11.32    2.51
   7 -12   1    6.92    2.21
  -7 -12   1   11.17    2.97
  -7  12  -1    8.85    1.62
  -7 -12  -1    5.49    1.38
   7 -12   1    9.45    1.56
  -7 -12  -1    5.44    2.44
   7 -12  -1    5.59    1.72
  -7 -12   1    8.54    1.63
  -7  12  -1    7.37    1.45
  -7  12  -1    8.23    1.47
  -7 -12   1   10.64    2.54
  -7 -12  -1    6.64    1.42
  -7 -12  -1    8.37    2.45
  -7  12   1    8.28    0.99
  -7  12   1    6.61    1.53
  -7 -12  -1    4.54    1.47
  -7 -12   1    6.82    2.00
  -7 -12   1    8.98    2.48
  -7  12  -1    6.86    2.48
   7 -12  -1    8.52    2.47
  -7 -12  -1    7.69    2.21
   7 -12   1   12.52    2.65
  -7 -12  -1    6.78    1.72
   7  12   1    4.96    1.69
   7  12  -1    7.91    2.16
  -7 -12  -1    9.69    1.69
  -7 -12  -1    7.67    2.35
  -7  12  -1    6.29    2.60
  -7  12   1    5.93    2.33
   7 -12   1   13.19    3.27
   7  12  -1    8.83    1.41
   7 -12  -1    6.18    2.35
   7  12   1    8.10    2.32
  -7 -12  -1    9.79    2.18
  -7  13  -1    7.54    1.43
  -7  13   1    9.95    1.58
   7 -13   1   12.85    2.64
   7 -13  -1    8.82    2.81
   7  13   1    5.76    1.88
  -7 -13   1    9.42    2.87
   7  13  -1   11.63    2.19
  -7 -13  -1   12.14    3.01
  -7  13  -1    6.67    2.17
   7  13   1    9.54    2.05
  -7 -13  -1   10.78    2.94
  -7 -13   1    7.64    2.67
  -7  13  -1    7.73    1.47
   7 -13  -1    8.42    1.88
  -7 -13  -1    7.78    1.43
   7 -13   1   11.75    1.81
  -7 -13  -1    7.28    1.75
  -7  13   1   11.47    1.76
  -7  13  -1    8.92    1.51
  -7 -13   1   13.96    2.81
  -7 -13   1    8.08    1.59
  -7 -13  -1    6.99    1.56
  -7 -13   1   11.84    1.61
   7  13  -1   11.43    2.83
  -7 -13   1   10.44    2.45
  -7  13  -1    8.08    2.63
   7  13   1   14.39    2.56
  -7  13   1    8.76    2.74
  -7  13  -1    6.05    2.46
   7  13   1    4.71    1.98
   7 -13  -1    8.90    2.71
   7 -13   1   11.39    3.23
   7  13  -1    6.96    1.31
  -7 -13  -1    6.90    2.07
   7 -14  -1   -0.43    1.25
   7 -14   1    0.34    1.07
  -7 -14   1    1.80    1.92
  -7 -14  -1    4.41    2.26
  -7 -14  -1   -0.39    1.00
  -7 -14   1   -0.70    1.51
   7 -14   1    0.62    0.97
  -7 -14   1   -1.27    1.23
   7  14  -1    0.67    1.52
   7  14   1   -0.51    1.48
  -7  14  -1    0.85    1.83
  -7  14  -1   -0.81    2.08
  -7  14   1   -0.85    2.28
   7 -14  -1   -0.85    1.68
   7  14   1   -0.72    1.85
   7 -14   1   -0.85    2.38
   7  14  -1    0.18    0.67
   7  14   1    3.03    1.84
   7  14  -1    0.47    1.31
   7 -14  -1    1.46    1.77
   7  14   1   -1.05    1.47
   7 -14   1   -0.64    1.71
  -7 -14   1   -0.91    1.79
  -7 -14  -1   -0.86    1.85
  -7 -15  -1    3.74    2.73
   7 -15   1    1.49    1.38
  -7 -15   1    2.97    1.99
  -7 -15   1    2.46    1.45
  -7  15   1    3.52    2.47
   7  15  -1    2.78    1.78
   7  15   1    4.27    1.62
   7 -15   1    7.05    2.67
   7 -15  -1    0.88    2.15
   7  15   1    3.09    2.07
   7 -15   1    1.38    1.76
   7 -15  -1    3.12    2.09
  -7 -15   1    1.91    2.05
   7  15   1    1.28    1.63
  -7 -15  -1    4.60    2.47
   7  15   1    4.39    1.88
   7  15  -1    3.44    1.78
  -7  15  -1    1.74    2.11
  -7  15   1    2.71    2.07
   7  16  -1    0.72    1.54
   7  16   1    1.68    1.43
   7  16   1    1.64    2.20
   7 -16   1   -0.91    2.33
   7 -16  -1    0.92    2.10
   7  16  -1   -0.51    1.18
   7  16   1   -0.57    1.39
  -7 -16  -1    0.97    2.23
   7 -16  -1    0.83    1.65
   7 -16   1    2.22    1.79
  -7  16   1   -0.96    1.90
  -7  16  -1    0.92    1.98
   7  17   1   34.55    4.28
   7  17  -1   36.54    4.88
   7 -17   1   35.47    4.94
   7 -17  -1   30.78    4.81
   7  17  -1   29.95    3.69
   7  17   1   24.23    4.36
   7  18  -1    0.77    2.24
   7 -18   1   -0.83    2.70
   8   0  -1   -0.47    1.20
   8   0   1    0.36    0.77
  -8   0  -1    0.42    1.08
  -8   0  -1   -0.32    0.77
  -8   0   1    0.25    0.49
  -8   0  -1    0.23    0.54
   8   0  -1    0.47    0.85
  -8   0   1   -0.41    0.88
   8   0   1   -0.72    0.71
  -8   0  -1    0.45    1.04
  -8   0   1    2.60    0.99
   8   0  -1   -0.30    0.79
  -8   0   1   -0.20    0.55
  -8   0  -1   -1.22    0.99
  -8   0   1    1.44    1.02
  -8   0   1    0.26    0.63
  -8   0  -1   -0.33    0.62
   8   0  -1    0.48    0.78
  -8   0   1   -0.45    0.89
  -8   0  -1    0.75    0.85
  -8   0   1   -0.33    0.77
  -8   0  -1   -0.44    1.00
   8   0   1    0.35    0.35
   8   1   1   44.36    3.69
   8   1  -1   46.88    4.17
   8  -1  -1   47.86    3.92
  -8   1  -1   53.35    4.21
   8  -1  -1   46.88    4.18
  -8   1   1   40.93    3.41
  -8  -1  -1   41.77    3.89
   8  -1   1   46.69    3.66
  -8   1  -1   43.26    2.73
  -8  -1  -1   46.77    3.86
  -8  -1   1   38.93    3.00
  -8   1   1   47.40    3.12
  -8  -1  -1   42.48    3.48
  -8  -1   1   48.06    3.70
  -8  -1  -1   41.53    3.98
  -8  -1   1   40.54    3.78
  -8   1   1   43.57    3.36
  -8  -1  -1   39.13    3.12
   8  -1  -1   44.50    3.18
  -8   1  -1   43.35    2.82
   8  -1  -1   49.01    3.41
   8  -1   1   48.40    3.71
   8   1   1   48.86    3.84
   8   1  -1   39.02    3.27
   8  -1  -1   36.70    3.84
  -8   1  -1   40.92    3.65
  -8  -1   1   42.67    3.03
  -8  -1  -1   31.10    3.42
  -8   1   1   44.36    2.65
  -8  -1  -1   44.89    3.87
  -8  -1  -1   42.58    3.65
  -8  -1   1   42.16    4.09
  -8   1  -1   47.41    2.81
  -8  -1   1   40.31    2.92
  -8   1   1   46.44    3.42
  -8  -1   1   42.58    3.31
   8  -1  -1   49.35    4.02
  -8   1   1   44.66    4.16
  -8  -1  -1   41.02    3.84
   8  -1   1   47.98    4.05
   8   1  -1   44.72    4.05
  -8   1   1   38.42    3.45
  -8   1  -1   43.84    4.18
  -8  -1   1   53.65    4.36
   8  -1  -1   44.20    4.29
  -8  -1  -1   43.76    3.55
  -8   1  -1   49.65    4.02
   8   1   1   47.34    2.21
   8  -1   1   45.29    2.53
   8  -1  -1   41.44    1.88
   8  -1  -1   44.63    1.90
   8  -2   1 1141.01   36.52
   8  -2  -1 1060.54   37.54
  -8   2  -1 1149.01   37.40
  -8  -2  -1 1146.64   37.81
  -8   2  -1 1094.53   34.71
   8   2   1 1153.59   37.17
   8   2  -1 1101.40   37.84
  -8  -2  -1 1132.89   37.23
  -8   2   1 1100.92   36.39
   8  -2  -1 1116.35   37.00
  -8  -2  -1 1113.03   36.38
  -8  -2   1 1028.66   35.57
  -8   2   1 1098.53   35.23
  -8  -2  -1 1130.74   36.55
  -8  -2   1 1121.44   35.82
   8  -2  -1 1144.95   35.63
   8   2  -1 1084.71   36.44
  -8  -2   1 1076.12   36.86
  -8  -2  -1 1101.95   36.36
  -8  -2  -1 1115.31   37.68
  -8  -2   1 1128.99   37.39
   8  -2  -1 1147.58   35.71
  -8   2   1 1091.84   35.87
  -8   2  -1 1099.37   34.47
   8  -2  -1 1156.97   38.05
   8   2   1 1185.13   37.20
  -8  -2  -1 1137.66   36.67
  -8  -2  -1 1038.35   37.07
  -8  -2   1 1096.72   35.76
  -8   2   1 1121.55   34.17
  -8   2  -1 1093.73   36.92
  -8  -2  -1 1069.85   36.38
  -8  -2   1 1116.63   37.72
  -8  -2  -1 1172.51   37.47
  -8   2  -1 1104.70   35.03
  -8  -2   1 1094.65   34.74
  -8   2   1 1111.86   36.81
  -8  -2  -1 1134.32   34.74
  -8   2   1 1088.52   36.27
  -8  -2   1 1123.91   37.25
  -8  -2  -1 1084.77   36.19
  -8   2   1 1123.44   38.17
  -8   2   1 1133.87   37.09
  -8   2  -1 1076.71   37.28
   8   2  -1 1121.32   36.06
  -8   2  -1 1068.50   37.92
   8   2  -1 1114.69   37.49
  -8  -2  -1 1077.26   36.81
   8  -2   1 1116.80   37.66
  -8  -2   1 1120.98   35.81
   8  -2  -1 1137.43   37.63
   8  -2  -1 1085.82   33.76
  -8  -2   1 1104.87   33.56
   8  -2   1 1099.25   34.78
   8  -2  -1 1144.42   34.30
   8   3  -1   47.02    4.10
  -8  -3  -1   59.66    4.57
  -8  -3  -1   40.39    4.13
   8  -3  -1   50.65    4.02
   8  -3  -1   47.01    4.22
  -8   3   1   42.82    3.62
   8  -3   1   45.17    3.62
   8   3  -1   48.00    4.40
  -8  -3   1   53.75    4.32
   8   3   1   48.19    4.06
  -8   3  -1   45.52    2.87
  -8  -3  -1   56.83    4.04
  -8  -3   1   46.42    3.47
  -8  -3   1   44.78    3.40
  -8  -3  -1   43.41    3.55
  -8  -3   1   51.74    3.85
  -8   3  -1   51.47    2.52
   8  -3  -1   47.55    3.24
   8  -3  -1   46.69    3.20
  -8   3   1   53.65    4.24
  -8  -3   1   35.89    3.64
  -8   3  -1   50.34    4.41
   8  -3  -1   61.09    4.82
  -8   3   1   51.35    3.51
   8   3  -1   54.11    4.10
  -8  -3   1   46.79    4.09
   8   3  -1   52.26    4.45
  -8  -3  -1   57.62    4.20
  -8  -3  -1   47.16    4.26
  -8   3  -1   55.82    4.21
  -8  -3   1   50.30    3.63
  -8  -3  -1   55.46    4.20
  -8  -3  -1   47.10    4.11
  -8  -3  -1   38.56    2.82
  -8   3   1   48.21    2.23
  -8   3  -1   46.32    4.01
  -8  -3   1   54.94    4.42
  -8  -3  -1   44.61    3.56
  -8  -3  -1   51.21    4.15
  -8  -3  -1   53.37    3.16
  -8   3  -1   46.67    3.22
  -8   3   1   48.88    4.07
  -8  -3   1   50.25    2.61
  -8   3   1   45.69    3.74
  -8  -3   1   51.29    3.31
  -8  -3  -1   48.70    3.48
   8   3   1   47.55    3.40
  -8   3   1   42.45    3.93
  -8   3  -1   56.32    4.62
  -8   3   1   57.97    5.05
  -8  -3  -1   46.23    3.79
  -8   3  -1   47.87    4.59
   8   3  -1   44.00    3.26
   8   3  -1   44.87    4.02
   8  -3   1   48.18    4.38
   8  -3  -1   47.19    4.36
  -8  -3   1   44.03    3.85
  -8  -3  -1   45.30    2.05
  -8  -3   1   43.78    2.44
   8  -3   1   48.71    2.47
   8  -3  -1   47.14    2.95
   8  -3  -1   45.45    2.63
   8  -3   1   44.46    3.06
  -8  -3  -1   42.11    2.24
   8  -4  -1  921.85   32.05
  -8  -4  -1  930.00   32.02
   8  -4   1  918.57   30.55
  -8  -4  -1  972.84   32.57
   8   4  -1  933.36   31.86
  -8  -4   1  959.49   31.97
  -8  -4   1  942.55   30.22
  -8  -4  -1  919.59   30.98
  -8   4   1  911.21   30.90
  -8  -4  -1  907.51   30.65
  -8  -4   1  962.84   30.59
   8   4  -1  911.98   30.55
  -8   4  -1  920.83   29.21
  -8  -4  -1  938.55   31.10
  -8   4  -1  899.52   31.60
  -8  -4  -1  879.26   31.43
   8   4  -1  916.24   31.27
   8  -4  -1  918.41   29.66
  -8  -4  -1  951.59   31.77
  -8   4   1  892.75   29.87
   8  -4  -1  936.21   32.14
  -8   4   1  943.61   31.37
  -8  -4   1  917.52   30.97
  -8  -4   1  926.28   31.55
   8   4  -1  945.53   32.14
  -8  -4  -1  930.17   32.00
  -8  -4   1  920.18   31.91
  -8  -4   1  922.42   30.82
  -8  -4  -1  894.86   28.92
  -8   4   1  875.35   27.37
  -8   4  -1  980.13   31.18
  -8  -4  -1  898.64   31.48
  -8  -4  -1  918.21   31.78
  -8  -4  -1  927.56   31.40
  -8   4  -1  915.23   31.58
  -8   4  -1  966.47   31.50
  -8  -4  -1  932.73   31.42
  -8  -4   1  917.52   31.74
  -8  -4  -1  890.67   30.30
  -8  -4   1  934.35   27.84
  -8  -4  -1  939.86   29.67
  -8   4   1  892.82   31.10
  -8  -4   1  924.91   31.03
  -8   4  -1  916.53   30.12
  -8   4   1  943.53   31.63
  -8   4  -1  917.61   32.84
   8  -4   1  935.90   32.79
  -8   4   1  907.33   31.70
   8   4  -1  911.30   29.36
  -8  -4  -1  924.01   30.50
  -8   4   1  914.21   32.79
  -8  -4  -1  912.70   29.77
   8   4   1  986.59   29.86
   8  -4  -1  926.85   32.54
  -8   4  -1  927.70   32.10
  -8  -4   1  942.93   31.14
   8  -4  -1  895.14   29.18
   8  -4   1  902.37   29.97
   8  -4   1  929.56   28.98
  -8  -4  -1  893.11   28.37
  -8  -4  -1  896.99   28.58
   8  -5  -1   -0.49    1.11
  -8   5  -1   -0.40    1.02
  -8  -5  -1    1.04    1.45
   8  -5   1   -0.64    0.77
   8   5  -1   -0.47    1.00
  -8  -5  -1   -0.49    0.96
  -8  -5  -1   -0.40    1.03
  -8  -5  -1   -0.39    0.83
  -8  -5  -1    0.41    1.00
  -8  -5   1   -0.29    0.70
   8   5  -1    0.70    0.81
  -8   5  -1    0.23    0.61
  -8   5   1   -0.74    0.90
  -8  -5   1    0.33    0.71
  -8  -5  -1    2.43    1.01
  -8  -5  -1   -0.46    0.98
  -8  -5   1    0.42    1.01
  -8  -5   1   -0.39    0.96
   8  -5  -1    0.97    0.83
  -8   5  -1    1.29    1.25
  -8   5   1    0.78    1.04
  -8  -5   1    0.50    1.34
   8  -5  -1    0.47    1.27
  -8  -5  -1    1.79    1.15
  -8  -5  -1    0.95    1.01
   8   5  -1   -1.41    1.14
   8  -5   1    0.24    0.27
  -8  -5  -1    0.45    0.89
  -8   5  -1   -0.42    0.90
  -8  -5  -1   -0.42    0.97
  -8  -5   1    0.39    0.89
  -8   5  -1   -1.06    0.81
  -8  -5  -1   -0.44    0.94
  -8  -5  -1    0.61    0.95
   8  -5   1   -0.24    0.69
  -8  -5   1   -0.44    1.06
  -8  -5   1   -0.23    0.68
  -8   5   1    0.45    0.90
  -8  -5   1    0.40    1.06
  -8  -5  -1    0.55    0.77
  -8   5   1   -0.42    0.89
  -8  -5  -1    0.15    0.40
  -8   5  -1   -0.33    0.76
  -8   5   1   -0.57    1.37
  -8  -5   1    0.35    0.74
  -8   5   1    0.47    0.92
  -8   5  -1   -0.57    1.14
  -8  -5  -1    0.28    0.78
  -8   5  -1    0.50    1.27
  -8  -5  -1   -0.21    0.64
   8   5  -1   -0.16    0.47
  -8  -5   1    0.46    0.31
  -8  -5  -1    0.63    0.61
  -8  -5  -1   -0.50    0.57
  -8  -5   1    0.07    0.26
   8  -5  -1    0.50    0.70
  -8  -6  -1   18.37    2.45
  -8   6  -1   15.26    2.27
   8   6  -1   14.67    2.44
   8  -6   1   10.21    1.72
  -8  -6  -1   17.33    2.73
  -8  -6  -1   10.80    2.35
   8  -6  -1    9.63    2.09
   8   6  -1   17.83    2.29
  -8  -6  -1   13.08    2.10
  -8   6   1   13.39    2.24
  -8   6  -1   14.84    1.82
  -8  -6   1   11.93    1.73
  -8  -6  -1   13.92    2.40
  -8  -6   1   10.71    1.87
  -8  -6  -1   18.21    2.31
  -8  -6   1   15.31    2.37
  -8  -6  -1   14.04    2.52
   8  -6  -1   13.78    2.46
  -8   6   1   10.78    1.98
  -8  -6   1   12.56    2.53
   8  -6  -1   18.10    1.96
  -8   6  -1   11.82    2.11
  -8  -6  -1   11.37    2.15
   8  -6   1   13.19    0.83
   8   6  -1   14.04    2.37
  -8  -6   1   13.47    2.22
  -8  -6  -1   13.72    2.33
  -8  -6  -1   13.52    2.30
  -8  -6   1   14.87    2.29
  -8   6  -1   14.09    2.23
  -8   6  -1   14.83    2.06
  -8  -6  -1   14.19    2.33
  -8  -6  -1   13.69    2.31
   8  -6   1   10.43    1.69
   8   6  -1   12.70    2.34
  -8  -6  -1   12.64    1.83
  -8  -6   1   10.58    2.18
  -8  -6  -1   13.62    1.77
  -8  -6   1   12.24    1.74
  -8  -6  -1   14.19    1.22
  -8   6   1   12.93    2.23
  -8  -6  -1   11.44    1.88
  -8   6  -1   11.85    2.06
  -8  -6   1   12.47    2.15
  -8   6   1   17.12    2.65
   8   6  -1   13.87    1.07
  -8  -6  -1   13.42    1.41
  -8  -6  -1   16.20    1.83
  -8  -6   1   14.22    1.98
  -8   6   1   12.73    2.31
  -8   6  -1   10.83    2.65
  -8   6  -1   16.14    2.69
  -8  -6   1    9.91    1.15
  -8  -6   1   15.92    1.36
  -8  -6  -1   11.26    1.48
   8  -6  -1   14.97    2.08
   8  -7   1    7.74    1.52
  -8  -7  -1    6.17    1.99
  -8  -7  -1    6.40    2.00
   8  -7  -1   11.62    2.32
  -8  -7   1    7.45    2.24
  -8   7  -1    8.85    1.83
  -8  -7  -1    7.49    1.71
   8  -7  -1    7.09    1.74
   8   7  -1    9.24    2.09
  -8  -7  -1    8.76    2.06
  -8  -7  -1   10.32    1.83
   8  -7   1   10.86    1.67
  -8   7   1    9.20    1.96
  -8   7  -1    9.54    1.67
  -8  -7   1   11.09    1.76
  -8  -7  -1    6.40    1.60
   8   7  -1   10.20    1.80
  -8  -7   1   10.66    1.86
   8   7  -1    6.98    1.86
  -8  -7   1    9.49    2.31
   8  -7  -1    9.82    1.54
  -8  -7   1    9.00    1.83
  -8  -7  -1    8.56    1.98
  -8  -7  -1    7.45    1.86
   8  -7   1    6.56    0.68
  -8   7  -1   10.75    2.02
  -8  -7  -1   12.47    2.48
   8  -7  -1    6.64    1.86
  -8   7   1   12.10    2.02
  -8  -7   1    9.40    1.97
  -8   7  -1    9.62    1.70
  -8  -7  -1    8.37    1.81
  -8  -7  -1    9.27    1.96
  -8  -7  -1    8.61    2.06
  -8  -7   1   10.66    2.07
  -8   7  -1    7.76    1.70
  -8  -7   1   11.67    2.10
  -8  -7  -1    9.67    1.73
   8  -7  -1    8.05    1.67
   8   7  -1   12.14    2.36
  -8  -7   1    4.43    1.48
  -8  -7  -1    8.29    1.63
  -8  -7   1    8.05    1.74
  -8   7   1   12.65    2.23
   8  -7   1    9.21    1.81
  -8  -7   1    8.40    2.01
  -8   7  -1   12.12    2.20
  -8  -7  -1    7.94    1.70
  -8   7   1    8.94    2.18
  -8   7   1   11.41    2.16
  -8  -7  -1    9.05    0.93
  -8  -7  -1    8.64    0.96
  -8   7  -1   12.47    2.61
  -8   7   1   12.85    2.37
   8  -7   1   11.49    2.49
  -8   7  -1   11.99    2.61
  -8  -7  -1    7.17    1.18
  -8  -7   1   12.32    1.79
  -8  -7  -1    8.31    1.46
  -8  -7   1   10.51    1.35
  -8  -8   1    3.55    1.80
  -8  -8  -1    5.03    1.60
  -8  -8  -1    2.91    1.70
  -8  -8   1    8.19    2.17
  -8  -8  -1    6.69    2.07
  -8   8  -1    6.40    1.65
   8  -8  -1    8.84    2.15
  -8  -8  -1    8.01    1.70
  -8  -8  -1    8.49    2.20
  -8  -8  -1    4.46    1.54
  -8  -8   1    3.51    1.08
  -8   8  -1    6.78    1.48
   8  -8   1    5.55    1.38
   8   8  -1   12.70    2.16
  -8   8   1    7.15    1.70
   8  -8  -1    7.24    1.84
  -8  -8   1    4.83    1.57
  -8  -8   1    7.58    1.88
  -8  -8  -1    5.72    1.79
   8  -8   1    6.58    0.77
   8   8  -1    7.37    1.87
  -8   8   1    4.45    1.45
  -8  -8  -1    5.32    1.61
  -8   8  -1    2.82    1.32
   8  -8  -1    7.35    1.39
   8  -8  -1    7.07    1.99
  -8  -8   1    8.96    2.32
  -8  -8  -1    1.84    1.66
  -8   8  -1    4.41    1.60
  -8  -8  -1    2.70    1.39
  -8  -8  -1    3.70    1.50
  -8   8  -1    6.33    1.37
  -8  -8   1   15.08    2.54
  -8  -8  -1    4.23    1.53
  -8  -8   1    6.42    1.76
   8  -8  -1    5.20    1.63
  -8  -8   1    6.56    1.63
  -8   8   1    5.08    1.56
  -8  -8  -1    7.87    1.70
  -8  -8  -1    6.38    1.42
   8   8  -1    4.75    1.77
  -8  -8   1    5.07    1.63
   8  -8   1    8.62    1.83
   8  -8   1    4.41    1.52
  -8   8   1    7.94    2.16
  -8  -8  -1    3.65    1.51
  -8  -8  -1    5.09    0.63
  -8  -8   1    3.53    1.74
  -8   8   1    4.53    1.69
  -8   8  -1    4.85    1.76
  -8  -8   1    8.75    1.52
  -8  -8  -1    5.73    0.94
  -8   8   1    5.92    1.95
  -8   8  -1    8.45    2.19
   8  -8  -1    3.99    1.95
   8  -8   1    3.38    1.90
  -8   8   1    7.59    2.18
  -8  -8  -1    4.29    1.17
  -8  -8   1    4.21    1.16
  -8  -9  -1   21.14    2.64
   8  -9  -1   24.44    3.43
  -8  -9   1   25.66    3.57
  -8  -9  -1   13.16    2.86
  -8   9  -1   24.75    2.84
   8   9   1   25.60    3.03
   8  -9  -1   21.58    2.96
   8   9  -1   28.10    3.30
   8  -9   1   21.46    2.62
  -8   9  -1   22.49    2.70
  -8  -9  -1   25.63    2.91
  -8   9   1   20.60    2.95
  -8  -9  -1   24.09    3.52
  -8  -9   1   22.48    3.59
  -8  -9   1   21.26    2.45
  -8  -9   1   30.30    4.11
  -8  -9  -1   14.67    2.46
   8  -9  -1   22.44    3.03
  -8  -9   1   14.52    2.64
  -8   9  -1   27.40    3.01
   8  -9  -1   21.42    2.35
  -8  -9  -1   24.51    3.69
   8   9  -1   27.25    3.27
   8  -9   1   26.59    1.68
  -8   9  -1   25.18    2.43
  -8  -9  -1   27.49    3.25
  -8  -9   1   30.28    3.61
  -8  -9  -1   22.40    3.35
  -8  -9  -1   21.70    2.68
  -8   9  -1   18.24    2.60
  -8   9  -1   22.84    1.99
   8  -9   1   21.22    2.91
  -8  -9   1   20.98    3.04
  -8  -9   1   23.35    2.87
  -8  -9   1   24.45    3.03
  -8   9   1   23.79    2.85
   8   9  -1   22.03    3.22
   8  -9  -1   18.92    2.85
  -8  -9  -1   17.47    2.71
  -8  -9  -1   20.47    2.55
  -8  -9   1   29.28    3.65
  -8   9  -1   18.30    2.93
   8  -9   1   24.87    3.22
  -8   9   1   19.55    3.27
  -8  -9  -1   24.36    3.08
   8  -9  -1   22.51    3.70
  -8   9   1   29.98    4.10
   8  -9   1   22.13    3.80
  -8  -9   1   22.39    2.41
  -8  -9  -1   18.14    2.39
   8 -10   1   36.59    3.54
   8 -10  -1   61.33    5.30
   8  10  -1   33.91    3.70
   8 -10  -1   32.40    3.78
  -8 -10  -1   37.54    4.61
   8  10   1   34.78    3.65
   8  10  -1   27.33    3.13
  -8  10  -1   28.42    3.30
  -8 -10   1   30.76    4.46
  -8  10   1   34.42    3.87
   8  10  -1   34.22    3.60
  -8  10  -1   32.28    3.26
  -8 -10  -1   31.80    3.43
   8 -10  -1   37.34    3.10
   8 -10   1   34.26    2.20
  -8 -10  -1   32.70    4.34
   8 -10  -1   31.67    3.52
  -8 -10   1   36.11    4.72
  -8 -10  -1   35.56    3.42
  -8  10  -1   34.31    2.53
  -8 -10  -1   27.45    3.76
  -8 -10   1   35.99    4.13
  -8  10  -1   44.94    3.68
  -8 -10  -1   25.72    3.37
   8 -10   1   32.43    3.69
  -8  10   1   36.92    3.38
  -8 -10  -1   35.96    3.34
   8 -10  -1   30.06    3.73
  -8 -10  -1   33.82    3.75
  -8 -10   1   28.71    3.55
   8  10   1   37.05    3.48
  -8  10  -1   36.92    3.31
  -8 -10   1   26.45    3.21
  -8 -10  -1   37.40    3.42
  -8 -10   1   33.66    3.80
   8  10  -1   40.33    4.33
  -8  10   1   30.27    4.24
  -8  10  -1   38.64    4.33
   8 -10   1   30.01    3.81
  -8 -10  -1   40.27    3.98
  -8 -10   1   24.97    3.65
   8 -10   1   31.65    4.75
   8 -10  -1   32.05    4.66
  -8 -10  -1   31.95    3.27
  -8 -10   1   28.93    3.03
  -8  11  -1    1.34    1.05
   8 -11  -1    6.47    2.22
  -8 -11  -1    1.38    1.09
   8  11  -1    1.59    1.36
   8  11  -1    1.68    1.08
  -8  11   1    0.55    1.48
   8  11   1    0.96    1.10
  -8 -11  -1    3.62    2.03
   8 -11   1    0.93    1.35
   8 -11  -1    1.72    1.39
  -8 -11   1    2.35    1.90
  -8  11  -1    2.79    1.36
  -8  11  -1   -0.36    1.38
  -8 -11  -1    0.76    1.74
  -8 -11   1   -0.79    2.01
   8 -11  -1    3.62    1.36
  -8 -11  -1    1.20    1.25
   8 -11   1    2.09    0.80
   8 -11   1    2.32    0.81
  -8  11  -1    1.54    0.83
  -8 -11  -1    1.93    1.48
  -8  11  -1    1.79    1.19
  -8 -11  -1    1.84    1.23
  -8 -11   1    3.72    1.94
  -8 -11  -1    1.43    1.22
   8  11   1    2.60    1.16
  -8 -11   1    1.88    1.14
  -8 -11  -1    1.89    1.06
  -8 -11   1    1.54    1.32
   8 -11   1    0.54    1.69
  -8 -11  -1    2.10    1.41
  -8  11   1    2.51    1.16
   8  11  -1    1.20    1.29
  -8 -11  -1    2.56    1.15
  -8 -11   1    1.61    1.44
   8 -11  -1    1.65    1.72
  -8  11  -1   -0.65    1.49
  -8 -11   1   -1.24    1.66
   8 -11   1    2.92    1.89
  -8 -11  -1   -0.54    1.52
  -8  11   1    2.13    1.62
   8 -11  -1    2.36    1.68
   8 -11   1    0.79    1.81
   8  11  -1    2.92    1.03
  -8 -11   1    4.24    1.43
  -8 -11  -1    0.86    0.98
  -8 -12   1    1.43    1.08
  -8 -12  -1    2.94    1.27
  -8  12   1    2.03    1.10
   8 -12  -1    0.68    1.57
  -8  12  -1    3.17    1.18
   8  12  -1    1.13    1.44
   8 -12   1    1.54    1.44
   8  12   1    1.15    1.39
  -8 -12  -1    0.78    1.99
  -8  12  -1    0.51    1.42
  -8 -12   1    0.84    1.79
   8 -12  -1    0.62    1.66
   8  12  -1    0.89    1.08
  -8  12   1    1.18    1.65
   8  12   1    2.01    1.41
   8 -12  -1    0.35    0.94
  -8  12  -1    1.01    0.94
   8 -12   1    1.33    0.81
  -8 -12  -1    2.65    1.19
   8 -12   1    2.06    0.82
  -8 -12   1    1.67    2.14
  -8 -12  -1   -0.81    1.85
  -8  12  -1    1.69    1.02
  -8 -12  -1    2.73    1.83
  -8 -12   1    0.37    1.00
  -8 -12  -1    1.41    1.26
  -8  12   1    2.25    0.76
  -8 -12  -1    2.42    1.12
  -8 -12   1    1.97    1.41
  -8  12   1    1.07    1.04
   8  12   1    2.76    1.29
  -8 -12   1   -0.59    1.50
  -8 -12  -1    0.40    1.03
  -8  12  -1    3.20    2.05
   8 -12   1    1.18    1.58
  -8 -12  -1    1.44    1.05
  -8 -12  -1    0.58    1.40
  -8 -12   1    3.76    1.79
   8  12  -1    0.63    1.44
   8 -12  -1   -0.60    1.60
  -8  12  -1    2.12    1.61
  -8  12   1    0.76    1.74
  -8 -12  -1    0.59    1.35
   8 -12   1    1.66    2.22
   8  12  -1    1.93    0.89
   8 -12  -1    4.94    2.21
  -8 -12   1    1.72    1.35
  -8 -12  -1    2.34    1.42
  -8  13  -1    4.71    1.26
  -8  13   1    3.78    1.23
   8 -13  -1    0.72    1.85
   8  13  -1    7.15    2.16
   8 -13   1    4.50    1.82
  -8 -13  -1    7.48    2.69
   8 -13  -1    5.34    2.02
   8  13  -1    4.67    1.65
  -8 -13   1    6.20    2.68
  -8  13  -1    3.83    1.83
   8  13   1    7.82    2.12
   8  13   1    5.26    1.86
  -8 -13   1    4.43    2.38
   8 -13   1    2.56    0.89
  -8  13  -1    4.64    1.31
  -8 -13  -1    8.61    2.87
   8 -13  -1    6.36    1.66
  -8 -13  -1    9.34    2.85
  -8  13   1    4.17    0.73
  -8 -13   1    4.18    1.44
  -8 -13  -1    8.31    1.56
  -8  13   1    3.64    1.32
  -8  13  -1    4.37    1.29
  -8 -13   1    1.39    1.60
  -8 -13  -1    2.78    1.41
  -8  13  -1   -0.85    1.68
   8  13  -1    1.30    1.75
  -8 -13  -1    5.64    1.49
   8  13   1    7.28    2.04
  -8  13  -1    6.10    2.23
  -8  13   1    1.62    1.97
   8 -13  -1    0.86    1.98
   8  13  -1    3.52    1.07
   8 -13   1    4.33    2.43
  -8 -13  -1    5.60    1.98
  -8 -14   1  145.75   10.99
  -8 -14  -1  160.29   11.06
   8  14  -1  143.32    8.37
   8  14   1  141.35    9.12
   8  14   1  137.60    8.64
   8  14  -1  148.46    9.27
  -8 -14   1  167.53   11.51
  -8 -14  -1  141.29   10.61
  -8  14   1  152.84    7.25
  -8 -14  -1  164.51   10.37
  -8 -14   1  146.75    8.35
  -8  14  -1  153.34    7.08
  -8 -14   1  142.07    9.70
  -8 -14  -1  145.35    8.17
  -8  14  -1  148.95   10.79
   8  14  -1  141.91    9.42
   8  14   1  151.52    8.68
  -8  14  -1  148.15   10.45
  -8  14   1  167.53   11.14
   8 -14  -1  154.49   10.93
   8 -14   1  164.90   11.43
   8 -14  -1  176.43   10.80
   8 -14  -1  148.69    9.78
   8 -14   1  152.38    9.33
   8  15   1   -0.57    1.45
   8 -15  -1    2.29    2.31
   8  15  -1    0.51    1.31
   8 -15   1   -0.66    1.61
  -8 -15   1    0.98    2.39
   8  15   1    1.32    1.41
  -8 -15  -1   -0.94    2.40
  -8 -15  -1    0.96    2.34
  -8 -15   1    0.99    2.25
  -8 -15   1    1.55    1.88
  -8  15  -1    0.87    2.12
  -8  15   1    0.92    1.96
  -8  15   1    0.93    1.98
   8  15  -1   -0.70    1.71
   8  15   1    1.07    1.44
  -8  15  -1    0.94    2.40
   8 -15   1    2.80    2.39
   8 -15  -1   -0.94    2.15
   8 -15  -1    0.81    1.72
   8  16   1   63.10    5.66
   8  16  -1   65.13    6.36
   8 -16   1   64.61    6.33
   8 -16  -1   65.69    6.72
   8  16  -1   57.68    5.24
   8  16   1   67.08    5.80
  -8  16  -1   62.08    7.12
   8  17  -1    1.49    2.09
   8 -17  -1   -0.86    2.40
   8 -17   1    1.51    1.94
   8  17  -1   -0.55    1.40
   8  18  -1   -0.76    2.31
   9   0  -1    3.17    1.35
   9   0  -1    0.90    1.09
  -9   0  -1    3.35    1.34
   9   0   1    0.41    1.19
  -9   0   1   -1.11    0.90
  -9   0  -1    0.70    1.06
   9   0  -1    0.54    1.06
  -9   0  -1    0.50    1.47
   9   0  -1   -0.32    0.98
  -9   0  -1    1.86    0.94
  -9   0   1    0.36    0.97
   9   0   1    0.40    0.97
  -9   0   1    0.46    1.45
  -9   0   1    1.14    0.80
  -9   0  -1   -0.46    1.10
  -9   0   1    0.53    1.72
  -9   0  -1   -0.38    0.81
  -9   0   1    0.29    1.02
   9   0  -1    3.34    1.43
  -9   0   1    1.50    1.29
  -9   0   1    2.53    1.53
   9   0  -1    2.17    1.45
  -9   0  -1    0.49    1.48
  -9   0  -1    1.23    1.33
   9   0   1    0.43    1.30
   9   0   1    0.42    0.56
   9   1  -1  770.09   27.62
  -9   1   1  770.67   25.94
   9   1   1  732.20   26.33
  -9   1  -1  786.50   27.16
  -9  -1  -1  735.04   26.99
  -9  -1  -1  779.54   26.72
   9  -1   1  757.19   26.24
  -9   1  -1  753.20   24.29
   9  -1  -1  700.95   27.15
   9  -1  -1  729.26   26.58
  -9  -1  -1  747.37   25.88
  -9   1   1  737.84   24.86
  -9  -1   1  739.31   25.15
   9   1   1  769.28   26.48
  -9  -1  -1  732.91   27.15
  -9  -1   1  755.11   26.90
   9  -1  -1  725.96   25.17
  -9   1  -1  732.98   24.36
   9  -1  -1  718.38   27.38
  -9  -1  -1  749.79   25.28
  -9  -1   1  718.75   25.95
  -9   1   1  734.87   25.65
   9  -1   1  759.06   26.21
   9   1  -1  763.13   25.75
  -9   1  -1  747.72   26.69
  -9  -1  -1  740.86   25.73
  -9   1   1  758.64   24.08
  -9  -1   1  750.85   24.83
  -9  -1   1  703.93   27.04
  -9  -1  -1  778.51   26.92
  -9  -1  -1  704.36   26.12
  -9  -1  -1  737.17   23.88
  -9   1  -1  728.78   24.10
  -9   1   1  716.83   25.37
  -9  -1   1  747.86   24.72
  -9  -1  -1  743.00   26.09
   9  -1  -1  749.25   27.85
  -9  -1  -1  717.39   26.70
   9   1  -1  759.37   27.43
  -9   1   1  768.23   26.36
  -9  -1   1  744.45   27.08
  -9   1   1  744.99   27.52
  -9   1  -1  748.62   27.38
   9  -1   1  782.44   27.07
  -9  -1   1  741.58   25.61
   9   1  -1  759.08   26.06
   9   1   1  756.58   26.15
   9  -1  -1  735.17   26.72
  -9   1  -1  737.52   26.58
   9  -1   1  736.78   23.47
   9   1   1  740.69   22.66
   9   2  -1   23.14    3.14
  -9  -2  -1   23.82    3.02
   9  -2  -1   20.14    2.75
   9   2   1   22.02    2.90
  -9   2  -1   18.14    1.80
   9  -2   1   21.60    2.65
  -9  -2  -1   21.71    2.96
  -9   2  -1   24.47    3.13
   9  -2  -1   16.30    2.70
  -9  -2  -1   25.55    2.81
  -9  -2   1   20.28    2.36
  -9  -2  -1   22.64    2.64
  -9   2   1   15.82    2.41
  -9   2   1   21.18    2.18
  -9  -2   1   25.01    2.52
   9   2  -1   23.62    2.73
   9  -2   1   25.44    2.83
  -9  -2   1   26.85    3.04
  -9   2   1   19.54    2.30
  -9   2  -1   17.89    2.91
   9   2   1   23.78    2.90
  -9  -2   1   26.23    3.12
  -9   2   1   25.45    3.10
  -9   2  -1   19.15    1.81
   9  -2  -1   20.92    3.10
  -9  -2  -1   23.02    2.65
  -9  -2  -1   20.34    2.95
   9  -2  -1   23.83    2.45
  -9  -2  -1   18.17    2.81
  -9  -2  -1   24.81    2.75
  -9   2   1   21.99    1.70
  -9   2  -1   18.94    2.74
  -9  -2   1   16.66    2.10
  -9  -2  -1   20.21    2.57
  -9  -2   1   24.46    3.27
  -9  -2  -1   19.62    2.74
  -9  -2  -1   22.08    1.98
  -9   2   1   20.40    2.45
  -9  -2   1   22.27    1.99
  -9   2   1   22.28    2.74
  -9   2  -1   22.85    2.06
   9  -2  -1   26.40    3.20
   9  -2  -1   22.67    3.37
  -9   2   1   24.14    2.94
  -9   2  -1   21.18    3.32
  -9  -2   1   23.91    3.02
  -9  -2   1   21.42    2.37
  -9   2  -1   22.83    3.03
   9   2  -1   22.10    3.09
  -9  -2  -1   18.94    2.64
  -9   2   1   17.72    2.97
  -9  -2  -1   25.37    2.70
   9  -2   1   20.69    2.96
   9  -2  -1   21.53    1.57
   9  -2   1   21.72    1.81
  -9  -3  -1  245.44   11.32
  -9   3   1  228.58   10.25
  -9  -3  -1  261.19   11.92
   9   3   1  243.55   11.14
   9  -3  -1  250.50   11.15
   9   3   1  202.46   11.00
   9  -3  -1  246.04   11.69
   9  -3   1  240.15   10.43
   9   3  -1  241.07   11.75
  -9  -3  -1  222.00   10.17
  -9   3  -1  238.09    8.93
  -9  -3   1  237.94   10.04
  -9  -3   1  226.86    9.83
  -9  -3  -1  241.45   10.57
   9   3  -1  266.12   12.03
  -9  -3  -1  240.56   11.48
  -9  -3   1  244.70   10.50
  -9  -3   1  225.31   10.80
  -9   3   1  240.70   11.05
  -9  -3   1  232.75   11.08
   9  -3  -1  239.23   11.71
   9  -3  -1  229.62    9.47
  -9   3  -1  230.37   11.25
   9   3  -1  222.95   10.38
  -9   3   1  244.44    9.90
  -9   3  -1  228.40    8.28
  -9  -3  -1  214.65   10.31
  -9  -3  -1  228.08    9.10
  -9  -3   1  240.85   10.15
  -9   3  -1  205.95   10.76
  -9  -3  -1  235.15   10.65
  -9   3  -1  245.55   10.94
  -9   3   1  227.01    7.94
  -9  -3  -1  221.55   10.99
  -9  -3  -1  216.54   10.12
  -9  -3  -1  228.29   10.89
  -9  -3   1  218.37   10.98
  -9   3  -1  248.89   11.17
  -9   3   1  240.02   10.56
  -9  -3  -1  225.06    8.96
  -9  -3   1  242.78    8.57
  -9   3   1  235.91   10.77
  -9   3  -1  223.02    9.32
  -9  -3  -1  235.40   10.58
  -9   3  -1  228.76   11.21
  -9  -3   1  236.00    9.57
  -9  -3  -1  218.70    9.81
  -9   3  -1  253.53   12.19
   9   3  -1  220.01   10.86
   9  -3   1  232.86   11.66
  -9  -3   1  239.01   10.93
  -9   3   1  238.12   11.93
  -9   3   1  239.42   11.14
   9  -3  -1  249.35   11.74
   9  -3   1  223.28    7.46
   9  -3   1  231.24    9.05
  -9  -3   1  227.09    7.70
   9  -3  -1  243.96    8.77
   9  -3   1  211.78    7.49
   9  -3  -1  229.45    8.03
  -9  -3   1  223.46    7.74
   9   4   1    8.23    1.97
   9   4  -1    7.47    1.86
   9  -4  -1    9.03    2.12
  -9  -4  -1    6.00    1.83
  -9  -4   1    2.96    1.34
  -9   4  -1    3.58    1.51
   9  -4  -1    7.40    1.77
  -9  -4  -1   10.57    2.20
   9  -4   1    6.67    1.51
  -9  -4  -1   10.87    1.95
  -9   4   1    6.07    1.58
  -9   4  -1    7.10    1.30
  -9  -4  -1    8.54    1.93
  -9  -4   1    8.61    1.52
  -9  -4   1    7.23    1.54
  -9  -4  -1    9.40    1.86
  -9   4   1    7.10    1.77
   9  -4  -1    7.55    2.23
  -9  -4   1    5.16    1.71
   9  -4  -1    7.04    1.38
   9   4  -1    8.01    1.94
  -9  -4  -1   11.72    2.38
  -9   4  -1    8.75    2.02
  -9  -4  -1    8.74    2.01
  -9  -4   1   10.47    1.88
  -9  -4   1    6.43    1.76
  -9  -4  -1    6.94    1.93
  -9  -4   1   10.60    1.92
  -9   4  -1    5.24    1.60
  -9   4  -1    9.18    1.92
  -9   4   1    7.63    1.48
  -9   4   1    6.91    0.62
  -9  -4  -1   10.14    2.25
  -9  -4  -1   11.07    2.13
   9  -4   1    8.80    1.15
  -9  -4  -1    8.78    1.76
  -9  -4  -1    6.35    1.70
  -9  -4   1   11.93    2.33
  -9  -4   1    6.98    1.08
  -9  -4   1    6.79    0.85
  -9  -4  -1    9.15    1.30
  -9  -4  -1    7.95    1.51
  -9   4   1    4.98    1.61
  -9   4  -1    7.56    1.50
  -9   4   1   10.06    2.10
  -9   4  -1    6.70    1.83
   9  -4  -1   10.70    2.38
  -9  -4  -1    4.56    1.24
  -9  -4  -1    6.58    1.66
   9  -4   1    9.25    2.35
  -9  -4   1   10.79    2.00
  -9  -4   1    6.24    1.62
  -9   4   1    6.75    2.00
  -9   4   1    4.19    1.76
  -9   4  -1   13.12    2.65
   9   4  -1    9.33    2.14
   9   4  -1    5.30    1.23
   9   4   1    7.21    1.45
  -9  -4   1    6.10    0.95
  -9  -4  -1    6.90    0.83
  -9  -4  -1    5.83    0.74
   9  -4  -1    7.50    1.13
   9  -4  -1    8.71    1.44
   9  -5   1  121.96    6.39
  -9  -5   1  115.49    7.21
   9   5  -1  105.60    6.95
  -9  -5  -1  106.16    7.29
  -9  -5  -1  123.83    7.50
   9  -5  -1  101.34    7.01
   9  -5  -1  137.53    7.25
  -9   5   1  118.96    6.55
  -9  -5   1  114.55    6.00
  -9  -5  -1  111.57    6.66
  -9  -5  -1  117.45    6.74
  -9  -5   1  111.38    6.22
  -9  -5  -1  103.61    6.19
  -9   5  -1   98.08    5.13
   9  -5  -1  112.99    7.33
  -9  -5   1  107.09    6.81
  -9  -5  -1  116.47    7.23
  -9  -5   1  110.84    7.20
   9  -5  -1  122.35    5.64
  -9  -5  -1  102.98    6.80
  -9   5  -1  101.47    6.71
  -9   5   1  116.85    6.80
  -9  -5   1  103.72    6.49
  -9  -5  -1  104.68    6.93
   9   5  -1  103.12    6.98
  -9  -5  -1  101.73    6.68
  -9  -5  -1  114.55    6.99
  -9  -5  -1  105.34    6.91
  -9   5  -1   98.60    6.55
  -9   5  -1  104.33    6.26
  -9  -5   1  103.01    6.37
  -9  -5  -1   99.23    6.50
  -9   5  -1  106.98    6.67
  -9  -5  -1  101.52    5.91
  -9  -5   1  118.22    7.11
  -9   5   1   99.69    6.47
  -9  -5   1  103.86    5.05
  -9   5  -1  112.92    6.06
  -9  -5  -1  110.02    5.67
  -9   5   1  116.83    6.88
  -9   5   1   94.42    6.52
  -9  -5   1  111.13    6.55
  -9  -5  -1  103.73    4.70
   9   5  -1  118.65    6.75
   9  -5   1   92.33    7.10
   9  -5  -1  109.87    7.65
  -9   5  -1  107.01    7.23
  -9  -5  -1  106.15    5.94
  -9   5   1  106.99    7.05
  -9   5   1  119.45    7.96
  -9   5  -1  104.55    7.56
  -9  -5   1   96.40    6.13
   9   5  -1  109.95    5.04
  -9  -5  -1  104.92    5.31
  -9  -5  -1   99.41    4.71
   9  -5  -1   96.58    5.09
   9  -5   1  103.09    5.05
  -9  -5  -1  106.65    4.45
  -9  -6  -1    0.59    1.51
  -9  -6   1    0.60    1.38
   9  -6  -1    0.56    1.11
  -9   6  -1    0.44    1.01
   9  -6   1    0.36    0.89
   9   6  -1   -0.53    1.30
  -9  -6  -1   -0.45    1.31
  -9  -6  -1    0.55    1.27
  -9   6  -1   -0.27    0.68
   9   6  -1    0.41    0.87
  -9   6   1   -0.41    0.94
  -9  -6   1   -0.39    0.70
  -9  -6  -1    0.44    1.19
  -9  -6  -1    0.98    1.19
  -9  -6  -1   -1.94    1.13
  -9  -6   1    1.32    0.88
  -9   6  -1    0.47    1.21
  -9  -6  -1    0.51    1.24
   9  -6  -1    2.15    1.63
   9  -6  -1    0.77    0.83
  -9  -6   1    0.91    1.10
  -9  -6  -1    1.52    1.30
  -9   6   1    0.43    1.05
   9   6  -1    0.53    1.29
  -9  -6   1    0.46    0.99
  -9  -6   1    0.58    1.25
  -9  -6  -1    2.78    1.42
  -9   6  -1    0.77    0.99
  -9  -6  -1   -0.51    1.01
  -9  -6  -1    0.51    1.17
  -9  -6   1    3.19    1.33
  -9  -6  -1    0.48    1.29
  -9   6  -1    1.41    1.26
  -9  -6   1    1.91    1.34
  -9   6   1    0.45    1.09
  -9  -6   1    0.45    1.16
  -9  -6   1    1.06    0.71
   9  -6   1    1.36    0.85
  -9  -6  -1    1.01    0.82
  -9  -6  -1    0.32    0.79
  -9   6   1   -0.51    1.18
  -9  -6   1    0.90    0.96
  -9   6  -1    1.18    1.06
  -9  -6  -1    0.65    0.41
  -9   6   1    2.39    1.28
  -9  -6   1    1.46    1.07
  -9   6   1    0.64    1.47
  -9  -6  -1    0.29    0.74
  -9   6  -1    2.25    1.58
  -9   6   1    2.66    1.49
  -9  -6  -1    1.17    0.67
   9   6  -1    1.61    1.13
  -9   6  -1   -0.65    1.39
  -9  -6   1    0.52    0.28
  -9  -6   1   -0.06    0.27
  -9  -6  -1    1.22    0.66
  -9  -6  -1    0.96    0.77
   9   6  -1    0.78    0.53
   9  -6  -1   -0.28    0.86
  -9  -7  -1   92.70    7.03
   9   7  -1   92.66    6.67
   9  -7   1   96.18    5.64
  -9  -7  -1   98.98    7.02
   9  -7  -1   86.98    6.54
  -9  -7   1   90.26    7.05
  -9   7  -1  102.27    5.43
  -9  -7   1   91.05    5.42
  -9  -7  -1   97.82    6.27
  -9  -7  -1  103.36    6.05
  -9   7   1   86.48    5.93
  -9  -7  -1  124.09    7.42
  -9  -7   1  107.38    6.23
   9   7  -1   93.06    6.07
   9  -7  -1   91.45    4.91
  -9  -7   1   94.56    7.16
  -9  -7   1   95.49    6.29
  -9   7  -1   92.53    6.25
  -9  -7   1   90.10    6.24
  -9  -7  -1   77.85    6.42
   9  -7  -1   94.66    6.56
  -9  -7  -1   90.02    6.36
   9   7  -1   77.99    6.05
  -9   7   1   93.14    5.96
  -9  -7  -1   74.14    6.04
  -9   7  -1   92.08    5.66
  -9  -7  -1  100.25    6.67
  -9  -7  -1   97.54    6.73
  -9   7  -1   87.10    6.02
  -9  -7  -1   87.91    6.09
  -9  -7   1  103.93    6.62
  -9   7  -1   98.97    6.22
  -9  -7  -1   82.99    5.83
  -9   7   1  101.82    6.32
  -9  -7   1   90.18    6.03
  -9  -7  -1   99.80    5.60
  -9  -7   1   96.74    5.38
  -9  -7   1   95.24    6.39
  -9  -7  -1   93.70    3.65
  -9  -7   1   90.21    6.25
  -9   7   1   92.27    6.57
  -9   7   1   88.90    6.38
  -9  -7  -1   87.22    5.53
  -9   7  -1   99.50    6.21
  -9   7   1   98.83    6.94
  -9  -7  -1   87.81    3.93
  -9  -7  -1   92.29    4.87
  -9  -7   1   94.45    5.54
  -9   7  -1   99.24    7.15
   9   7  -1   98.27    5.85
  -9   7  -1   95.50    7.48
  -9  -7   1   83.90    4.00
  -9  -7   1   89.81    4.07
   9  -7   1   96.01    5.44
   9  -7  -1   89.37    5.37
  -9  -7  -1   91.53    5.18
  -9  -7  -1   84.87    4.52
   9  -8  -1   12.07    2.60
   9  -8   1    8.98    1.76
   9  -8   1    6.61    1.57
  -9   8  -1   10.59    2.10
  -9  -8  -1   12.66    2.33
   9   8  -1   10.23    2.11
  -9  -8   1    6.59    1.51
  -9  -8  -1    9.43    2.44
  -9   8   1    9.64    2.05
  -9  -8  -1   11.87    2.13
  -9   8  -1    9.46    1.83
  -9  -8   1   10.92    2.22
  -9   8   1    6.26    1.71
  -9  -8  -1    8.46    2.48
  -9  -8  -1    7.44    2.02
  -9   8  -1    9.48    2.08
   9  -8  -1    7.31    1.51
  -9  -8   1    6.10    2.07
   9   8  -1    7.31    2.17
   9  -8  -1   12.83    2.61
  -9  -8   1    8.08    2.14
  -9  -8   1    9.09    2.22
  -9   8  -1    5.91    1.71
  -9  -8  -1   10.51    2.18
  -9   8  -1    7.70    1.65
  -9   8   1    9.94    1.86
  -9  -8  -1    8.44    2.06
  -9  -8  -1    6.92    1.99
  -9  -8   1   10.36    2.05
  -9   8   1   10.11    2.15
  -9  -8  -1    9.61    1.86
   9   8  -1   13.40    2.49
  -9  -8   1    8.11    1.68
  -9  -8  -1   10.53    1.86
  -9  -8   1    7.33    1.87
   9  -8   1   10.20    1.90
  -9   8   1   10.01    2.49
  -9  -8   1   11.92    2.46
  -9  -8  -1   11.03    2.05
  -9   8  -1   10.89    2.35
  -9  -8  -1    9.18    1.31
  -9  -8   1    9.76    1.78
   9  -8   1    8.02    2.52
  -9  -8   1    7.07    1.23
   9  -8  -1   10.37    1.93
  -9  -8  -1    6.76    1.42
  -9   9  -1    0.41    1.00
   9  -9  -1    1.89    1.44
   9  -9   1    3.72    1.35
  -9  -9  -1    2.56    1.38
   9   9  -1    2.97    1.33
   9  -9  -1    3.94    1.60
  -9  -9  -1    3.84    1.80
  -9   9   1    0.98    1.19
   9   9   1    1.04    1.26
  -9  -9   1    3.56    1.99
  -9  -9   1    1.43    1.19
  -9   9  -1    2.27    1.37
  -9   9  -1    0.88    1.18
   9   9  -1    0.51    1.38
   9  -9   1    1.17    0.37
   9  -9   1    1.24    0.37
  -9  -9   1    0.73    1.56
   9  -9  -1    2.65    1.66
  -9  -9  -1    4.19    1.79
  -9  -9  -1    0.49    1.18
   9  -9  -1    2.26    1.17
  -9   9  -1    3.27    1.16
  -9   9  -1    1.33    1.14
  -9  -9  -1    1.22    1.31
  -9  -9  -1   -0.46    1.17
  -9  -9   1    3.44    1.74
  -9  -9  -1   -0.53    1.29
  -9   9  -1    2.17    0.79
  -9   9   1    2.00    1.01
  -9  -9   1    3.12    1.40
  -9  -9   1    6.52    1.95
  -9  -9   1    2.52    1.36
   9  -9  -1    4.34    1.57
  -9  -9  -1    1.61    1.26
   9   9  -1    0.58    1.40
  -9   9   1    2.16    1.26
  -9  -9  -1    2.48    1.31
   9  -9   1    1.72    1.34
  -9  -9   1    0.55    1.62
  -9  -9  -1    2.26    1.55
  -9   9  -1    0.55    1.33
  -9   9   1    1.26    1.53
   9  -9  -1    3.03    2.21
   9  -9   1    2.30    1.76
  -9  -9  -1    1.59    1.03
  -9  -9   1    2.59    0.96
   9 -10  -1    1.98    1.60
  -9  10  -1    2.39    1.37
  -9 -10  -1    3.32    1.42
  -9  10   1    3.65    1.69
   9 -10  -1    1.59    1.21
   9  10  -1    1.58    1.41
  -9 -10  -1    0.69    1.68
  -9  10  -1    1.68    1.31
   9 -10   1   -0.40    1.26
  -9 -10   1    3.05    1.95
  -9 -10   1    1.11    0.99
   9 -10   1    2.42    0.60
   9 -10   1    2.00    0.53
   9 -10  -1   -0.52    1.26
  -9 -10  -1    2.24    1.81
  -9 -10  -1    2.35    1.14
   9 -10  -1    3.27    1.18
  -9 -10   1    1.55    1.77
  -9  10  -1    2.97    1.50
   9  10  -1    5.03    1.86
  -9  10  -1    0.91    0.92
  -9 -10  -1    1.60    1.29
  -9  10   1    1.22    0.96
  -9  10  -1    0.43    1.20
  -9  10  -1    3.02    0.88
  -9 -10   1    1.84    1.65
  -9 -10  -1    0.45    1.14
  -9 -10  -1    3.24    1.74
  -9 -10   1    1.55    1.45
   9  10   1    0.42    0.96
   9  10  -1    1.80    1.38
  -9  10   1    3.38    1.53
   9 -10   1    1.44    1.50
  -9 -10   1    6.12    1.84
  -9 -10  -1    2.58    1.19
   9 -10  -1    1.94    1.36
  -9 -10  -1    2.73    1.47
  -9 -10   1    1.88    1.42
  -9 -10  -1    0.99    1.51
  -9 -10   1    3.55    1.85
  -9  10   1    1.35    1.64
  -9  10  -1    1.20    1.46
   9 -10   1   -2.42    1.96
   9 -10  -1    2.40    1.83
  -9 -10  -1    5.07    1.31
  -9 -10   1   -0.31    0.86
   9 -11   1   89.72    5.79
   9 -11  -1   90.67    6.57
   9 -11  -1   77.99    6.68
  -9  11  -1   69.22    5.34
  -9 -11   1   68.31    6.85
  -9 -11  -1   72.37    6.79
   9  11  -1   66.15    5.65
  -9  11   1   72.22    5.98
  -9 -11  -1   71.74    5.41
   9 -11  -1   78.89    4.82
  -9  11  -1   86.35    5.51
   9 -11   1   77.21    3.43
  -9 -11   1   75.70    7.27
  -9 -11  -1   74.58    7.06
   9 -11   1   73.31    3.33
  -9 -11  -1   71.59    5.27
  -9 -11   1   73.72    6.44
  -9 -11  -1   67.55    5.56
  -9  11  -1   79.13    5.31
  -9  11  -1   84.87    4.63
  -9 -11  -1   91.47    7.17
  -9  11   1   78.82    4.51
  -9  11  -1   84.59    5.36
  -9 -11   1   63.11    5.08
   9  11  -1   67.40    6.18
  -9 -11   1   72.91    5.92
  -9 -11  -1   73.16    5.24
  -9 -11  -1   78.62    5.22
  -9 -11  -1   72.64    5.18
  -9  11   1   83.52    5.53
   9  11   1   85.42    5.68
   9 -11   1   83.46    6.46
  -9  11  -1   78.88    6.68
  -9 -11  -1   75.42    5.97
  -9  11   1   65.34    6.39
   9 -11  -1   78.19    7.32
   9 -11   1   70.14    7.16
  -9 -11  -1   70.50    5.15
  -9 -11  -1   69.59    5.62
  -9 -11   1   72.25    5.79
   9 -11  -1   87.25    6.33
   9 -11   1   77.08    6.03
  -9 -12   1    6.05    2.71
  -9 -12  -1    5.59    2.50
   9 -12  -1    1.22    1.40
   9  12   1    3.68    1.65
   9  12  -1    2.35    1.58
   9 -12   1    4.40    1.68
   9 -12  -1    1.65    1.11
  -9  12  -1    4.23    1.46
   9 -12   1    3.07    0.82
  -9 -12  -1    1.68    2.15
  -9 -12   1    1.75    2.23
   9 -12   1    4.51    0.89
  -9 -12   1    4.29    1.74
  -9  12  -1    3.12    1.30
  -9  12   1    1.64    1.49
  -9 -12  -1    2.02    1.27
  -9 -12  -1    0.53    1.54
  -9  12  -1    2.34    1.02
  -9 -12  -1    2.16    2.02
  -9 -12   1    5.53    2.17
   9  12   1    2.79    1.46
  -9 -12   1    2.28    1.60
   9 -12   1    7.49    2.33
  -9 -12  -1    4.42    1.79
   9  12  -1    3.88    1.96
  -9 -12   1    3.86    1.94
  -9  12   1    6.20    2.43
  -9 -12  -1    0.59    1.51
  -9  12  -1    3.56    2.31
   9 -12  -1    3.51    2.25
   9 -12   1    1.76    1.89
   9  12  -1    5.57    1.27
  -9  12   1    4.65    1.60
  -9  12  -1    3.28    1.48
   9 -12  -1    7.22    2.48
  -9 -13   1   30.99    4.89
   9  13   1   22.40    3.32
   9 -13   1   24.58    3.39
   9  13  -1   23.50    3.54
  -9 -13  -1   28.07    4.57
   9 -13  -1   24.86    3.81
   9  13  -1   23.73    3.16
  -9 -13   1   26.70    4.82
  -9 -13  -1   21.38    4.20
   9 -13   1   22.55    2.01
  -9 -13  -1   25.69    4.16
  -9 -13  -1   26.54    3.52
  -9  13   1   20.82    2.77
  -9  13  -1   26.37    2.91
  -9 -13   1   23.90    2.94
  -9 -13  -1   23.76    2.82
  -9 -13   1   18.99    3.42
  -9 -13   1   18.92    2.98
  -9  13   1   24.41    1.97
  -9  13  -1   19.49    3.92
   9  13   1   26.82    3.47
   9  13  -1   24.84    3.79
  -9  13  -1   23.78    4.03
  -9  13   1   25.61    4.44
   9 -13   1   22.93    4.51
   9 -13  -1   35.84    5.14
   9  13  -1   26.55    2.23
   9 -13  -1   23.55    4.09
  -9  13   1   21.81    2.71
  -9  13  -1   22.26    2.72
   9 -14  -1    1.40    1.60
   9  14   1    2.27    1.38
  -9 -14  -1    1.81    2.07
  -9 -14   1    0.96    2.20
   9  14  -1    6.07    1.78
   9 -14   1    2.90    1.88
   9  14  -1    4.55    2.04
  -9 -14  -1   -0.94    2.01
  -9 -14   1    0.97    2.07
  -9 -14  -1    3.05    1.59
  -9 -14  -1    0.79    2.03
  -9  14   1    2.11    1.24
  -9 -14   1    1.60    1.30
  -9  14  -1    4.34    1.50
  -9 -14   1    3.08    1.97
  -9  14  -1    0.82    2.10
  -9  14   1    3.51    2.24
  -9  14  -1   -0.93    1.99
   9  14  -1    4.15    2.02
   9  14   1    4.07    1.70
   9 -14   1   -0.95    2.04
   9 -14  -1    4.79    2.57
   9 -14  -1    1.59    1.93
  -9  15  -1    2.63    2.45
  -9  15   1    3.71    2.37
   9  15  -1    3.57    1.83
   9  15   1    3.71    1.97
   9 -15  -1    5.94    2.55
   9 -15   1    1.25    1.76
   9  15   1    1.76    1.65
  -9 -15  -1    5.74    2.79
   9  15  -1    5.78    1.90
   9  16  -1   -0.73    1.67
   9 -16   1    0.67    1.72
   9  16  -1   -1.09    1.59
   9 -16  -1    1.57    2.30
   9  17  -1   12.69    3.04
 -10   0  -1   -2.13    1.61
  10   0  -1    0.50    1.07
  10   0   1   -0.46    1.04
  10   0  -1   -0.59    1.35
 -10   0   1    0.31    0.71
 -10   0  -1    1.26    0.79
 -10   0  -1    0.39    0.77
 -10   0  -1   -0.30    0.76
 -10   0   1    0.40    0.85
  10   0  -1    0.35    0.94
 -10   0  -1    1.11    1.49
 -10   0   1    0.51    1.18
  10   0  -1    1.80    1.19
  10   0   1   -0.44    0.79
 -10   0   1    0.25    0.73
 -10   0  -1   -0.35    0.85
 -10   0  -1   -0.51    1.47
 -10   0   1    0.58    1.33
 -10   0   1    0.64    0.90
 -10   0  -1   -0.41    0.70
 -10   0  -1   -0.45    1.37
 -10   0   1   -0.83    1.21
 -10   0  -1   -1.08    1.45
 -10   0   1    1.12    1.50
  10   0  -1    0.46    1.50
  10   0  -1    0.60    1.38
  10   0   1   -0.07    0.30
  10   0   1   -0.95    1.09
  10   1   1   13.62    2.39
  10   1  -1   10.19    2.12
  10  -1  -1   10.84    2.24
  10   1  -1    8.29    2.21
  10  -1   1    9.75    2.05
  10   1   1   11.45    2.47
 -10   1  -1   16.79    2.80
 -10  -1  -1   11.91    2.41
  10  -1  -1    9.40    2.19
 -10   1  -1   10.32    1.51
 -10  -1  -1   11.13    2.03
 -10   1  -1   11.68    1.99
 -10  -1   1   11.07    1.81
 -10   1   1   12.86    1.82
 -10   1   1    7.43    1.78
 -10  -1   1    8.76    2.06
  10  -1  -1   10.20    1.79
  10  -1   1   12.43    2.18
  10   1  -1   11.16    2.01
 -10  -1  -1    7.82    2.14
 -10  -1   1   11.08    2.09
  10  -1  -1   11.95    1.92
  10  -1  -1    4.20    1.77
  10   1   1    9.44    1.94
 -10   1  -1    9.36    1.47
 -10  -1  -1    8.84    1.74
 -10   1   1   13.05    2.11
 -10   1   1    8.23    1.30
 -10  -1   1   12.77    1.75
 -10   1  -1    8.37    1.54
 -10  -1  -1    6.86    1.60
 -10   1  -1    7.07    2.02
 -10  -1   1   11.81    2.59
 -10  -1  -1    9.11    2.06
 -10  -1  -1    9.65    1.99
 -10   1   1    7.21    2.14
 -10  -1   1    8.18    1.50
 -10   1  -1    7.45    1.27
 -10  -1  -1    8.31    1.28
 -10   1   1    6.41    1.49
 -10   1  -1    6.82    2.27
 -10   1   1    8.77    2.33
  10   1  -1   15.54    2.73
 -10   1  -1    8.63    2.00
  10   1  -1    7.63    1.80
 -10  -1   1   12.29    2.42
  10  -1  -1   10.70    2.71
 -10   1   1    7.55    1.75
 -10  -1  -1    5.03    1.68
 -10  -1  -1    9.25    1.32
 -10  -1  -1    7.68    1.96
 -10  -1   1   11.13    1.96
  10  -1  -1   10.05    2.17
  10   1   1   10.85    2.07
  10  -1   1    9.87    1.08
  10  -1   1    8.73    2.14
  10   2  -1  109.44    7.42
 -10   2  -1  114.84    7.31
 -10  -2  -1  121.32    7.26
  10  -2   1   98.45    6.31
  10   2   1  118.32    7.11
  10  -2  -1  106.58    6.82
  10  -2  -1  100.98    7.20
 -10  -2  -1   91.51    6.90
 -10   2   1  100.05    6.16
  10   2   1   96.26    7.02
 -10   2  -1  102.15    5.10
 -10  -2  -1   98.76    6.20
 -10  -2   1  109.26    6.01
 -10   2   1  107.95    5.69
 -10  -2   1  106.19    6.06
 -10  -2  -1  103.44    6.32
  10  -2  -1  111.72    7.61
 -10  -2  -1  106.55    7.32
 -10  -2   1  120.34    7.38
 -10   2   1  112.70    7.15
 -10  -2  -1  119.07    6.49
 -10   2  -1  120.17    7.59
  10   2   1  107.02    6.74
 -10   2  -1  103.65    5.00
 -10   2   1  113.90    6.18
 -10  -2   1  120.82    6.96
  10  -2  -1  113.40    5.89
  10  -2  -1  108.53    5.88
  10   2  -1  111.09    6.45
  10  -2   1  111.89    6.58
 -10   2  -1  120.48    7.21
 -10  -2  -1  104.59    6.35
 -10  -2   1  114.81    6.03
 -10  -2  -1  108.30    7.19
 -10   2   1  109.42    4.80
 -10  -2  -1   94.67    6.85
 -10  -2  -1   92.50    6.27
 -10  -2   1  119.21    7.54
 -10  -2  -1  120.02    7.34
 -10   2  -1  115.12    5.45
 -10   2   1  109.99    6.62
 -10  -2  -1  107.05    5.03
 -10   2   1  110.75    6.35
 -10  -2   1  108.38    5.32
 -10   2   1  107.44    7.61
 -10  -2  -1  107.12    6.29
  10  -2  -1  114.87    7.31
  10   2  -1   98.45    6.06
 -10  -2   1  101.49    5.93
 -10   2  -1  109.91    7.63
  10   2   1  118.22    6.51
 -10  -2   1   96.74    6.79
  10  -2   1  104.38    7.13
 -10   2   1   96.96    6.58
  10   2  -1  110.47    7.29
  10  -2  -1  107.98    7.83
 -10   2  -1  103.38    6.95
 -10  -2  -1  108.97    6.91
  10  -2   1   97.37    4.63
  10  -2  -1  104.71    4.02
  10  -2  -1  103.89    3.95
 -10   3  -1   -0.50    1.21
  10   3  -1   -0.60    1.09
  10  -3   1   -0.42    1.03
  10  -3  -1    0.97    0.96
  10   3   1    1.52    1.29
  10  -3  -1    1.18    1.51
  10   3   1    0.58    1.48
 -10  -3  -1   -0.57    1.31
 -10  -3  -1   -0.52    1.11
 -10  -3   1   -0.35    0.94
 -10   3   1   -0.40    1.06
 -10  -3  -1    0.41    1.14
 -10   3   1    0.28    0.79
 -10  -3  -1    0.43    1.09
 -10  -3   1    0.72    0.87
 -10   3  -1   -1.32    0.78
  10   3  -1    4.22    1.64
  10  -3   1    0.84    1.02
 -10  -3   1    0.52    1.26
  10  -3  -1   -0.32    0.77
 -10   3   1    0.50    0.99
 -10   3  -1    1.63    1.32
  10  -3  -1   -0.30    0.76
 -10  -3   1   -0.49    0.98
 -10  -3  -1    1.13    1.44
  10  -3  -1   -0.60    1.20
 -10   3  -1   -0.17    0.60
  10   3  -1   -0.60    1.18
 -10  -3  -1   -0.44    0.87
 -10   3   1    0.33    0.80
 -10   3  -1    0.96    1.17
 -10  -3  -1    0.54    1.16
 -10  -3  -1   -0.88    1.13
 -10  -3   1   -0.37    0.84
 -10  -3  -1   -0.54    1.16
 -10   3   1    0.12    0.43
 -10   3  -1    0.54    1.15
 -10  -3  -1   -0.50    1.22
 -10  -3   1    0.53    1.14
 -10  -3  -1    1.24    1.16
 -10   3   1    0.50    1.14
 -10  -3   1   -1.00    1.07
 -10  -3  -1    0.23    0.66
 -10  -3   1    0.56    0.64
 -10   3   1   -1.37    1.38
 -10  -3  -1   -0.26    0.65
 -10   3  -1    0.55    0.71
 -10   3   1   -0.84    1.02
 -10   3  -1    0.53    1.21
 -10  -3   1    1.56    1.13
  10  -3  -1   -0.69    1.36
  10  -3   1    0.59    1.26
  10   3  -1    0.52    1.20
 -10  -3  -1    0.90    1.31
 -10  -3  -1    0.36    0.91
 -10   3   1   -0.63    1.44
 -10   3  -1   -0.62    1.33
 -10  -3   1    0.49    1.18
  10  -3  -1   -0.58    1.32
 -10   3   1   -0.50    0.99
  10  -3  -1    1.18    0.63
  10   3   1    0.70    0.80
  10  -3   1    0.22    0.68
  10  -4   1  257.21   11.35
 -10  -4  -1  247.41   12.21
  10   4   1  265.33   12.26
 -10  -4  -1  246.27   12.54
  10  -4  -1  253.83   11.81
  10  -4  -1  259.00   12.66
 -10   4  -1  258.65    9.75
 -10  -4  -1  248.45   11.46
 -10  -4  -1  264.67   11.39
 -10  -4   1  260.19   10.83
 -10  -4   1  251.96   10.99
 -10  -4  -1  257.43   11.32
 -10   4   1  248.76   11.14
  10  -4  -1  262.21   10.55
 -10   4   1  264.13   12.06
 -10  -4  -1  246.13   11.76
  10   4  -1  242.03   12.46
 -10  -4   1  267.06   12.32
  10  -4  -1  250.85   12.69
  10  -4  -1  244.16   10.12
 -10  -4  -1  264.42   12.60
 -10  -4   1  248.23   12.03
 -10   4  -1  253.45   12.34
 -10  -4   1  264.63   11.71
 -10   4   1  275.46   10.67
 -10   4  -1  249.35   12.17
 -10  -4  -1  257.90   12.28
 -10   4   1  232.30    8.04
 -10  -4  -1  254.82   12.27
 -10   4  -1  262.26   11.79
 -10  -4  -1  246.90    9.55
 -10  -4   1  260.19   11.28
 -10  -4  -1  248.71   11.64
 -10  -4   1  231.65   11.62
 -10   4   1  243.98   11.77
 -10  -4  -1  248.71   11.91
 -10   4  -1  269.30   12.14
 -10  -4  -1  244.55   11.01
 -10  -4   1  245.38   12.03
 -10  -4   1  245.05   11.14
 -10  -4  -1  253.66    9.99
 -10  -4   1  248.04    8.66
 -10   4   1  243.38   11.46
 -10   4  -1  243.48   10.34
 -10   4   1  257.18   11.79
 -10   4   1  264.50   12.27
 -10  -4   1  270.19   11.84
 -10   4  -1  275.76   12.70
 -10  -4  -1  256.89   11.33
  10  -4   1  255.69   12.87
 -10   4  -1  235.82   12.77
  10   4  -1  252.58   11.91
 -10  -4  -1  259.31   10.55
 -10   4   1  237.56   12.80
  10  -4  -1  257.32   12.85
  10  -4  -1  246.79    8.80
  10  -4  -1  248.18    9.67
 -10  -4   1  243.28    8.39
  10  -4   1  237.03    8.32
 -10  -4   1  236.59    8.29
  10  -5  -1    1.20    1.39
 -10  -5  -1    5.53    1.91
  10  -5  -1    9.72    2.05
  10   5  -1    7.88    2.28
 -10   5  -1    2.95    1.78
 -10  -5  -1    8.59    2.28
 -10  -5  -1    4.58    1.74
  10  -5   1    9.50    1.98
 -10  -5  -1    7.79    2.00
 -10   5   1    3.73    1.51
 -10  -5  -1    5.76    1.74
 -10  -5  -1    7.41    1.92
 -10   5  -1    4.88    1.21
 -10  -5   1    7.49    1.86
 -10  -5   1    6.73    1.50
 -10   5   1    7.78    2.01
 -10  -5   1    6.32    2.14
  10  -5  -1    9.07    2.35
 -10   5  -1    6.37    1.88
  10   5  -1    4.76    1.81
 -10  -5   1    5.72    2.02
 -10  -5  -1    6.74    2.14
 -10  -5  -1    2.17    1.53
  10  -5  -1    5.44    1.33
  10  -5  -1    4.35    1.21
 -10  -5   1    4.61    1.72
 -10   5  -1    5.45    1.73
 -10  -5  -1    8.64    1.98
 -10  -5   1    8.03    1.98
 -10  -5  -1    6.48    1.96
 -10   5  -1    3.18    1.67
 -10  -5  -1    3.92    1.76
 -10  -5  -1    7.57    1.68
 -10   5   1    7.49    2.07
 -10  -5   1    8.20    2.20
  10  -5   1    4.44    0.98
 -10  -5   1    6.54    1.96
 -10  -5   1    6.10    1.08
 -10   5   1    6.08    1.97
 -10   5  -1    5.39    1.49
 -10  -5  -1    4.34    1.25
 -10  -5  -1    4.09    0.89
 -10   5   1    2.89    1.47
 -10  -5   1    5.21    1.58
 -10  -5   1    2.62    1.33
 -10   5  -1    5.21    1.94
  10  -5   1    9.33    2.59
  10   5  -1    8.55    2.04
 -10  -5  -1    5.29    1.50
  10  -5  -1   10.47    2.75
 -10   5   1    7.14    2.04
 -10  -5  -1    3.56    1.12
 -10   5  -1    5.37    2.11
  10  -5  -1    5.44    1.32
  10  -5  -1    5.39    1.07
 -10  -5   1    3.16    0.83
  10   5  -1    5.34    1.21
 -10  -5  -1    5.01    0.79
  10  -6  -1  222.96   10.89
  10   6  -1  239.11   11.82
  10  -6  -1  217.50   11.65
  10  -6   1  231.89   10.40
 -10   6   1  227.65   10.53
 -10  -6  -1  213.25   10.27
 -10  -6   1  217.44   10.29
 -10  -6  -1  232.55   11.15
 -10   6  -1  217.42    9.12
 -10  -6   1  228.69   10.05
 -10  -6  -1  236.62   11.01
 -10  -6   1  218.71   11.77
 -10  -6   1  212.55   10.97
 -10   6   1  233.14   10.97
 -10  -6   1  212.00   10.80
  10  -6  -1  221.93    9.09
 -10   6  -1  228.11   11.25
  10   6  -1  234.76   11.89
 -10  -6  -1  209.58   11.18
 -10  -6  -1  236.59   11.54
  10  -6  -1  224.21   11.74
 -10  -6  -1  204.67   11.32
 -10   6  -1  242.39   11.43
 -10  -6  -1  255.59   11.76
 -10  -6  -1  202.88   11.05
 -10  -6  -1  207.86   11.00
 -10   6  -1  234.88   10.65
 -10  -6   1  221.62   10.85
 -10  -6  -1  216.50   10.94
 -10   6  -1  238.18   11.15
 -10  -6  -1  205.44    9.74
 -10  -6   1  211.83   10.91
 -10  -6   1  229.72   11.14
 -10   6   1  224.25   11.03
 -10   6   1  226.31   11.24
 -10  -6   1  219.97   10.74
 -10   6  -1  227.36   10.32
 -10   6   1  216.48   10.99
 -10  -6  -1  225.61    9.68
 -10  -6  -1  207.20    7.85
 -10  -6  -1  228.36    8.82
 -10  -6  -1  230.03    9.82
  10  -6  -1  224.27   12.39
  10  -6   1  224.12   12.37
  10   6  -1  223.33   10.60
 -10  -6   1  222.02   10.29
  10   6  -1  230.27    8.26
  10  -6   1  225.15    8.95
  10  -6  -1  224.39    9.07
 -10  -6   1  196.19    8.60
 -10  -6  -1  215.04    8.44
 -10  -6  -1  207.36    7.71
  10  -6   1  206.01    9.76
  10  -7   1    0.41    1.10
 -10   7  -1    0.48    1.17
  10  -7  -1    2.54    1.78
  10   7  -1    0.60    1.29
 -10  -7  -1    0.99    1.26
 -10  -7  -1    1.69    1.44
  10   7  -1    2.32    1.19
 -10  -7   1    2.20    1.19
 -10  -7   1    1.75    1.37
 -10   7   1    1.80    1.36
 -10   7  -1    1.50    0.97
 -10  -7  -1    0.64    1.46
 -10   7   1    1.41    1.37
 -10  -7   1    2.56    1.37
 -10  -7   1    3.34    2.02
 -10  -7   1    0.51    1.37
  10  -7  -1    0.79    0.83
  10   7  -1   -0.59    1.58
  10  -7  -1    1.80    1.61
 -10  -7  -1    4.99    2.15
 -10   7  -1    0.51    1.49
 -10   7  -1    2.09    1.22
 -10  -7  -1    1.15    1.40
 -10  -7   1   -0.53    1.28
 -10  -7  -1    2.66    1.61
 -10   7  -1    1.56    1.45
 -10  -7  -1    1.15    1.40
 -10  -7   1    2.01    1.46
 -10   7   1    0.99    1.20
  10  -7   1    1.20    0.88
 -10  -7  -1    3.66    1.29
 -10  -7   1    0.51    1.37
 -10  -7   1    2.90    1.10
 -10  -7  -1    1.83    1.11
 -10  -7  -1    0.54    0.37
 -10   7   1   -0.57    1.46
 -10  -7   1    4.47    1.84
 -10   7  -1    0.45    1.04
 -10  -7  -1    0.87    0.85
 -10  -7   1    0.38    1.06
 -10  -7  -1    2.52    0.73
  10   7  -1    1.28    1.29
  10  -7  -1    2.50    1.21
 -10  -7  -1    1.36    0.66
 -10  -7  -1    2.36    0.95
  10  -8  -1   31.52    4.19
 -10   8  -1   19.76    3.00
 -10  -8  -1   24.76    3.33
  10  -8   1   31.00    3.26
 -10  -8   1   31.12    3.11
  10   8  -1   27.14    3.33
 -10   8  -1   31.83    2.98
 -10   8   1   33.94    3.60
 -10  -8  -1   37.28    4.26
 -10  -8   1   25.83    3.46
  10   8  -1   26.23    3.70
  10  -8  -1   25.69    2.48
 -10  -8  -1   29.52    4.15
 -10   8  -1   23.47    3.30
 -10  -8   1   30.01    4.24
 -10  -8  -1   29.51    3.67
 -10   8   1   22.69    3.20
  10  -8  -1   30.46    3.91
 -10  -8   1   32.28    3.80
 -10  -8  -1   26.82    3.46
 -10   8  -1   25.09    2.91
 -10  -8  -1   26.76    3.67
 -10  -8  -1   28.76    3.88
 -10   8  -1   35.16    3.77
 -10   8   1   29.22    3.14
 -10  -8  -1   26.89    2.97
 -10  -8   1   25.07    2.79
 -10  -8   1   18.96    3.01
 -10   8   1   20.01    3.08
 -10  -8   1   20.71    3.12
 -10   8   1   20.12    3.43
 -10  -8  -1   29.43    3.18
 -10   8  -1   34.26    3.73
 -10  -8   1   26.51    3.52
  10   8  -1   28.56    3.11
 -10  -8  -1   22.91    2.23
 -10  -8   1   35.57    3.27
 -10  -8   1   22.42    1.72
 -10  -8  -1   22.54    2.12
 -10  -8  -1   21.37    2.50
  10  -8   1   29.87    3.00
 -10  -8   1   24.23    1.80
  10  -8  -1   28.30    2.98
  10  -9  -1    0.68    1.56
 -10  -9  -1    0.48    1.22
  10  -9   1    0.41    1.15
 -10   9  -1    1.38    1.39
 -10  -9   1    0.38    1.12
 -10   9   1    0.50    1.21
 -10   9  -1    0.37    1.21
 -10  -9   1   -0.74    1.89
  10   9  -1   -1.05    1.40
 -10  -9  -1    0.66    1.61
 -10  -9  -1   -0.73    1.57
  10   9  -1   -1.15    1.39
  10  -9  -1   -0.59    1.35
 -10   9  -1   -0.97    1.47
 -10  -9  -1   -0.54    1.37
 -10  -9   1   -0.76    1.63
  10  -9  -1   -0.27    0.92
 -10   9  -1    0.75    0.96
 -10  -9  -1    1.55    1.50
 -10   9  -1    0.50    1.33
 -10  -9   1    3.63    1.70
 -10   9   1    0.77    0.98
 -10  -9  -1   -1.29    1.89
 -10  -9  -1   -0.59    1.34
  10  -9   1   -0.41    1.24
 -10   9   1    0.48    1.29
 -10  -9  -1    0.37    1.17
 -10  -9   1   -1.05    1.35
 -10  -9   1   -1.48    1.26
 -10  -9   1    0.40    0.96
 -10   9  -1    1.11    1.49
 -10  -9  -1   -0.90    1.21
 -10  -9   1   -0.56    1.58
 -10   9   1    1.30    1.66
  10  -9   1   -0.82    1.76
  10   9  -1   -0.38    1.22
 -10  -9   1   -0.21    0.71
  10  -9  -1   -0.41    1.33
 -10  -9  -1    0.37    1.13
 -10 -10  -1   16.21    2.82
  10 -10  -1   19.07    3.55
  10 -10   1   16.88    2.49
  10 -10   1   18.20    2.43
 -10  10  -1   16.85    2.56
 -10 -10  -1   18.54    3.54
  10  10  -1   17.11    2.93
 -10  10   1   14.79    2.97
 -10 -10   1   15.80    3.53
 -10 -10  -1   21.46    3.31
 -10  10  -1   16.47    2.74
 -10 -10  -1   17.93    3.54
  10 -10  -1   16.18    2.02
 -10 -10   1   13.79    3.50
  10  10  -1   17.41    3.05
 -10  10   1   18.81    2.45
 -10  10  -1   23.36    2.64
 -10 -10  -1   15.70    3.21
 -10  10  -1   17.30    2.76
 -10 -10  -1   22.97    3.40
 -10 -10  -1   11.03    2.34
 -10 -10   1   16.15    3.13
 -10 -10   1   15.60    2.54
  10 -10   1   13.34    2.49
 -10 -10   1   16.13    2.96
  10  10  -1   14.97    3.02
 -10 -10   1   13.56    2.64
 -10  10   1   18.33    2.91
 -10 -10   1   12.00    2.74
 -10 -10  -1   17.82    2.84
 -10  10  -1   13.41    2.74
 -10  10   1   20.85    3.63
  10 -10   1   18.03    3.83
  10  10  -1   16.66    2.37
  10 -10  -1   22.13    4.10
  10 -10  -1   11.52    2.32
 -10 -11  -1   -0.45    1.14
  10 -11   1   -0.41    1.34
 -10  11  -1    0.43    1.15
  10 -11  -1   -0.56    1.44
 -10 -11  -1   -1.53    1.86
 -10  11   1   -0.56    1.63
 -10 -11   1    1.68    1.92
  10 -11   1   -0.43    1.09
  10  11  -1    0.58    1.24
 -10 -11   1    0.86    2.08
 -10 -11  -1    0.51    1.23
 -10 -11  -1    0.83    1.89
  10 -11  -1    0.59    0.89
 -10  11  -1    0.45    1.21
 -10 -11  -1   -0.72    1.65
 -10 -11  -1    0.59    1.50
 -10  11  -1   -0.46    1.30
 -10 -11   1    2.06    1.75
 -10 -11  -1   -0.48    1.35
 -10  11  -1    0.32    0.96
 -10  11   1   -0.48    1.35
 -10  11   1   -0.96    0.86
  10 -11   1   -0.51    1.37
 -10  11   1    0.45    1.21
 -10 -11   1   -0.55    1.94
 -10 -11   1   -0.47    1.38
  10  11  -1   -0.64    1.38
 -10  11   1    0.74    1.70
 -10  11  -1   -1.33    1.61
  10 -11  -1   -0.89    2.16
  10 -11   1   -0.90    1.92
  10 -11  -1   -0.51    1.49
  10  12  -1   34.84    4.45
  10  12   1   39.59    4.60
 -10 -12   1   32.02    4.98
 -10 -12  -1   44.10    5.46
  10 -12  -1   40.94    4.60
 -10 -12  -1   41.01    5.42
 -10 -12   1   25.33    4.61
 -10  12  -1   44.87    4.06
 -10 -12  -1   37.37    4.47
 -10  12   1   46.03    3.37
 -10 -12  -1   46.85    5.43
 -10 -12   1   43.47    5.15
 -10  12  -1   43.31    4.12
 -10 -12  -1   42.28    4.15
 -10  12   1   43.64    4.27
 -10 -12   1   43.01    4.29
 -10  12  -1   53.68    3.61
 -10  12  -1   40.09    3.87
 -10  12   1   39.61    3.92
  10  12  -1   34.49    4.53
 -10  12  -1   45.11    5.16
 -10  12   1   33.14    4.85
  10 -12  -1   43.79    6.01
  10 -12   1   39.17    5.63
  10 -12   1   44.36    4.00
  10 -12  -1   51.93    5.72
  10 -12   1   35.87    4.03
 -10 -13  -1    0.87    2.22
  10  13  -1   -0.64    1.64
 -10 -13   1    0.94    2.14
  10 -13   1   -1.01    1.36
  10 -13  -1   -0.64    1.47
 -10 -13   1   -0.95    2.18
 -10 -13  -1    0.92    1.97
 -10  13   1   -0.44    1.33
 -10  13  -1   -0.84    1.40
 -10 -13   1    1.19    1.36
 -10 -13   1    1.53    1.95
 -10 -13  -1   -0.79    1.70
 -10 -13  -1   -0.58    1.55
 -10  13  -1   -3.70    1.83
  10  13  -1    0.68    1.83
  10  13   1   -0.48    1.41
 -10  13  -1    0.77    1.97
 -10  13   1   -0.84    1.79
  10 -13  -1    0.97    2.22
  10 -13   1   -0.97    2.07
  10 -13   1   -0.42    1.28
  10 -13  -1    0.80    1.71
 -10  14   1   30.16    4.76
 -10  14  -1   20.56    3.94
  10  14  -1   23.83    3.87
 -10 -14   1   23.51    3.50
 -10  14   1   22.70    2.89
 -10  14  -1   29.78    3.17
 -10 -14  -1   28.77    3.80
  10 -14  -1   23.82    3.80
 -10 -14   1   22.58    4.94
 -10 -14  -1   21.13    4.26
  10 -14   1   15.90    3.05
 -10  15  -1    0.87    2.12
  10  15  -1   -1.44    1.93
  10 -15  -1   -0.72    2.02
  10 -15   1    1.77    1.58
  10  16  -1    9.51    2.60
  10 -16  -1   12.18    3.09
  11   0   1    1.51    1.29
  11   0   1   -0.63    1.69
  11   0  -1    0.55    1.26
  11   0  -1   -0.65    1.49
 -11   0   1    0.34    0.92
 -11   0  -1   -0.42    1.02
 -11   0  -1   -0.27    0.77
 -11   0   1    0.86    1.10
 -11   0   1   -0.43    1.10
 -11   0  -1   -0.32    0.79
  11   0  -1    1.12    1.21
  11   0   1    0.48    0.94
  11   0  -1   -0.66    1.32
 -11   0  -1   -0.60    1.37
 -11   0   1    0.27    0.70
 -11   0  -1   -0.38    1.01
 -11   0  -1    0.53    1.22
 -11   0   1    0.63    1.44
 -11   0   1   -0.35    0.80
 -11   0  -1    0.21    0.67
 -11   0  -1   -0.49    1.11
 -11   0   1   -0.45    1.10
 -11   0   1    0.61    1.40
  11   0  -1    0.51    1.09
  11   0  -1   -0.66    1.20
 -11   0  -1    1.18    1.58
  11   0   1   -0.52    1.10
  11  -1   1   -0.49    1.19
  11  -1  -1    0.65    1.39
  11  -1  -1    0.54    1.16
  11   1   1    0.52    1.32
  11   1  -1   -0.65    1.29
  11   1  -1    2.79    1.43
  11  -1   1   -0.63    1.69
  11   1   1   -0.63    1.77
 -11  -1   1    0.36    0.76
 -11   1  -1    1.02    0.95
 -11  -1  -1   -0.44    1.07
 -11   1   1   -0.33    1.00
 -11   1  -1    1.64    1.05
 -11  -1  -1    2.16    1.44
 -11   1   1   -1.26    1.13
 -11  -1  -1    0.37    0.84
 -11  -1   1    0.46    0.92
  11   1  -1    1.58    1.16
  11  -1  -1   -0.67    1.78
  11  -1  -1   -0.35    0.94
  11  -1   1    0.93    1.07
 -11   1   1    0.41    0.98
  11   1   1    0.49    1.04
  11  -1  -1    4.39    1.39
 -11   1  -1    1.11    0.87
 -11  -1  -1    0.60    1.45
 -11   1   1    1.15    0.72
 -11   1  -1    3.46    1.28
 -11  -1  -1    1.63    1.04
 -11   1  -1   -0.56    1.28
 -11  -1   1    0.31    0.88
 -11  -1   1   -0.61    1.56
 -11   1   1    1.30    1.49
 -11  -1  -1    2.53    1.36
 -11  -1  -1    0.21    0.64
 -11  -1   1    0.31    0.79
 -11   1  -1    0.23    0.70
 -11   1   1   -0.89    1.25
 -11  -1  -1    0.20    0.67
 -11   1   1    0.77    0.98
  11   1  -1    1.27    1.54
  11  -1  -1   -0.55    1.40
 -11   1  -1   -0.52    1.25
 -11  -1   1    1.76    1.34
 -11  -1   1    0.42    1.08
 -11   1   1   -0.48    1.24
 -11   1   1    0.64    1.36
 -11  -1  -1    0.56    1.36
 -11   1  -1    2.46    1.79
  11  -1  -1    0.69    1.77
  11   1  -1    0.47    1.13
 -11  -1  -1    2.28    1.22
  11  -1   1   -0.56    1.28
  11   1   1    0.47    1.21
  11  -1   1    0.72    0.45
  11  -2   1   21.17    2.97
  11   2  -1   23.51    3.60
  11   2   1   26.16    3.47
  11   2  -1   27.84    3.56
  11  -2  -1   39.64    4.44
  11  -2  -1   32.27    3.70
  11   2   1   29.71    3.88
  11  -2   1   21.47    3.59
 -11   2  -1   22.40    2.28
 -11  -2  -1   28.00    3.24
 -11  -2   1   23.95    2.88
 -11   2   1   25.45    3.09
 -11   2   1   30.40    2.84
 -11  -2   1   29.80    3.05
 -11  -2  -1   34.87    3.57
  11   2  -1   23.61    2.96
  11  -2   1   23.05    3.02
 -11  -2  -1   31.24    3.28
 -11   2   1   29.92    2.98
 -11   2  -1   24.99    2.24
  11  -2  -1   28.61    4.11
  11  -2  -1   26.38    2.79
 -11  -2   1   34.20    3.65
  11  -2  -1   27.88    2.87
 -11   2   1   28.77    2.15
 -11  -2  -1   41.64    3.72
 -11   2  -1   29.05    3.58
 -11   2  -1   30.08    2.82
 -11  -2   1   29.35    2.99
 -11  -2  -1   25.76    3.65
 -11  -2  -1   18.26    3.05
 -11  -2  -1   20.21    2.97
 -11  -2   1   26.00    3.60
 -11   2  -1   28.22    2.57
 -11  -2  -1   27.76    2.31
 -11   2   1   28.61    3.37
 -11  -2   1   25.15    2.46
 -11   2   1   29.42    3.24
 -11  -2   1   28.03    3.66
 -11   2   1   31.31    3.71
  11  -2  -1   27.69    3.63
 -11  -2   1   32.08    3.27
 -11   2  -1   16.66    3.21
 -11  -2  -1   28.20    3.69
  11   2  -1   29.15    3.27
 -11   2  -1   32.07    3.87
 -11   2   1   26.36    3.96
  11   2  -1   32.10    4.03
 -11  -2  -1   31.19    3.35
  11   2   1   27.09    3.16
  11  -2   1   22.74    3.52
  11  -2   1   29.04    1.99
 -11   3   1  150.61    7.82
  11  -3  -1  131.95    8.81
  11  -3   1  138.99    7.87
  11   3  -1  146.17    9.21
  11  -3  -1  135.02    8.22
  11   3   1  143.07    8.45
  11   3   1  153.37    9.24
 -11  -3   1  155.24    7.70
 -11  -3   1  142.83    7.40
 -11   3   1  144.82    6.97
 -11  -3  -1  136.57    7.67
 -11  -3  -1  142.90    7.96
 -11   3  -1  134.86    6.17
  11  -3  -1  133.58    6.75
 -11  -3  -1  143.57    7.94
 -11   3   1  143.25    7.18
 -11   3  -1  131.89    5.71
  11  -3  -1  141.01    9.12
  11   3  -1  131.47    8.78
  11  -3   1  141.15    7.83
 -11  -3   1  148.78    8.45
  11  -3  -1  137.03    7.03
 -11   3  -1  134.75    6.57
 -11  -3  -1  139.43    7.91
 -11  -3  -1  131.25    8.49
 -11  -3  -1  126.30    8.36
 -11   3  -1  138.12    8.30
 -11   3  -1  134.90    8.52
 -11  -3  -1  131.40    6.45
 -11  -3   1  133.94    7.25
 -11   3   1  137.78    5.40
 -11  -3  -1  114.24    7.37
 -11  -3   1  139.22    8.59
 -11  -3   1  136.74    5.99
 -11  -3   1  123.34    7.24
 -11   3  -1  137.28    6.58
 -11   3   1  149.38    7.99
 -11  -3  -1  133.33    6.15
 -11   3   1  151.83    8.15
 -11   3  -1  128.51    8.38
  11   3   1  132.99    7.23
 -11  -3  -1  127.37    7.13
  11   3  -1  140.72    8.61
  11   3  -1  140.24    7.31
 -11  -3  -1  140.86    8.13
 -11  -3   1  129.80    8.11
  11  -3  -1  139.52    8.87
  11  -3   1  135.26    8.77
 -11   3   1  140.46    8.39
  11  -3   1  132.50    5.89
  11  -3  -1  129.58    5.24
  11  -3  -1  121.70    5.26
  11  -4  -1    6.40    1.98
  11  -4  -1    4.61    2.07
  11   4   1    5.17    2.03
  11  -4   1    6.50    1.89
 -11   4   1    8.24    1.65
 -11  -4   1    6.94    1.83
 -11   4   1    8.51    2.01
 -11  -4   1    9.32    2.11
 -11   4  -1    4.95    1.28
 -11  -4  -1    6.65    1.97
 -11  -4  -1   11.84    2.22
 -11  -4  -1    5.71    2.02
  11  -4  -1    4.86    1.55
  11  -4   1    4.13    1.71
  11  -4  -1    5.09    1.40
  11   4  -1    7.94    2.74
 -11  -4   1    4.57    1.91
  11  -4  -1    4.67    2.17
 -11  -4  -1    5.39    2.06
 -11  -4   1    6.95    1.90
 -11   4   1    8.39    1.73
 -11  -4  -1    7.29    2.15
 -11  -4  -1    6.56    2.21
 -11   4   1    6.11    0.71
 -11   4  -1    7.29    2.11
 -11   4  -1    2.36    1.66
 -11  -4   1    8.38    2.40
 -11  -4  -1    4.79    1.66
 -11   4   1    6.53    1.96
 -11  -4  -1    5.42    1.38
 -11  -4  -1    4.50    1.19
 -11  -4   1    6.41    1.77
 -11   4   1    5.81    1.93
 -11  -4   1    6.11    0.97
 -11   4  -1    7.48    1.65
 -11  -4  -1    7.30    1.74
 -11  -4  -1    3.24    1.51
  11  -4   1    2.71    2.13
  11  -4  -1    9.97    2.64
 -11  -4   1    6.11    2.02
  11   4  -1    5.53    1.96
  11  -4  -1    6.30    1.20
  11   4   1    5.16    1.53
  11  -5  -1  114.41    8.10
  11  -5  -1  111.63    7.41
  11  -5   1  119.93    7.10
 -11   5  -1  115.56    5.71
 -11   5   1  121.58    7.06
 -11  -5   1  128.50    7.09
 -11  -5  -1  130.47    7.52
 -11  -5   1  118.79    6.70
  11   5  -1  127.55    8.46
 -11  -5   1  126.19    8.16
 -11  -5  -1  135.03    8.14
  11  -5  -1  101.06    7.83
  11  -5  -1  129.34    6.58
  11  -5  -1  115.31    5.95
 -11  -5  -1  114.58    7.90
 -11   5  -1  127.16    7.61
 -11  -5  -1  129.93    7.84
 -11  -5  -1  118.84    7.95
 -11  -5   1  122.03    7.27
 -11   5  -1  142.75    8.47
 -11  -5  -1  118.14    6.83
 -11  -5   1  109.88    7.50
 -11   5  -1  118.88    6.55
 -11   5   1  129.52    7.77
 -11   5   1  116.52    7.43
 -11  -5   1  111.21    6.88
 -11  -5  -1  118.11    6.03
 -11  -5  -1  116.73    5.21
 -11  -5  -1  112.96    6.04
  11  -5  -1  123.10    8.62
  11   5  -1  118.51    7.56
 -11  -5   1  116.12    7.18
 -11  -5  -1  113.70    6.82
  11  -5   1  120.27    8.59
 -11  -5   1  106.61    4.28
  11  -5   1  114.02    4.57
  11  -5  -1  114.40    4.93
  11  -5  -1  120.12    5.92
 -11  -5   1  112.97    4.37
  11  -6  -1    0.68    1.55
  11  -6  -1    0.54    1.15
  11  -6   1   -0.46    1.22
  11   6  -1    1.26    1.35
 -11   6   1    0.45    1.30
 -11  -6   1    1.17    1.22
 -11   6  -1   -0.27    0.87
 -11  -6  -1    0.53    1.22
 -11  -6   1   -0.52    1.19
  11  -6  -1   -1.06    1.21
 -11  -6  -1   -0.62    1.42
  11   6  -1    0.66    1.59
  11  -6  -1   -1.10    1.07
  11  -6  -1   -0.67    1.32
 -11  -6   1    0.66    1.50
 -11  -6   1   -0.52    1.25
 -11  -6  -1    1.25    1.43
 -11   6  -1    0.49    1.12
 -11  -6  -1    2.30    1.86
 -11   6  -1   -0.58    1.33
 -11  -6  -1    1.19    1.44
 -11  -6   1    0.73    0.66
 -11  -6   1    1.09    1.33
 -11  -6  -1    0.40    1.09
 -11  -6  -1    0.32    0.95
 -11  -6   1   -0.48    1.16
 -11   6  -1    0.83    1.16
 -11   6   1   -0.56    1.20
 -11  -6  -1    0.96    0.55
 -11  -6  -1    0.38    1.15
  11  -6  -1    0.74    1.47
  11  -6   1    1.51    1.93
 -11  -6  -1    0.50    0.75
 -11  -6   1   -0.45    1.26
  11   6  -1    0.50    1.21
  11  -6   1    0.97    0.80
  11  -6   1    0.36    0.92
 -11  -6  -1   -0.11    0.47
 -11  -6   1   -0.17    0.58
  11  -6  -1    0.65    0.66
  11  -6  -1    0.33    0.91
  11   6  -1    0.39    0.66
  11  -7  -1   79.45    6.87
  11  -7  -1   84.96    6.36
  11  -7   1   87.63    5.93
  11   7  -1   86.46    6.93
 -11  -7   1   92.02    5.79
 -11   7  -1   77.34    4.86
 -11  -7  -1   89.62    6.67
 -11   7   1   93.52    6.22
 -11  -7   1   67.42    6.53
  11   7  -1   84.62    6.82
  11  -7  -1   85.78    4.85
 -11  -7  -1   87.82    7.06
  11  -7  -1   91.66    7.14
 -11  -7  -1   94.43    6.86
 -11   7  -1   97.83    6.31
 -11   7  -1   89.46    6.66
 -11   7   1   90.04    6.15
 -11  -7  -1   88.92    6.77
 -11  -7   1  107.94    7.09
 -11  -7  -1   95.31    7.00
 -11  -7  -1   77.94    5.44
 -11  -7   1   89.81    6.54
 -11  -7  -1   91.75    5.53
 -11   7   1   88.15    6.74
 -11  -7   1   87.97    6.30
 -11   7  -1   86.20    5.93
  11   7  -1   83.84    5.99
 -11  -7   1   88.47    5.75
 -11  -7  -1   77.15    5.10
  11  -7   1   77.73    7.23
  11  -7  -1  111.77    8.32
  11  -7   1   88.91    4.81
  11  -7   1   80.16    5.49
  11  -7  -1   87.06    5.53
  11  -7  -1   87.02    4.91
  11  -8  -1    1.64    1.53
  11  -8   1    4.50    1.78
  11  -8  -1    1.42    1.82
 -11   8   1   -0.48    1.56
 -11  -8  -1    3.79    1.77
 -11  -8   1   -0.72    2.02
 -11  -8  -1   -0.72    1.75
 -11  -8   1    3.00    2.10
  11   8  -1   -0.64    1.38
  11  -8  -1    2.90    1.23
  11  -8  -1    4.62    2.13
 -11   8  -1    4.46    1.84
 -11   8  -1    2.26    1.65
 -11  -8  -1    1.28    1.63
 -11  -8  -1    0.58    1.63
 -11  -8  -1    1.94    1.65
 -11   8   1    3.19    1.52
 -11  -8   1    2.99    1.60
 -11  -8   1    2.72    1.71
 -11  -8  -1    1.18    1.27
  11  -8   1    2.89    1.33
 -11   8  -1    1.02    1.43
 -11  -8   1    2.16    1.69
 -11   8   1    4.40    2.16
  11  -8  -1   -0.82    2.10
 -11  -8   1    0.76    1.28
  11   8  -1    0.89    1.20
  11  -8  -1    1.71    1.43
  11  -8   1    3.73    1.55
  11  -8  -1    2.01    1.18
  11  -9  -1  290.16   13.48
  11  -9  -1  285.26   14.74
  11  -9   1  277.68   12.53
 -11   9   1  282.74   13.11
 -11  -9   1  274.77   14.80
 -11  -9  -1  299.36   14.67
  11  -9  -1  274.42   14.03
 -11  -9   1  294.71   15.47
  11  -9  -1  289.91   11.12
  11   9  -1  258.22   13.62
 -11  -9  -1  277.56   14.96
 -11   9  -1  290.73   12.48
 -11  -9  -1  249.70   13.59
 -11  -9  -1  306.18   13.92
 -11  -9   1  306.78   14.37
 -11   9   1  280.98   12.48
 -11  -9  -1  330.70   15.16
 -11   9  -1  280.73   13.40
 -11  -9   1  292.64   13.55
 -11   9   1  296.64   14.41
 -11   9  -1  279.14   13.43
 -11  -9   1  293.20   13.77
  11   9  -1  288.29   12.40
  11  -9  -1  288.83   12.17
  11  -9   1  269.39   11.94
  11 -10   1    3.13    1.54
  11 -10  -1    5.30    2.21
  11  10  -1    5.77    1.99
 -11 -10   1    3.26    2.29
 -11 -10  -1    5.85    2.37
 -11 -10  -1    4.06    2.28
 -11 -10   1    4.22    2.16
 -11  10   1    2.82    1.27
 -11 -10  -1    8.61    2.53
 -11 -10  -1    3.86    2.15
 -11  10  -1    6.30    1.66
 -11 -10  -1    3.34    1.63
 -11  10  -1    5.87    1.89
 -11 -10   1    6.76    2.26
  11 -10   1    5.18    1.92
 -11  10   1    6.41    2.38
 -11  10  -1    4.29    1.92
  11  10  -1    3.03    1.44
  11 -10   1    4.54    2.33
  11 -10  -1    4.36    1.58
  11  11  -1   13.34    2.79
 -11 -11   1    8.64    2.90
 -11 -11  -1    5.47    2.47
 -11  11   1   14.32    2.23
 -11  11  -1    9.05    1.88
 -11 -11  -1   11.80    2.44
 -11 -11  -1   10.93    2.77
 -11  11   1   11.28    2.44
 -11 -11   1    7.20    2.13
 -11 -11   1   14.34    3.03
 -11  11  -1   11.33    2.42
 -11 -11  -1   10.55    2.81
 -11 -11  -1    6.86    3.12
 -11 -11   1   15.16    3.47
 -11  11   1    9.08    2.62
 -11  11  -1   15.30    3.33
  11  11  -1   11.81    2.01
  11 -11   1   12.30    3.60
  11 -11  -1   10.36    3.34
  11 -11  -1   15.64    3.48
  11 -11   1   12.08    2.22
  11  12  -1    5.72    2.25
 -11 -12  -1    8.31    2.94
 -11 -12   1    9.11    3.13
 -11 -12   1    7.49    2.94
 -11 -12  -1    9.92    3.02
 -11 -12  -1    9.57    2.54
 -11  12  -1    4.43    1.70
 -11 -12  -1    2.57    1.57
 -11  12   1   10.38    1.77
 -11 -12   1    4.83    1.85
 -11  12  -1    7.82    1.62
 -11 -12   1    4.54    2.04
 -11 -12  -1    7.11    2.48
 -11 -12   1    9.75    2.58
 -11  12   1    6.71    2.06
 -11  12   1   14.43    3.31
 -11  12  -1    7.89    2.73
  11 -12   1    2.95    2.52
  11 -12  -1   11.30    3.27
  11 -12   1    4.91    1.63
 -11  13   1   10.81    2.32
 -11  13  -1   19.63    2.89
 -11 -13  -1   17.02    3.25
 -11 -13   1   15.53    3.34
  11  13  -1   15.88    3.14
 -11  13   1   16.98    3.85
 -11  13  -1   19.23    3.91
  11 -13   1   14.37    2.55
  11 -13   1   11.59    2.51
 -11 -13   1   11.47    3.22
 -11 -13  -1   12.33    3.44
 -11  14   1   -0.90    2.17
 -11  14  -1    0.82    1.88
  11  14  -1   -0.70    1.61
 -11 -14  -1   -0.62    1.87
 -11 -14   1   -0.64    1.64
  11 -14  -1   -1.98    1.77
  11 -15  -1    4.17    2.32
  12   0  -1    0.60    1.45
  12   0   1   -0.55    1.26
  12   0   1    8.97    2.37
  12   0  -1   -0.71    1.40
 -12   0   1    0.75    0.95
 -12   0  -1    0.45    1.27
 -12   0  -1    0.29    1.08
 -12   0   1   -0.46    1.22
  12   0  -1   -0.79    1.11
  12   0   1    1.02    1.31
  12   0  -1   -0.73    1.77
 -12   0   1   -0.47    1.25
 -12   0  -1   -0.35    1.06
 -12   0   1    0.29    0.94
 -12   0  -1    1.31    1.99
 -12   0  -1   -0.80    1.07
 -12   0  -1   -0.62    1.67
 -12   0  -1   -1.16    1.88
 -12   0   1   -0.68    1.90
 -12   0  -1    0.86    0.84
 -12   0   1   -0.37    1.21
  12   0  -1   -0.72    1.65
 -12   0   1   -0.49    1.74
  12   0  -1    1.66    1.79
 -12   0  -1    0.41    0.73
 -12   0  -1   -0.64    1.71
 -12   0  -1    1.04    1.63
  12   0   1   -0.56    1.56
  12  -1  -1   -0.71    1.28
  12   1  -1    1.42    1.52
  12  -1   1   -0.54    1.37
  12  -1   1   -0.69    1.68
  12   1   1    1.13    1.64
  12   1  -1    1.82    1.47
  12  -1  -1    1.78    1.59
  12   1   1    2.76    1.67
 -12   1  -1    1.35    0.98
 -12  -1  -1    0.32    0.96
 -12  -1   1    2.33    1.25
 -12   1  -1    0.44    1.13
 -12  -1  -1    0.46    1.06
 -12   1   1    0.45    1.08
 -12   1   1    0.36    1.01
 -12  -1   1    0.43    1.14
 -12   1   1    0.44    1.27
  12  -1   1    0.50    1.15
  12  -1  -1    1.49    1.20
  12   1   1    2.62    1.64
 -12  -1  -1    0.40    1.16
 -12   1  -1    0.60    0.98
  12   1  -1   -0.42    1.40
  12  -1  -1    0.73    1.67
 -12  -1   1    0.50    1.14
 -12  -1  -1   -1.31    1.41
 -12   1  -1    0.73    1.15
 -12  -1   1   -0.33    0.85
 -12   1   1    0.98    0.93
 -12   1  -1    1.84    1.57
 -12  -1  -1   -0.43    1.21
 -12  -1  -1    0.55    1.48
 -12   1  -1    0.61    1.70
 -12  -1   1   -1.31    2.06
 -12   1   1    2.35    1.32
 -12  -1  -1    0.85    0.82
 -12  -1   1   -0.33    1.11
 -12   1  -1    1.39    0.80
 -12  -1  -1    1.43    0.82
 -12   1   1    0.41    1.05
 -12  -1   1    0.92    1.23
  12   1  -1   -0.69    1.58
 -12  -1  -1    0.61    1.63
 -12   1   1    2.62    1.47
  12  -1  -1   -0.59    1.92
 -12  -1  -1    2.93    1.53
 -12   1  -1    0.55    1.55
  12   1  -1    2.03    1.48
  12  -1   1    4.20    1.88
  12   1   1    1.53    1.54
  12   2   1   -0.58    1.63
  12  -2   1    1.05    1.60
  12  -2  -1    1.76    1.43
  12  -2   1   -0.69    1.68
  12  -2  -1   -2.13    1.63
  12   2  -1   -0.62    1.41
  12   2   1    2.76    1.93
  12   2  -1    0.71    1.52
 -12   2   1    0.35    0.80
 -12   2   1    0.89    1.24
 -12  -2   1   -0.40    1.03
 -12  -2   1    0.42    1.14
 -12   2  -1    0.43    1.26
 -12   2  -1    1.76    0.97
 -12   2  -1    0.25    0.67
  12  -2  -1    0.73    2.06
  12  -2  -1   -0.35    1.02
  12  -2  -1   -0.39    0.94
 -12  -2   1    1.06    1.36
 -12   2   1   -0.41    1.09
  12  -2   1   -0.50    1.27
 -12  -2  -1   -1.33    1.24
 -12  -2  -1    0.46    1.24
 -12  -2   1   -0.38    1.10
 -12  -2  -1    0.66    1.60
 -12  -2  -1   -0.65    1.73
 -12   2   1    0.79    0.70
 -12   2  -1   -1.34    1.21
 -12   2  -1   -0.60    1.29
 -12  -2  -1   -0.52    1.64
 -12  -2   1    1.27    1.70
 -12  -2  -1   -0.44    0.78
 -12  -2  -1   -0.42    0.75
 -12   2   1    0.48    1.17
 -12  -2   1   -0.28    0.88
 -12   2   1   -0.45    1.31
 -12   2  -1    0.26    0.93
 -12  -2   1   -0.85    1.08
 -12   2   1   -0.55    1.73
  12   2  -1   -0.66    1.52
 -12  -2  -1   -1.73    1.48
 -12  -2  -1    0.45    1.27
 -12  -2   1    0.61    1.39
  12   2  -1   -0.46    1.49
  12  -2  -1   -2.54    2.05
  12  -2   1    1.29    1.56
  12  -2   1    0.33    0.46
  12   2   1   -0.46    1.41
  12   3   1    3.45    2.02
  12  -3  -1    8.18    2.27
  12  -3   1    3.63    1.68
  12  -3   1    3.48    1.78
  12   3  -1    4.99    2.08
  12  -3  -1    5.00    2.24
  12   3   1    6.59    2.06
  12   3  -1    2.51    1.83
 -12  -3   1    3.79    1.36
 -12   3   1    3.10    1.43
 -12   3   1    3.05    1.17
 -12   3  -1    4.58    1.22
 -12  -3   1    8.39    1.89
 -12  -3  -1    4.54    1.53
 -12  -3  -1    2.47    1.27
  12  -3  -1    2.93    1.78
  12  -3   1    3.45    1.55
  12  -3  -1    3.30    1.25
 -12   3   1    5.28    1.43
 -12  -3   1    3.41    1.90
  12  -3  -1    5.32    1.57
  12   3  -1    0.73    1.45
 -12  -3   1    4.18    1.48
 -12  -3  -1    3.28    1.60
 -12  -3  -1    4.58    2.18
 -12   3  -1    7.07    2.13
 -12  -3  -1    2.49    1.56
 -12   3   1    3.31    0.79
 -12   3  -1    4.66    1.02
 -12   3  -1    1.52    0.92
 -12   3  -1    3.91    1.97
 -12  -3  -1    1.99    1.34
 -12  -3   1    3.08    1.73
 -12  -3  -1    3.28    1.06
 -12  -3  -1    2.97    0.93
 -12   3   1    3.00    1.57
 -12   3   1    4.34    1.66
 -12  -3   1    3.16    0.99
 -12   3  -1    2.03    0.94
  12   3  -1    1.90    1.54
 -12  -3   1    3.50    1.83
 -12  -3  -1    4.16    1.39
 -12  -3   1    2.13    1.29
  12   3  -1    3.68    1.48
 -12  -3  -1    5.47    1.77
  12  -3  -1    4.73    1.97
  12  -3  -1    2.36    0.40
  12  -3   1    2.05    1.84
  12  -3  -1    3.19    0.43
  12  -3   1    2.62    0.78
  12   3   1    4.20    1.48
  12  -4  -1  170.01   10.71
  12  -4   1  179.12   10.84
  12  -4  -1  186.54   10.26
  12  -4   1  190.24    9.82
  12   4   1  192.82   10.62
 -12   4   1  199.04    9.51
 -12  -4   1  192.33    9.41
 -12   4  -1  173.48    7.58
 -12  -4  -1  182.36    9.30
 -12   4   1  175.58    8.36
  12  -4  -1  202.57    9.02
 -12  -4   1  161.06    9.95
  12   4  -1  173.46   10.85
 -12   4   1  186.68    8.63
 -12  -4  -1  205.19   10.28
  12  -4   1  183.67    9.63
  12  -4  -1  169.54    8.11
  12  -4  -1  199.91   11.46
 -12  -4  -1  170.83    7.65
 -12   4  -1  188.12   10.26
 -12   4  -1  176.54   10.59
 -12  -4  -1  199.63   11.01
 -12  -4  -1  210.72   11.22
 -12  -4   1  165.82    6.74
 -12  -4  -1  186.82    9.89
 -12   4  -1  175.78    7.89
 -12  -4   1  197.04    9.55
 -12  -4   1  182.62   10.40
 -12  -4  -1  169.79    9.26
 -12   4  -1  177.50    8.33
 -12   4   1  189.11    9.88
 -12  -4   1  168.87    9.01
 -12   4   1  189.51    9.84
  12  -4  -1  205.33   11.45
 -12  -4   1  184.74   10.15
  12   4  -1  174.80   10.13
  12   4   1  175.42    8.69
  12  -4   1  181.05   10.99
  12   4  -1  178.50    8.51
 -12  -4  -1  199.54    9.00
 -12  -4  -1  203.55   10.10
  12  -4   1  183.11    7.61
  12  -4  -1  173.26    6.94
  12  -4  -1  174.56    7.01
  12  -5  -1    6.41    2.41
  12  -5   1    7.80    2.57
  12  -5   1    5.54    2.12
  12  -5  -1    0.73    1.96
 -12   5   1    3.61    1.83
 -12  -5  -1    3.52    1.63
 -12   5   1    1.63    1.18
  12  -5  -1    2.35    1.29
  12   5  -1    5.07    2.34
  12  -5   1    5.93    1.88
  12  -5  -1    5.24    1.69
 -12  -5  -1    1.19    1.74
  12  -5  -1    3.66    2.30
 -12  -5   1    1.95    1.97
 -12   5  -1    1.67    1.56
 -12  -5   1    4.01    1.77
 -12  -5  -1    4.54    1.95
 -12  -5  -1    3.36    1.81
 -12  -5  -1    4.58    2.12
 -12   5  -1    5.38    1.30
 -12   5  -1    4.51    2.21
 -12  -5   1    5.30    2.29
 -12  -5  -1    4.98    1.76
 -12  -5  -1    3.15    0.95
 -12  -5   1    6.95    2.02
 -12   5  -1    4.84    1.71
 -12   5   1    4.38    1.88
  12   5  -1    5.19    2.09
 -12  -5   1    6.79    2.28
  12  -5   1    3.06    2.14
 -12  -5  -1    6.56    1.97
  12  -5  -1    8.28    3.05
  12  -5  -1    3.58    1.13
  12  -5  -1    3.42    1.14
  12  -6   1  302.05   13.51
  12  -6   1  283.94   14.95
  12   6  -1  303.83   14.90
  12  -6  -1  293.44   15.18
  12  -6  -1  305.80   14.22
 -12  -6  -1  315.84   14.07
 -12   6   1  308.75   13.35
  12  -6  -1  303.51   15.24
 -12  -6  -1  262.26   14.00
  12  -6  -1  301.00   11.68
  12   6  -1  316.61   15.38
 -12  -6   1  320.96   15.25
  12  -6  -1  307.86   12.62
 -12   6  -1  308.98   14.69
 -12   6   1  321.05   14.10
 -12  -6  -1  305.88   15.02
 -12   6  -1  293.01   11.00
 -12  -6  -1  347.83   14.99
 -12  -6  -1  321.01   14.92
 -12   6  -1  321.50   14.10
 -12  -6   1  305.06   13.84
 -12  -6   1  319.67   14.45
 -12  -6  -1  300.87   13.06
 -12  -6   1  305.51   13.48
 -12   6  -1  294.20   12.72
 -12   6   1  296.21   14.09
  12   6  -1  304.80   11.11
  12  -6   1  323.43   16.11
  12   6  -1  314.44   14.08
 -12  -6   1  274.38   13.13
  12  -6  -1  312.86   15.84
  12  -6  -1  292.10   10.48
  12  -6   1  295.59   12.17
  12  -6   1  264.81    9.89
  12  -6  -1  313.49   11.99
  12  -7  -1    7.03    2.12
  12  -7   1    3.46    1.93
  12   7  -1    5.57    2.19
  12  -7  -1    7.52    2.51
  12  -7   1    6.62    2.46
 -12  -7  -1    7.18    2.43
  12  -7  -1    4.97    1.55
  12  -7  -1    5.09    1.35
 -12  -7   1    6.65    2.61
 -12  -7  -1    6.28    2.26
  12  -7  -1    5.81    2.36
  12   7  -1    6.40    2.51
 -12   7  -1    5.17    1.83
 -12   7   1    7.39    2.14
 -12  -7  -1    4.12    2.09
 -12  -7   1    6.43    2.17
 -12   7  -1    7.56    2.39
 -12  -7  -1    7.09    2.28
 -12  -7  -1    7.03    2.43
 -12  -7   1    6.32    2.19
 -12   7  -1    7.89    2.03
 -12   7   1    7.30    2.36
 -12  -7   1   10.32    2.29
  12   7  -1    5.18    1.88
  12  -7   1    5.05    2.64
  12  -7  -1    6.65    2.52
  12  -7  -1    5.71    1.25
  12  -7   1    4.38    1.59
  12  -7  -1    3.97    1.50
  12  -7   1    4.44    1.06
  12  -8  -1   16.14    3.44
  12  -8   1   21.55    2.95
  12  -8  -1   23.53    3.40
  12  -8   1   22.45    3.71
 -12  -8  -1   15.66    3.39
  12   8  -1    8.43    2.77
  12  -8  -1   15.13    3.38
 -12  -8   1    9.40    2.80
 -12  -8   1   21.23    3.46
 -12  -8  -1   16.62    3.25
 -12  -8  -1   21.06    3.49
 -12   8  -1   20.72    3.00
 -12   8   1   17.21    2.79
 -12   8  -1    9.88    2.59
 -12  -8  -1   14.20    2.98
 -12  -8  -1   12.93    2.86
 -12  -8   1   14.92    3.17
 -12   8   1   20.61    3.41
 -12   8  -1   15.88    2.73
  12  -8   1   15.84    3.66
  12  -8  -1   14.00    3.57
  12   8  -1   14.06    2.53
  12  -8  -1   19.41    2.73
  12  -8   1   14.95    2.53
  12  -9   1    1.46    1.24
  12  -9  -1    0.59    1.17
  12  -9  -1    1.57    1.80
  12  -9   1   -0.77    1.52
 -12  -9   1    1.66    1.77
 -12  -9  -1    2.38    2.13
 -12  -9  -1    3.13    1.90
 -12  -9  -1   -0.70    1.69
 -12   9  -1    1.81    1.69
 -12  -9   1   -0.66    1.94
 -12   9  -1    1.40    1.31
 -12   9   1   -0.48    1.23
 -12  -9  -1    1.42    1.52
 -12  -9  -1    0.70    1.69
 -12  -9   1    0.79    1.69
 -12   9   1    0.68    1.66
 -12   9  -1   -0.56    1.44
  12   9  -1    0.45    1.31
  12  -9  -1   -1.83    2.22
  12  -9  -1   -0.46    1.24
  12  -9   1    1.01    1.36
  12 -10   1   39.66    4.18
  12 -10  -1   46.07    5.50
  12 -10  -1   32.74    4.16
  12 -10   1   44.23    5.49
 -12 -10  -1   56.15    6.30
 -12 -10   1   46.41    5.80
 -12  10  -1   42.17    4.64
 -12 -10  -1   44.17    5.18
 -12  10   1   37.68    3.96
 -12 -10  -1   37.65    4.78
 -12  10  -1   49.09    4.26
 -12  10   1   32.81    4.32
 -12 -10   1   46.58    5.29
 -12 -10  -1   45.77    4.90
 -12 -10  -1   41.67    5.15
 -12 -10   1   50.29    5.93
 -12  10   1   47.10    5.26
 -12  10  -1   48.99    5.11
  12  10  -1   45.30    4.09
  12 -10   1   35.69    4.22
 -12 -11  -1    2.65    2.14
 -12 -11   1    1.84    2.35
 -12 -11  -1    0.69    1.78
 -12 -11  -1   -0.79    1.80
 -12 -11   1    0.61    1.63
 -12 -11  -1    0.59    1.65
 -12  11  -1   -0.41    1.35
 -12  11  -1    0.57    1.59
 -12  11   1   -1.77    1.79
 -12  11   1    0.82    1.16
 -12 -11   1    1.49    2.00
 -12 -11   1   -0.70    1.61
  12 -11  -1    0.60    1.54
  12 -11   1   -0.48    1.29
 -12 -11  -1   -0.79    2.03
 -12 -11   1   -1.77    2.15
 -12  11   1   -0.77    2.06
 -12  11  -1    0.66    1.93
 -12  12  -1   59.62    5.39
 -12  12   1   59.74    5.62
 -12 -12  -1   70.03    5.82
 -12 -12  -1   57.27    6.04
 -12 -12   1   54.75    5.90
 -12 -12   1   54.53    5.47
[truncated: 1,586,396 more chars]
